# Supplementary material for: Biostimulant potential of triacontanol extracted from a legume-derived hydrolysate in Eruca sativa (L.)
Source: Front Plant Sci. 2026 Jun 30;17:1847175. doi: 10.3389/fpls.2026.1847175 (PMC13364671; doi:10.3389/fpls.2026.1847175)
Supplement: Supplementary file 2 [file SupplementaryFile2.xlsx]

## Sheet: Table S2
Table S1. List of metabolites revealed with the untargeted UHPLC-ESI/QTOF-MS analysis on rocket leaves under untreated control, TRIA0, TRIA1 and TRIA2 treatments.
				TRIA0						TRIA1						TRIA2						Control
ID	Compound	Name	Class	Extract4-r001	Extract4-r002	Extract5-r001	Extract5-r002	Extract6-r001	Extract6-r002	Extract7-r001	Extract7-r002	Extract8-r001	Extract8-r002	Extract9-r001	Extract9-r002	Extract10-r001	Extract10-r002	Extract11-r001	Extract11-r002	Extract12-r001	Extract12-r002	Extract1-r001	Extract1-r002	Extract2-r001	Extract2-r002	Extract3-r001	Extract3-r002	Alignment Value	Annotations	CAS Number	ChEBI ID	CompositeSpectrum
1112	CPD-18756	(-)-4'-demethyl-deoxypodophyllotoxin	a lignan // a toxin	1	1	1	1	1	1	1	1	1	1	1	1	1	1	1	1	1	1	1	1	1	1	1	1	CPD-18756	CPD-18756 [ C21H20O7, tgt= ]
1768	CPD-13922	(-)-9beta-pimara-7,15-dien-19-al	a diterpenoid	1	1	1	1	1	1	1	1	1	1	1	1	1	1	1	1	1	1	1	1	1	1	1	1	CPD-13922	CPD-13922 [ C20 H30 O, tgt= ]
42	CPD-13923	(-)-9beta-pimara-7,15-dien-19-oate	a diterpenoid	1	1	1	1	1	1	1	1	1	1	1	1	651725	1	1	1	697326	1	1	1	1	1	1	1	CPD-13923	CPD-13923 [ C20 H29 O2, tgt= ]			(320.25238, 8152.285)(322.26816, 1042.775)
44	CPD-13921	(-)-9beta-pimara-7,15-dien-19-ol	a diterpenoid	1	1	465222	473731	763740	761390	455000	580709	1	1	465625	466785	540193	517656	456282	490205	778072	657157	1	1	445739	435307	562695	641198	CPD-13921	CPD-13921 [ C20 H32 O, tgt=4.41, overall=4.41 ]			(288.2504, 11980.738)(270.24008, 5188.2715)
301	CPD-4754	(-)-9beta-pimara-7,15-diene	a diterpenoid	1	1	1	1	679796	721179	310763	375991	1	1	1	1	437598	424374	1	1	470211	460192	1	1	1	1	337506	330574	CPD-4754	CPD-4754 [ C20 H32, tgt= ]			(295.2435, 29262.787)(296.25372, 1155.3131)
1015	CPD-10759	(-)-alpha-bisabolol	a sesquiterpenoid	1	1	1	1	1	1	1	1	1	1	1	1	1	1	1	1	1	1	1	1	1	1	1	1	CPD-10759	CPD-10759 [ C15 H26 O, tgt= ]
1841	CPD-1089	(-)-carvone	a carvone	1	1	1	1	1	1	1	1	1	1	1	1	1	1	1	1	1	1	1	1	1	1	1	1	CPD-1089	CPD-1089 [ C10H14O, tgt= ]
743	CPD-8958	(-)-deoxypodophyllotoxin	a lignan // a toxin	618555	605314	1	1	1	1	1	1	1	1	659257	647503	1062220	1007818	1	1	508470	463379	1	1	1	1	1	1	CPD-8958	CPD-8958 [ C22H22O7, tgt= ]			(398.13513, 33585.023)(399.13736, 2280.8298)(400.1316, 1434.0801)
2037	CPD-15886	(-)-dihydrokaempferol	a dihydroflavonol	1	1	1	1	1	1	1	1	1	1	1	1	1	1	1	1	1	1	1	1	1	1	1	1	CPD-15886	CPD-15886 [ C15H12O6, tgt= ]
1597	ENT-COPALYL-DIPHOSPHATE	(-)-ent-copalyl diphosphate	a diterpenoid	1	1	1	1	1	1	1	1	1	1	377703	385226	1	1	1	1	1	1	1	1	1	1	1	1	ENT-COPALYL-DIPHOSPHATE	ENT-COPALYL-DIPHOSPHATE [ C20H33O7P2, tgt= ]			(430.16632, 25077.676)(431.16913, 1198.355)
1742	CPD-10413	(-)-epiafzelechin	a (2R,3R)-flavan-3-ol	1	1	1	1	1	1	1	1	1	1	1	1	1	1	1	1	1	1	1192517	1096368	1	1	1	1	CPD-10413	CPD-10413 [ C15 H14 O5, tgt=69.08, overall=69.08 ]			(279.0632, 42459.547)(280.06537, 872.595)(281.05875, 1200.72)
1624	CPD-7630	(-)-epicatechin	a (2R,3R)-flavan-3-ol	1	1	390878	375115	1	1	1	1	1	1	1	1	1	1	180858	201680	1	1	1	1	283086	274858	517612	504729	CPD-7630	CPD-7630 [ C15 H14 O6, tgt= ]			(290.0732, 15721.723)(291.08087, 1994.2449)(295.05975, 1301.5217)
1660	CPD-16530	(-)-epicatechin-3-O-gallate	a flavan	1	1	1	1	1	1	1	1	1747766	1704943	1164792	1208775	1	1	1609599	1630139	1844335	1876145	835031	809100	1	1	673060	666959	CPD-16530	CPD-16530 [ C22 H18 O10, tgt=9.70, overall=9.70 ]			(449.10428, 307037.75)(453.0894, 182597.81)
2059	CPD-10411	(-)-epigallocatechin	a (2R,3R)-flavan-3-ol	1	1	1	1	390967	404407	1	1	1	1	1	1	1	1	1	1	1	1	1	1	1	1	1	1	CPD-10411	CPD-10411 [ C15 H14 O7, tgt=23.71, overall=23.71 ]			(329.0596, 1811.765)(311.04944, 6554.99)
1415	CPD-9876	(-)-heliannuol A	a sesquiterpenoid	1	1	1	1	1	1	1	1	1	1	1	1	1	1	1	1	1	1	1	1	1	1	1	1	CPD-9876	CPD-9876 [ C15 H22 O3, tgt= ]
2017	CPD-11233	(-)-jasmonoyl-L-valine	a jasmonoyl-L-valine	1	1	1	1	1	1	1	1	1	1	1	1	1	1	1	1	1	1	1	1	1	1	1	1	CPD-11233	CPD-11233 [ C17 H26 N O4, tgt= ]
2026	CPD-4222	(-)-maackiain-3-O-glucoside	a small molecule	1	1	1	1	1	1	1	1	1	1	1	1	1	1	1	1	1	1	1	1	1	1	1	1	CPD-4222	CPD-4222 [ C22 H22 O10, tgt= ]
1941	CPD-3402	(-)-medicarpin	medicarpin	1	1	1	1	1	1	1	1	520845	522838	1533661	1567593	1	1	1	1	228389	225414	1	1	441553	440510	728104	740935	CPD-3402	CPD-3402 [ C16 H14 O4, tgt=2.38, overall=2.38 ]			(252.07071, 25120.543)(253.06412, 28338.992)(293.07834, 60570.453)(294.0805, 2190.275)(295.0739, 2078.25)
974	CPD-4122	(-)-medicarpin-3-O-glucoside	a small molecule	1	1	1	1	1	1	1	1	1	1	1	1	1	1	1	1	1	1	1	1	1	1	1	1	CPD-4122	CPD-4122 [ C22H24O9, tgt= ]
1525	CPD-11399	(-)-patchoulol	a sesquiterpenoid	1	1	1	1	1	1	1	1	1	1	1	1	1	1	1	1	1	1	1	1	1	1	1	1	CPD-11399	CPD-11399 [ C15 H26 O, tgt= ]
1394	CPD-4884	(-)-phaseollin	a pterocarpan	461430	456245	1	1	651430	690072	1	1	1	1	1	1	1	1	336130	355060	1	1	1	1	527625	494545	376725	363296	CPD-4884	CPD-4884 [ C20 H18 O4, tgt= ]			(340.15704, 11487.19)(322.14642, 2174.7852)(345.11148, 1513.5043)
1687	CPD-17597	(-)-pluviatolide	a lignan	1	1	1	1	1	1	1	1	1	1	1	1	1	1	1	1	1	1	123594	122496	1	1	1	1	CPD-17597	CPD-17597 [ C20 H20 O6, tgt=11.24, overall=11.24 ]			(359.1388, 7547.95)(374.15277, 10046.88)
1187	CPD-9367	(-)-sativan	a flavonoid	1	1	1	1	1	1	1	1	1	1	1	1	1	1	1	1	1	1	1	1	1	1	1	1	CPD-9367	CPD-9367 [ C17 H18 O4, tgt= ]
1155	CPD-17592	(-)-thujaplicatin	a lignan	1	1	156856	165648	140253	143907	159824	211620	329485	310580	109645	115452	1	1	1	1	134928	137725	143211	147842	1	1	425463	416209	CPD-17592	CPD-17592 [ C20 H22 O7, tgt=34.41, overall=34.41 ]			(374.14062, 10841.53)(359.12836, 8323.613)(374.1505, 7972.6104)
1814	CPD-263	(-)-trans-isopiperitenol	a monoterpenol	1	1	1	1	1	1	1	1	1	1	1	1	1	1	1	1	1	1	1	1	1	1	1	1	CPD-263	CPD-263 [ C10 H16 O, tgt= ]
913	CPD-7411	(-)-usnate	usnate	1	1	1	1	1	1	1	1	1	1	1	1	1	1	1	1	1	1	1	1	1	1	1	1	CPD-7411	CPD-7411 [ C18 H14 O7, tgt= ]
1692	CPD-9366	(-)-vestitol	a flavonoid	1	1	1	1	1	1	1	1	1	1	1	1	1	1	1	1	1	1	246552	246818	1	1	1	1	CPD-9366	CPD-9366 [ C16 H16 O4, tgt=43.88, overall=43.88 ]			(295.09296, 10816.68)(281.09625, 5830.1)
1157	CPD-17595	(-)-yatein	a lignan	1	1	1	1	1	1	1	1	1	1	1	1	1	1	1	1	1	1	1	1	1	1	1	1	CPD-17595	CPD-17595 [ C22H24O7, tgt= ]
1152	CPD-19812	(+)-7-epi-12-hydroxy-12-oxojasmonoyl-L-isoleucine	a 12-hydroxy-12-oxojasmonoyl-L-amino acid	1	1	156856	165648	140253	143907	159824	211620	329485	310580	109645	115452	1	1	1	1	134928	137725	143211	147842	1	1	425463	416209	CPD-19812	CPD-19812 [ C18 H25 N O6, tgt=60.40, overall=60.40 ]			(354.17264, 62087.4)(355.17514, 3551.2244)(354.18195, 48759.48)(355.1846, 2282.87)(374.1505, 7972.6104)
71	CPD-13420	(+)-7-epi-12-hydroxyjasmonoyl-L-isoleucine	a 12-hydroxyjasmonoyl-L-amino acid	1	1	963434	937256	777116	801610	1	852945	1	1	776667	785564	1275627	1235893	761851	768018	1336233	1301797	1	1	787858	753763	1025129	1027968	CPD-13420	CPD-13420 [ C18 H28 N O5, tgt=57.61, overall=57.61 ]			(356.2292, 35708.703)(357.232, 1451.5417)
284	CPD-19818	(+)-7-epi-12-hydroxyjasmonoyl-L-phenylalanine	a 12-hydroxyjasmonoyl-L-amino acid	2076143	2057745	1163207	1206769	1951108	1982679	1076835	1378665	1961380	1928130	853453	872968	814104	1	2234334	2232469	1564998	1509185	874234	1048943	1954255	1911224	1300984	1277601	CPD-19818	CPD-19818 [ C21 H26 N O5, tgt=12.37, overall=12.37 ]			(354.17337, 66984.02)(355.17584, 3564.8665)
685	CPD-11529	(+)-7-epi-jasmonoyl-CoA	a coenzyme A-activated compound	1	1	1	1	144530	146926	1	91715	1	1	1	1	87060	78617	1	1	76366	76450	1	1	1	1	1	80056	CPD-11529	CPD-11529 [ C33H48N7O18P3S, tgt= ]			(979.2022, 7275.089)(980.2051, 1324.6038)
1701	CPD-1962	(+)-afzelechin	a (2R,3S)-flavan-3-ol	1	1	1	1	1	1	1	1	1	1	1	1	1	1	1	1	1	1	1192517	1096368	1	1	1	1	CPD-1962	CPD-1962 [ C15 H14 O5, tgt=69.08, overall=69.08 ]			(279.0632, 42459.547)(280.06537, 872.595)(281.05875, 1200.72)
1272	CPD-1961	(+)-catechin	a (2R,3S)-flavan-3-ol	1	1	390878	375115	1	1	1	1	1	1	1	1	1	1	180858	201680	1	1	1	1	283086	274858	517612	504729	CPD-1961	CPD-1961 [ C15 H14 O6, tgt= ]			(290.0732, 15721.723)(291.08087, 1994.2449)(295.05975, 1301.5217)
1886	CPD-4941	(+)-cis-isopulegone	a monoterpenoid	1	1	1	1	1	1	1	1	1	1	1	1	1	1	1	1	1	1	1	1	1	1	1	1	CPD-4941	CPD-4941 [ C10 H16 O, tgt= ]
1164	CPD-4750	(+)-copalyl diphosphate	a diterpenoid	1	1	1	1	1	1	1	1	1	1	377703	385226	1	1	1	1	1	1	1	1	1	1	1	1	CPD-4750	CPD-4750 [ C20H33O7P2, tgt= ]			(430.16632, 25077.676)(431.16913, 1198.355)
2014	DIHYDROKAEMPFEROL-CMPD	(+)-dihydrokaempferol	a (2R,3R)-dihydroflavonol	1	1	1	1	1	1	1	1	1	1	1	1	1	1	1	1	1	1	1	1	1	1	1	1	DIHYDROKAEMPFEROL-CMPD	DIHYDROKAEMPFEROL-CMPD [ C15H12O6, tgt= ]
2041	CPD-10358	(+)-gallocatechin	a (2R,3S)-flavan-3-ol	1	1	1	1	1	1	1	1	1	1	1	1	1	1	1	1	1	1	1	1	1	1	1	1	CPD-10358	CPD-10358 [ C15H14O7, tgt= ]
1414	CPD-9879	(+)-heliannuol D	a sesquiterpenoid	1	1	1	1	1	1	1	1	1	1	1	1	1	1	1	1	1	1	1	1	1	1	1	1	CPD-9879	CPD-9879 [ C15 H22 O3, tgt= ]
639	CPDQT-5	(+)-hydantocidin	ethyl iodide	501084	457179	722286	637213	626177	615830	282060	538518	457833	517236	562636	527988	498325	436710	514723	579191	619703	706723	501187	446399	582117	580227	902956	856015	CPDQT-5	CPDQT-5 [ C7 H10 N2 O6, tgt=46.29, overall=46.29 ]			(200.04198, 13625.522)(202.71834, 18808.209)(203.05089, 25504.025)
393	CPD-8699	(+)-isopimara-7,15-diene	a diterpenoid	1	1	1	1	679796	721179	310763	375991	1	1	1	1	437598	424374	1	1	470211	460192	1	1	1	1	337506	330574	CPD-8699	CPD-8699 [ C20 H32, tgt= ]			(295.2435, 29262.787)(296.25372, 1155.3131)
37	CPD-8191	(+)-marmesin	a furanocoumarin	6505256	6364930	3808141	3788508	5234700	5197564	2700781	3372500	8157187	8208901	16897572	16505134	11940544	11974529	2811731	2802924	4325357	4365762	13637980	13463113	7360648	7310815	10454542	10635085	CPD-8191	CPD-8191 [ C14 H14 O4, tgt=66.64, overall=66.64 ]			(251.06868, 335504.97)(252.07063, 23023.08)(253.06407, 25981.342)(254.06662, 1451.2449)
1882	CPD-4981	(+)-menthofuran	a monoterpenoid	1	1	1	1	1	1	1	1	1	1	1	1	1	1	1	1	1	1	1	1	1	1	1	1	CPD-4981	CPD-4981 [ C10H14O, tgt= ]
971	CPD-6992	(+)-pinobanksin	a (2R,3R)-dihydroflavonol // a (2S)-flavan-4-one	1	1	1	1	1	1	1	1	1	1	1	1	1	1	1	624833	1	1	1	1	1	1	1	1	CPD-6992	CPD-6992 [ C15H11O5, tgt= ]			(258.0615, 185.15)
1743	CPD-8921	(+)-piperitol	a lignan	1	1	1	1	1	1	1	1	1	1	1	1	1	1	1	1	1	1	123594	122496	1	1	1	1	CPD-8921	CPD-8921 [ C20 H20 O6, tgt=11.24, overall=11.24 ]			(359.1388, 7547.95)(374.15277, 10046.88)
1885	CPD-4942	(+)-pulegone	a monoterpenoid	1	1	1	1	1	1	1	1	1	1	1	1	1	1	1	1	1	1	1	1	1	1	1	1	CPD-4942	CPD-4942 [ C10 H16 O, tgt= ]
1490	CPD-16683	(+)-secoisolariciresinol monoglucoside	a lignan	1	1	1	1	1	1	1	1	1011788	1163787	1	1	1	1	1	1	1	1	1	1	1	1	852516	834251	CPD-16683	CPD-16683 [ C26 H36 O11, tgt= ]			(525.24084, 20416.227)(526.2438, 1608.3975)
1519	CPD-8922	(+)-sesamin	a lignan	1	1	1	1	1	1	1	1	1	1	1	1	1	1	1	1	1	1	1	1	1	1	1	1	CPD-8922	CPD-8922 [ C20H18O6, tgt= ]
2093	CPD-14837	(+)-sesaminol	a lignan	1	1	1	1	514891	516832	1	1	1	1	1	1	1	1	1	1	209245	214142	1	1	364572	387609	230239	220015	CPD-14837	CPD-14837 [ C20 H18 O7, tgt=42.58, overall=42.58 ]			(389.13782, 1063.5763)(374.14093, 9818.433)
2096	CPD-8928	(+)-sesamolin	a lignan	1	1	1	1	514891	516832	1	1	1	1	1	1	1	1	1	1	209245	214142	1	1	364572	387609	230239	220015	CPD-8928	CPD-8928 [ C20 H18 O7, tgt=42.58, overall=42.58 ]			(389.13782, 1063.5763)(374.14093, 9818.433)
763	CPD-474	(+)-taxifolin	taxifolin // a (2R,3R)-dihydroflavonol // a 3'-hydroxy-flavonoid	399904	387002	504818	498446	367437	378173	550740	685302	341205	333013	218379	224521	455997	454178	312505	334379	370165	382973	157408	146711	342204	341968	541978	513195	CPD-474	CPD-474 [ C15 H11 O7, tgt=52.52, overall=52.52 ]			(303.04718, 23877.266)(304.05008, 802.5366)(287.05276, 118955.69)(288.0554, 8775.874)(309.03857, 5762.165)(311.03558, 2377.795)
321	CPD-9307	(+)-trans-isoalliin	an S-alkyl-L-cysteine S-oxide // an organosulfur compound	177448	1	369919	368804	325782	1	1	1	165074	167695	883406	884616	953172	887286	881944	204736	1	138753	1	1	1	1	1	1	CPD-9307	CPD-9307 [ C6 H11 N O3 S, tgt=38.64, overall=38.64 ]			(177.0678, 4548.345)(201.04144, 16276.239)(184.0262, 866.22)
538	CPD-14396	(+)-vernolate	vernolate	2089132	2087636	2510671	2518119	2978653	3010844	735153	893411	86163	79427	882136	877980	826009	812482	3572607	3575291	1	2077595	889061	981793	950362	1502200	1858807	1852603	CPD-14396	CPD-14396 [ C18 H31 O3, tgt=46.76, overall=46.76 ]			(277.21362, 46325.098)(278.21716, 3779.223)(279.22852, 2167.21)(295.24335, 24622.969)
935	CPD-13037	(1,4)-beta-xylobiose	a (1->4)-beta-D-xylan oligosaccharide // a carbohydrate // a disaccharide	1	1	1	1	1	1	1	1	1	1	1	1	1	1	1	1	1	1	1	1	1	1	1	1	CPD-13037	CPD-13037 [ C10 H18 O9, tgt= ]
9	CPD-13089	(12Z,15Z)-9,10-epoxyoctadeca-12,15-dienoate	an EpODE // a long-chain 2,3,4-saturated fatty acid // a derivative of n-3 polyunsaturated fatty acid	391856	372026	166040	161524	230565	215275	1	1	193295	191184	1	1	246570	233590	427549	452758	1	1	320238	337912	1	1	1	1	CPD-13089	CPD-13089 [ C18 H29 O3, tgt=50.72, overall=50.72 ]			(293.20804, 6086.1646)(294.204, 1046.96)(275.19785, 6104.771)(277.21338, 19016.13)(278.21674, 2023.6824)(294.24033, 234453.23)(295.24332, 29807.408)
1925	CPD-8683	(12Z)-9-hydroxy-10-oxo-octadec-12-enoate	a small molecule	205602	190298	1	1	1	1	1650752	1	741869	712325	2640459	2665374	1	1	207247	1	1	1	1	1	1	1	1	1	CPD-8683	CPD-8683 [ C18 H31 O4, tgt=29.35, overall=29.35 ]			(293.20822, 8618.224)(294.20367, 246.59)(335.5518, 1211.2833)(316.209, 82025.79)(317.2118, 6345.324)
729	CPD-13636	(12Z)-9,10-epoxyocta-dec-12-enoate	a linoleate-derived metabolite // an EpOME	2089132	2087636	2510671	2518119	2978653	3010844	735153	893411	86163	79427	882136	877980	826009	812482	3572607	3575291	1	2077595	889061	981793	950362	1502200	1858807	1852603	CPD-13636	CPD-13636 [ C18 H31 O3, tgt=46.76, overall=46.76 ]			(277.21362, 46325.098)(278.21716, 3779.223)(279.22852, 2167.21)(295.24335, 24622.969)
1222	CPD-12745	(13E)-8alpha-hydroxylabd-13-en-15-yl diphosphate	a diterpenoid	1	1	1	1	1	1	1	1	1	1	1	1	1	1	1	1	1	1	1	1	1	1	1	1	CPD-12745	CPD-12745 [ C20H35O8P2, tgt= ]
40	CPD-13929	(13E)-labda-7,13-dien-15-ol	a diterpenoid	1	1	1	1	1	1	310763	375991	1	1	1	1	437598	424374	1	1	1	1	1	1	1	1	1	1	CPD-13929	CPD-13929 [ C20 H34 O, tgt= ]			(295.2434, 25007.943)(296.25378, 578.29)
1589	CPD-15177	(13E)-labda-7,13-dien-15-yl diphosphate	a diterpenoid	1	1	1	1	1	1	1	1	1	1	377703	385226	1	1	1	1	1	1	1	1	1	1	1	1	CPD-15177	CPD-15177 [ C20H33O7P2, tgt= ]			(430.16632, 25077.676)(431.16913, 1198.355)
1833	13-HYDROPEROXYOCTADECA-911-DIENOATE	(13S)-HPODE	a linoleate-derived metabolite // 13-HpODE	205602	190298	1	1	1	1	1	1	1	1	1	1	1	1	1	1	1	1	1	1	1	1	1	1	13-HYDROPEROXYOCTADECA-911-DIENOATE	13-HYDROPEROXYOCTADECA-911-DIENOATE [ C18H31O4, tgt= ]			(293.20807, 8303.405)(294.20367, 246.59)(336.226, 429.975)
1369	CPD-9924	(1R,2S,5S,6S)-2-succinyl-5-enolpyruvyl-6-hydroxycyclohex-3-ene-1-carboxylate	a small molecule	1	1	1	1	1	1	1	1	1	1	1041313	1027957	1	1	1	1	1	1	1	1	1	1	1	1	CPD-9924	CPD-9924 [ C14H13O9, tgt= ]			(325.05, 45429.85)(326.05182, 1223.5549)(327.04572, 2186.2002)
1901	CPD-13174	(2-hydroxyphenyl)methyl 1-hydroxy-6-oxocyclohex-2-ene-1-carboxylate	an aromatic compound	1	1	1	1	1	1	1	938390	1	1	1	1	1	1	1	1	1	1	1	1	1	1	1	1	CPD-13174	CPD-13174 [ C14 H14 O5, tgt= ]			(262.0902, 23783.77)(244.0794, 916.25)
1699	2-OXINDOLE-3-ACETYL-ASP	(2-oxindol-3-yl)acetyl-L-aspartate	an indole derivative // a modified amino acid	1	1	1	1	1	1	1	1	1	1	1	1	1	1	1	1	1	1957881	2320316	1	1	1	3385150	1	2-OXINDOLE-3-ACETYL-ASP	2-OXINDOLE-3-ACETYL-ASP [ C14 H12 N2 O6, tgt=22.93, overall=22.93 ]			(287.0531, 119970.22)(288.05576, 8624.7705)
118	20A-20B-DIHYDROXY-CHOLESTEROL	(20R,22R)-dihydroxycholesterol	a small molecule	269592	255774	1	1	1	1	1	1	1	1	1	1	185393	1	1	1	1	1	180758	219407	1	1	1	1	20A-20B-DIHYDROXY-CHOLESTEROL	20A-20B-DIHYDROXY-CHOLESTEROL [ C27 H46 O3, tgt=0.58, overall=0.58 ]			(402.35324, 702.73)(442.348, 8115.038)
2007	CPD-12102	(20S)-ginsenoside Rg3	a protopanaxadiol-type ginsenoside with two glucosyl residues at position 3	1	1	1	1	1	482570	215258	1	1	1	1	1	1	1	1	1	540802	1	1	1	1	1	1	1	CPD-12102	CPD-12102 [ C42 H72 O13, tgt=45.06, overall=45.06 ]			(787.4907, 2336.385)(789.5037, 419.85)(773.5124, 9640.694)(804.5238, 13571.69)(805.526, 2973.59)(813.5053, 34898.348)
688	CPD-12104	(20S)-ginsenoside Rh2	a protopanaxadiol-type ginsenoside with one glucosyl residue at position 3	1	253864	210586	505929	1	1	307298	386703	1	1	426038	419175	640448	645859	1	1	1	1	625468	630249	812568	822112	605918	612227	CPD-12104	CPD-12104 [ C36 H62 O8, tgt=58.65, overall=58.65 ]			(623.4462, 13775.46)(624.4506, 1028.6355)(611.4605, 5531.797)(645.4213, 13428.011)
375	CPD-15449	(20S)-protopanaxadiol	a protopanaxadiol-type ginsenoside with no glycosidic modification at position 3	1239902	1242199	1304783	1288398	679660	687805	1035753	1273869	808098	782680	807031	831179	1261282	1250115	1176784	1164687	565741	571055	1254548	1247506	1488557	1461519	1108804	1115810	CPD-15449	CPD-15449 [ C30 H52 O3, tgt=13.31, overall=13.31 ]			(483.37216, 53091.652)(484.3744, 3881.1865)
715	CPD-12496	(22R,23R)-22,23-dihydroxy-campest-4-en-3-one	a C28 brassinosteroid	873835	782176	168185	179565	1	1	1	1	906554	942605	1	1	180028	174028	1	1	118264	103135	597995	659042	186113	169048	1	1	CPD-12496	CPD-12496 [ C28 H46 O3, tgt=44.07, overall=44.07 ]			(435.35526, 3445.6423)(412.3379, 18796.771)(413.34073, 1837.395)(430.37192, 8545.638)(439.3369, 2567.093)
1739	CPD-12495	(22R,23R)-22,23-dihydroxycampesterol	a C28 brassinosteroid	2088747	1954081	319668	330394	1	1	1	250575	1912651	1974337	1	1	1	1	291142	323664	1	1	1615613	1720907	333473	313586	1	1	CPD-12495	CPD-12495 [ C28 H48 O3, tgt=15.89, overall=15.89 ]			(456.36374, 35407.848)(457.36664, 4517.9233)(439.3369, 2336.383)
900	CPD-11826	(22R,23R)-28-homobrassinolide 22-sulfate	a (22R,23R)-28-homobrassinolide sulfate	439995	431619	493947	510837	748223	763492	387879	511540	821856	816224	1	201755	1	1	1	1	1	1	1	1	1	1	1	1	CPD-11826	CPD-11826 [ C29H49O9S, tgt= ]			(558.95435, 1849.9081)(559.3259, 5106.4575)(573.33276, 15664.507)
5	CPD-11827	(22R,23R)-28-homocastasterone	a C29 brassinosteroid	621232	620802	635905	625682	289372	292011	480122	602347	344323	338260	346875	356106	613549	605689	587334	580004	262805	257623	604049	604874	727449	713114	478582	479503	CPD-11827	CPD-11827 [ C29 H50 O5, tgt=56.76, overall=56.76 ]			(483.37216, 53211.5)(484.3744, 4050.2021)(461.35886, 27403.979)(462.36133, 1227.1288)
903	CPD-11828	(22R,23R)-28-homocastasterone 22-O-sulfate	a (22R,23R)-28-homocastasterone sulfate	2256441	2199355	2481485	2543426	3721213	3753215	1984297	2529757	4101837	4091701	1120093	1116819	1	1	1	1	1	1	1	1	1	1	1	1	CPD-11828	CPD-11828 [ C29H49O8S, tgt= ]			(544.31665, 9105.044)(559.21216, 2686.2021)(559.3261, 6220.58)(560.3285, 1908.53)(559.3255, 3754.085)(557.3411, 64440.043)(558.3407, 1075.4967)(559.3258, 6891.9497)
1986	24R-24-METHYLCYCLOARTA-825-DIEN-3-BET	(24R)-24-methylcycloarta-25-en-3-beta-ol	a 3beta-hydroxysteroid	1	1	1	1	1	1	1	1	1	1	1	1	1	1	1	1	1	1	1	1	1	1	1	1	24R-24-METHYLCYCLOARTA-825-DIEN-3-BET	24R-24-METHYLCYCLOARTA-825-DIEN-3-BET [ C31 H52 O, tgt= ]
1758	CPD-12914	(24Z)-4alpha-carboxy-stigmasta-7,24(241)-dien-3beta-ol	a 3beta-hydroxy-4alpha-carboxysteroid	5398735	5122201	2725591	2801821	1	1	1	2460532	4622162	4779166	1	1	1	1	2219864	2381415	1	1	4220931	4464450	2681956	2558822	1	1	CPD-12914	CPD-12914 [ C30 H47 O3, tgt=33.52, overall=33.52 ]			(439.3369, 2355.647)(483.3624, 625.369)(456.36368, 33361.93)(457.36664, 3737.5527)
792	CPD-14650	(2E,4E,6E)-7-hydroxy-4-methylhepta-2,4,6-trienal	an apocarotenoid // an aldehyde	8710449	8392967	1	1	2540200	2544295	1204421	1853508	822835	859766	7998119	7679806	1025266	929571	1	1	4611048	4678126	394984	363512	861197	1	1095204	1054166	CPD-14650	CPD-14650 [ C8 H10 O2, tgt=37.09, overall=37.09 ]			(121.06345, 85730.6)(122.06646, 4971.5054)(138.08907, 3096.287)(147.84804, 4695.988)(148.0586, 4703.91)
666	CPD-18126	(2E,4Z,5E)-2-hydroxy-7-oxo-(2-oxoethylidene)hepta-2,5-dienoate	a phenylpropanoid	4419988	4368914	7539887	7566600	5693616	1	2780306	1	1	1	3357335	3587481	4874471	4692685	1	1	1	1	2813899	5756165	1	1	1	1	CPD-18126	CPD-18126 [ C9 H7 O5, tgt=47.48, overall=47.48 ]			(180.02946, 6628.6587)
681	CPD-18131	(2E,4Z,6E)-5-formyl-2-hydroxy-8-oxoocta-2,4,6-trienoate	a phenylpropanoid	4419988	4368914	7539887	7566600	5693616	170295	2780306	233512	202619	224424	3357335	3587481	4874471	4692685	260076	257433	529127	493689	2813899	5756165	291576	286248	260614	246076	CPD-18131	CPD-18131 [ C9 H7 O5, tgt=47.48, overall=47.48 ]			(200.04163, 2866.6492)(178.52528, 7988.4536)(180.02946, 6628.6587)(219.0244, 41940.645)(221.10814, 433.30588)(221.0232, 414.90002)(222.02695, 467.125)
1018	CPD-20660	(2E,6E,10E,14E,18E)-lycopapentaene	a hydrocarbon // a tetraterpenoid	1	1	1	1	1	1	1	1	1	1	1	1	1	1	1	1	1	1	1	1	1	1	1	1	CPD-20660	CPD-20660 [ C40H72, tgt= ]
1276	2-TRANS6-TRANS-FARNESOL	(2E,6E)-farnesol	a methyl-branched lipid // a farnesol	1	1	1	1	1	1	1	1	1	1	1	1	1	1	1	1	1	1	1	1	1	1	1	1	2-TRANS6-TRANS-FARNESOL	2-TRANS6-TRANS-FARNESOL [ C15 H26 O, tgt= ]
1264	FARNESYL-PP	(2E,6E)-farnesyl diphosphate	a methyl-branched lipid // a sesquiterpenoid // an all-trans-polyprenyl diphosphate	1	1	1	1	1	1	1	1	1	1	1	1	1	1	1	1	1	1	1	1	1	1	1	1	FARNESYL-PP	FARNESYL-PP [ C15H25O7P2, tgt= ]
1358	CPD-12587	(2E,6E)-farnesyl phosphate	a polyprenol phosphate // an all-trans-isoprenoid phosphate	194387	203630	1	1	1	1	1	1	1	1	1	1	1	1	1	1	1	1	1	1	1	1	1	1	CPD-12587	CPD-12587 [ C15 H25 O4 P, tgt= ]			(300.1411, 10222.04)(282.13095, 993.69)
1371	CPD-6761	(2E)-2-hydroxypenta-2,4-dienoate	a small molecule	1	1	1	1	1	1	1	1	1	1	1	1	1	1	1	1	1	1	1	1	1	1	1	1	CPD-6761	CPD-6761 [ C5 H5 O3, tgt= ]
310	CPD-292	(2E)-hexadecenal	a small molecule	43273332	43989908	71151144	71542672	1	93232752	68191888	76409152	29648012	29540160	78678040	78652352	86034016	85245776	64207628	64628876	90711224	91384304	38878812	40490592	65104600	65272760	83452408	83441584	CPD-292	CPD-292 [ C16 H30 O, tgt=90.99, overall=90.99 ]			(256.26187, 2676527.0)(257.2652, 458292.56)(258.26767, 24696.387)
116	CPD-20661	(2E6E,10E,14E,18E,22E)-lycopahexaene	a hydrocarbon // a tetraterpenoid	1	1	1	1	1	1	1	1	1	1	1	1	542194	1	1	1	526649	1	1	1	1	1	1	1	CPD-20661	CPD-20661 [ C40 H70, tgt=54.24, overall=54.24 ]			(568.5801, 26359.11)(569.5823, 405.10498)
2044	CPD-590	(2R,3S,4S)-leucocyanidin	a (2R,3S,4S)-leucoanthocyanidin // a (2R,3S)-leucocyanidin	1	1	1	1	1	1	1	1	1	1	1	1	1	1	1	1	1	1	1	1	1	1	1	1	CPD-590	CPD-590 [ C15H14O7, tgt= ]
1081	CPD-7088	(2R,3S,4S)-leucodelphinidin	a (2R,3S,4S)-leucoanthocyanidin	1	1	1	1	1	1	1	1	1	1	1	1	1	1	1	1	1	1	1	1	1	1	1	1	CPD-7088	CPD-7088 [ C15 H14 O8, tgt= ]
1471	LEUCOPELARGONIDIN-CMPD	(2R,3S,4S)-leucopelargonidin	a (2R,3S,4S)-leucoanthocyanidin	1	1	390878	375115	1	1	1	1	1	1	1	1	1	1	180858	201680	1	1	1	1	283086	274858	517612	504729	LEUCOPELARGONIDIN-CMPD	LEUCOPELARGONIDIN-CMPD [ C15 H14 O6, tgt= ]			(290.0732, 15721.723)(291.08087, 1994.2449)(295.05975, 1301.5217)
2038	CPD-3161	(2R,3S)-2,4',5,7-tetrahydroxyisoflavanone	a small molecule	1	1	1	1	1	1	1	1	1	1	1	1	1	1	1	1	1	1	1	1	1	1	1	1	CPD-3161	CPD-3161 [ C15H12O6, tgt= ]
1253	CPD-5421	(2R,3S)-2,5,7-trihydroxy-4'-methoxyisoflavanone	an isoflavone	114162	124695	138702	138507	1	1	105988	138665	114753	111731	1	1	1	1	174616	182020	1	1	171215	170119	1	1	1	1	CPD-5421	CPD-5421 [ C16 H13 O6, tgt=42.16, overall=42.16 ]			(289.08224, 3511.1807)(319.1121, 8367.8545)
1251	2-D-THREO-HYDROXY-3-CARBOXY-ISOCAPROATE	(2R,3S)-3-isopropylmalate	a small molecule	1	1	209175	209967	134896	153933	1	1	187678	177954	1	1	1	1	1	1	241730	242119	1	1	318891	368513	1	1	2-D-THREO-HYDROXY-3-CARBOXY-ISOCAPROATE	2-D-THREO-HYDROXY-3-CARBOXY-ISOCAPROATE [ C7 H10 O5, tgt= ]			(176.06825, 2399.9316)(179.03609, 10285.014)(180.02933, 11513.614)
1472	CPD-9409	(2R,3S)-beta-methylmalyl-CoA	a coenzyme A-activated compound	1	1	1	1	303856	292728	1	1	410289	394348	1	1	1	1	1	1	1	1	1	1	1	1	1	1	CPD-9409	CPD-9409 [ C26H37N7O20P3S, tgt= ]			(893.1205, 4148.7476)(915.1335, 7360.6245)
1323	3Z-PHYCOCYANOBILIN	(2R,3Z)-phycocyanobilin	a phycocyanobilin	1	1	1	1	1	1	1	1	1	1	1	1	1	1	1	1	1	1	1	1	1	1	1	1	3Z-PHYCOCYANOBILIN	3Z-PHYCOCYANOBILIN [ C33H36N4O6, tgt= ]
1184	CPD-12699	(2R)-2-hydroxy-2-methylbutanenitrile	2-hydroxy-2-methylbutanenitrile // an aliphatic (R)-hydroxynitrile	1	1	1	1	1	1	1	1	1	1	1	1	1	1	1	1	1	1	1	1	1	1	1	1	CPD-12699	CPD-12699 [ C5 H9 N O, tgt= ]
713	CPD-10468	(2R)-2-hydroxy-4-(methylsulfanyl)butanoate	a monocarboxylate // an organosulfur compound	2800975	2648079	1877854	1896294	2036481	2075129	1435186	2011458	1294093	1346842	2093045	2116677	1444558	1368173	2944669	2875325	977403	992967	1641663	1614812	2860413	2905696	2067952	2041528	CPD-10468	CPD-10468 [ C5 H9 O3 S, tgt=45.86, overall=45.86 ]			(149.0258, 59828.035)(150.0189, 87225.86)(151.02182, 954.06006)(175.01611, 2913.5469)(177.02113, 381.3217)(158.00078, 2286.634)
263	CPD-13357	(2R)-2,3-dihydroxy-3-methylbutanoate	2,3-dihydroxy-3-methylbutanoate	163739	154712	1	1	165605	172140	161019	254328	196431	207910	290583	288872	481682	447922	269479	264201	291982	309429	1	1	124132	115783	179284	171097	CPD-13357	CPD-13357 [ C5 H9 O4, tgt=31.02, overall=31.02 ]			(133.049, 12163.75)(134.04214, 8319.651)(136.06015, 35932.812)(139.0319, 592.07)
711	CPD-10470	(2R)-4-(dimethylsulfaniumyl)-2-hydroxybutanoate	a monocarboxylate // an organosulfur compound	545433	496208	1	1	469839	467312	318500	499670	370798	391380	518574	489235	537406	504305	736380	706594	1	1	1	1	381514	387458	291348	274339	CPD-10470	CPD-10470 [ C6 H12 O3 S, tgt=32.78, overall=32.78 ]			(147.04506, 2202.5647)(164.07216, 22859.611)
2121	CPD-14443	(2S,4S)-4-hydroxy-2,3,4,5-tetrahydrodipicolinate	a small molecule	1	1	2123247	1851506	1	1	1	1	1	1	1	1	1	1	1	1	1	1	1	1	1	1	1	1	CPD-14443	CPD-14443 [ C7 H7 N O5, tgt=33.15, overall=33.15 ]			(187.06215, 10438.395)(211.02646, 583.49)
305	CPD-19411	(2S)-2-amino-4-pentenoate	a 2-oxo carboxylate	1076771	963900	4743054	4575393	4675495	4634329	1186530	2160958	4408489	4688501	5031290	4760176	2001148	1862202	2077490	2162858	1420769	1409564	7312209	7063647	2920990	2902113	3484819	3634817	CPD-19411	CPD-19411 [ C5 H9 N O2, tgt=68.11, overall=68.11 ]			(138.05298, 22646.764)(139.0563, 909.275)(116.06894, 73906.4)(117.07205, 764.76996)
1208	CPD-7100	(2S)-2-isopropyl-3-oxosuccinate	a small molecule	1	1	1	1	1	170295	1	255015	202619	224424	1	1	1	1	282273	263037	584972	562239	1	1	1	1	1	246076	CPD-7100	CPD-7100 [ C7 H8 O5, tgt= ]			(154.02753, 1018.8925)(200.04156, 2289.526)(177.02107, 7702.5425)
1647	3-CARBOXY-3-HYDROXY-ISOCAPROATE	(2S)-2-isopropylmalate	a small molecule	1	1	209175	209967	134896	153933	1	1	187678	177954	1	1	1	1	1	1	241730	242119	1	1	318891	368513	1	1	3-CARBOXY-3-HYDROXY-ISOCAPROATE	3-CARBOXY-3-HYDROXY-ISOCAPROATE [ C7 H10 O5, tgt= ]			(176.06825, 2399.9316)(179.03609, 10285.014)(180.02933, 11513.614)
484	CPD-7214	(2S)-dihydrotricetin	a (2S)-flavan-4-one	399904	387002	504818	498446	367437	378173	550740	685302	341205	333013	218379	224521	455997	454178	312505	334379	370165	382973	157408	146711	342204	341968	541978	513195	CPD-7214	CPD-7214 [ C15 H11 O7, tgt=52.52, overall=52.52 ]			(303.04718, 23877.266)(304.05008, 802.5366)(287.05276, 118955.69)(288.0554, 8775.874)(309.03857, 5762.165)(311.03558, 2377.795)
73	CPD-6994	(2S)-eriodictyol	a 4'-hydroxyflavanone	2523629	2461575	2162466	2115369	2641070	2662321	1827023	2201529	2176738	2170564	3128053	3190336	2877473	2856875	2736922	2776010	2070097	2086298	2479260	2424480	2404963	2397764	3638866	3570046	CPD-6994	CPD-6994 [ C15 H11 O6, tgt=55.86, overall=55.86 ]			(287.05276, 116103.91)(288.0554, 8398.7705)
1083	CPD-7072	(2S)-hesperetin	a (2S)-flavan-4-one	114162	124695	138702	138507	1	1	105988	138665	114753	111731	1	1	1	1	174616	182020	1	1	171215	170119	1	1	1	1	CPD-7072	CPD-7072 [ C16 H13 O6, tgt=42.16, overall=42.16 ]			(289.08224, 3511.1807)(319.1121, 8367.8545)
187	CPD-3061	(2S)-liquiritigenin	a (2S)-flavan-4-one	27255336	26773730	5881783	5880973	19378368	19244066	12897127	15027658	19496828	19545240	90886296	90748512	26024366	25720000	35806860	35754376	6424363	6498567	1	1	18883186	18640036	15617574	15531632	CPD-3061	CPD-3061 [ C15H12O4, tgt= ]			(261.0531, 621900.25)(262.05515, 58082.05)(263.04874, 61739.75)(264.05078, 3630.187)
2123	CPD-6991	(2S)-pinocembrin	a (2S)-flavan-4-one	1	1	1	1	1	1	1	1	1	1	1	1	1	1	1	1	1	1	1	1	1	1	159746	155337	CPD-6991	CPD-6991 [ C15 H11 O4, tgt= ]			(255.09505, 9709.58)(281.06805, 565.53503)
1911	CPD-7028	(2S)-pinostrobin	a (2S)-flavan-4-one // a 4-pyrone // a methoxylated aromatic compound	1	1	1	1	1	1	1	1	520845	522838	1533661	1567593	1	1	1	1	228389	225414	1	1	441553	440510	728104	740935	CPD-7028	CPD-7028 [ C16 H14 O4, tgt=2.38, overall=2.38 ]			(252.07071, 25120.543)(253.06412, 28338.992)(293.07834, 60570.453)(294.0805, 2190.275)(295.0739, 2078.25)
986	CPD-11293	(2Z,6Z)-farnesyl diphosphate	an all-cis polyisoprenyl diphosphate // a sesquiterpenoid	1	1	1	1	1	1	1	1	1	1	1	1	1	1	1	1	1	1	1	1	1	1	1	1	CPD-11293	CPD-11293 [ C15H25O7P2, tgt= ]
1199	CPD-14447	(2Z)-2-hydroxypenta-2,4-dienoate	a 2-hydroxy carboxylate	1	1	1	1	1	1	1	1	1	1	1	1	1	1	1	1	1	1	1	1	1	1	1	1	CPD-14447	CPD-14447 [ C5 H5 O3, tgt= ]
895	CPD-8094	(2Z)-3-(3,4-dioxocyclohexa-1,5-dien-1-yl)prop-2-enoate	a quinone	4419988	4368914	7539887	7566600	5693616	5914575	2780306	1	6985906	7223794	3357335	3587481	4874471	4692685	2321868	2524601	8681809	8691527	2813899	1502108	10336554	1	1	1	CPD-8094	CPD-8094 [ C9 H5 O4, tgt=47.48, overall=47.48 ]			(164.01872, 1907902.6)(180.02945, 6669.883)
1629	3-HYDROXY-2-OXINDOLE-3-ACETYL-ASP	(3-hydroxy-2-oxindol-3-yl)acetyl-L-aspartate	an indole derivative // a modified amino acid	1	1	1	1	1	1	1	1	1	1	1017485	998589	1	1	1	1	1	1	1	1	1	1	897683	1	3-HYDROXY-2-OXINDOLE-3-ACETYL-ASP	3-HYDROXY-2-OXINDOLE-3-ACETYL-ASP [ C14 H12 N2 O7, tgt= ]			(303.0475, 48425.86)(304.0504, 2047.97)(325.05, 44597.355)(326.05182, 1192.21)(327.04572, 2135.495)
1907	CPD-8846	(3E,7E)-4,8,12-trimethyltrideca-1,3,7,11-tetraene	a homoterpenoid	1	1	1	1	1	1	1	1	1	1	1	1	1	1	1	1	1	1	1	1	1	1	1	1	CPD-8846	CPD-8846 [ C16 H26, tgt= ]
1200	CPD-14441	(3E)-2-oxopent-3-enoate	a 2-oxo carboxylate	1	1	1	1	1	1	1	1	1	1	1	1	1	1	1	1	1	1	1	1	1	1	1	1	CPD-14441	CPD-14441 [ C5 H5 O3, tgt= ]
1981	CPD-3441	(3R,4R)-7,2'-dihydroxy-4'-methoxyisoflavanol	a (4R)-4,2'-dihydroxyisoflavan	1	1	1	1	1	1	1	1	1	1	1533661	1567831	1	1	1	1	1	1	1	1	1	1	1	1	CPD-3441	CPD-3441 [ C16 H16 O5, tgt= ]			(293.07834, 60570.453)(294.0805, 2190.275)(295.0739, 2078.25)
1724	CPD-14740	(3R,4R)-7,2',4'-trihydroxyisoflavanol	a (4R)-4,2'-dihydroxyisoflavan	1	1	1	1	1	1	1	1	1	1	1	1	1	1	1	1	1	1	1192517	1096368	1	1	1	1	CPD-14740	CPD-14740 [ C15 H14 O5, tgt=69.08, overall=69.08 ]			(279.0632, 42459.547)(280.06537, 872.595)(281.05875, 1200.72)
1628	CPD-8843	(3R,6E)-nerolidol	(6E)-nerolidol	1	1	1	1	1	1	1	1	1	1	1	1	1	1	1	1	1	1	1	1	1	1	1	1	CPD-8843	CPD-8843 [ C15 H26 O, tgt= ]
254	CPD-14474	(3R)-beta-phenylalanine	an aromatic L-amino acid // a beta amino acid // a phenylpropanoid	2212860	2275572	2946134	2952887	3132585	3232619	1101224	1368012	4739575	4614037	1	1	2302519	2236204	596444	633416	1653762	1525967	1729865	1696801	1365356	1318173	862352	843931	CPD-14474	CPD-14474 [ C9 H11 N O2, tgt=71.67, overall=71.67 ]			(166.08405, 3380.8994)(188.06883, 64555.527)(189.07138, 3108.6562)
1356	CPD-7847	(3S,3'S)-astaxanthin	astaxanthin	1	1	1	1	1	1	1	1	1	1	1	1	1	1	1	1	1	1	1	1	1518273	1502170	1	1	CPD-7847	CPD-7847 [ C40H52O4, tgt= ]			(618.42804, 707.695)(596.4152, 916.74)
2112	CPD1F-4	(3S,5R,6R)-3,5-dihydroxy-6,7-didehydro-5,6-dihydro-12'-apo-beta-caroten-12'-al	a xanthophyll	390630	388334	1	1	1	1	1	1	1	1	1	1	1	1	1	1	1	1	1	1	1	1	1	1	CPD1F-4	CPD1F-4 [ C25 H34 O3, tgt=58.25, overall=58.25 ]			(383.2539, 19146.83)
1335	CPD-12568	(3S,6E)-nerolidol	(6E)-nerolidol	1	1	1	1	1	1	1	1	1	1	1	1	1	1	1	1	1	1	1	1	1	1	1	1	CPD-12568	CPD-12568 [ C15 H26 O, tgt= ]
2022	CPD-12846	(3Z)-hex-3-en-1-yl acetate	an acetyl ester	1	1	1	1	1	1	1	1	1	1	1	1	1	1	1	1	1	1	1	1	1	1	1	1	CPD-12846	CPD-12846 [ C8 H14 O2, tgt= ]
2082	CIS-3-HEXENAL	(3Z)-hexenal	an aldehyde	9134853	8840312	1	1	2819745	2842156	1	1746010	1	1	8388656	8109413	1	1	1	1	4843381	4879499	1	1	1	1	1	1	CIS-3-HEXENAL	CIS-3-HEXENAL [ C6 H10 O, tgt= ]			(121.06351, 145472.2)(122.06646, 4718.747)(103.05437, 10482.81)
351	CPD0-1269	(4-bromo-1,3-phenylene)dimethanediol	a bromoaromatic compound	204780	1	1	201932	1	213474	1	220308	236673	246528	319801	323050	413370	393178	240658	249520	418179	426460	147293	1	234877	231077	366872	366436	CPD0-1269	CPD0-1269 [ C8 H9 Br O4, tgt=39.59, overall=39.59 ]			(272.95706, 22663.531)(255.94136, 1110.3514)
1520	CPD-8936	(4-coumaroyl)serotonin	a carboxamide	461430	456245	1	1	1	1	1	1	1	1	1	1	1	1	1	317719	1	1	1	1	527625	494545	1	1	CPD-8936	CPD-8936 [ C19 H18 N2 O3, tgt= ]			(340.15695, 14318.064)(322.14645, 368.665)(345.1115, 1644.8942)
1530	CPD-8943	(4-coumaroyl)tyramine	a carboxamide	1	1	1	1	1	1	1	1	1	1	1	1	1	1	1	1	1	1	1	1	1	1	1	1	CPD-8943	CPD-8943 [ C17 H17 N O3, tgt= ]
485	CPD-1074	(4-hydroxyphenyl)acetonitrile	an aromatic nitrile	163739	154712	1	1	165605	172140	161019	254328	196431	207910	290583	288872	481682	447922	269479	264201	291982	309429	1	1	124132	115783	179284	171097	CPD-1074	CPD-1074 [ C8H7NO, tgt= ]			(133.049, 12163.75)(134.04214, 8319.651)(121.06332, 20109.453)(139.0319, 592.07)
829	CPD-8427	(4E,8E)-sphinga-4,8-dienine	a sphinga-4,8-dienine	94341	89220	19933280	19894838	48596504	47226464	21170368	24279108	873151	858688	23020796	22791420	29394040	28478530	14579455	336809	29603776	29597788	1395257	1792475	18788152	18389612	26012708	26540740	CPD-8427	CPD-8427 [ C18 H36 N O2, tgt=45.30, overall=45.30 ]			(280.26144, 445060.9)(281.2644, 73816.43)(282.26755, 2613.2725)(282.27713, 842134.3)(283.2803, 151082.58)(284.28287, 7706.3594)(321.256, 342.61)(304.2578, 929.88)
1785	CPD-10051	(4R,6S)-carveol	a (6S)-carveol	1	1	1	1	1	1	1	1	1	1	1	1	1	1	1	1	1	1	1	1	1	1	1	1	CPD-10051	CPD-10051 [ C10 H16 O, tgt= ]
1813	CPD-260	(4S,6R)-carveol	a (6R)-carveol	1	1	1	1	1	1	1	1	1	1	1	1	1	1	1	1	1	1	1	1	1	1	1	1	CPD-260	CPD-260 [ C10 H16 O, tgt= ]
4	CPD-19726	(4S)-2,3-dehydro-leucocyanidin	a flavanol	2353377	2302469	2026948	1980339	1	2464749	1729895	2080353	2195401	2177341	2912295	2970677	2685396	2673184	2555251	2589295	1941788	1957881	2320316	2269617	2246920	2241854	3396012	3320515	CPD-19726	CPD-19726 [ C15 H12 O7, tgt=51.73, overall=51.73 ]			(287.0527, 103167.43)(288.05542, 7291.846)(304.05008, 654.77)(309.03857, 3758.295)
7	CPD-19725	(4S)-2,3-dehydroleucopelargonidin	a flavanol	2353377	2302469	2026948	1980339	1	2464749	1724500	2055783	2195401	2177341	2912295	2970677	2685396	2673184	2555251	2589295	1941788	1957881	2320316	2269617	2246920	2241854	3385150	3320515	CPD-19725	CPD-19725 [ C15 H10 O6, tgt=51.73, overall=51.73 ]			(309.03857, 3758.295)(287.0526, 92528.93)(288.05536, 6422.81)
1741	CPD-13627	(4S)-4-(5,5-dimethylcyclohex-1-en-1-yl)cyclohex-1-ene-1-carbaldehyde	a sesquiterpenoid	1	1	1	1	1	1	1	1	1	1	1	1	1	1	1	1	1	1	995515	984185	854638	1	1	1	CPD-13627	CPD-13627 [ C15 H22 O, tgt=28.15, overall=28.15 ]			(241.1524, 42827.25)(242.15527, 858.5634)
1786	CPD-10037	(4S)-carvone	a carvone	1	1	1	1	1	1	1	1	1	1	1	1	1	1	1	1	1	1	1	1	1	1	1	1	CPD-10037	CPD-10037 [ C10H14O, tgt= ]
1857	CPD-20030	(4S)-perillyl aldehyde	perillyl aldehyde	1	1	1	1	1	1	1	1	1	1	1	1	1	1	1	1	1	1	1	1	1	1	1	1	CPD-20030	CPD-20030 [ C10H14O, tgt= ]
294	CPD-10244	(4Z,7Z,10Z,13Z,16Z,19Z)-docosahexaenoate	a omega-3 fatty acid // a long-chain fatty acid	1	1	1	1	1	1	1	1	1	1	1	1	178366	168271	1	1	1	1	1	1	1	1	1	1	CPD-10244	CPD-10244 [ C22 H31 O2, tgt=16.37, overall=16.37 ]			(334.2105, 1415.2949)(336.2262, 586.405)
1822	CPD-709	(5alpha)-campestan-3-one	a C28 brassinosteroid // a C28 steroid	1	1	1	1	1	1	1	1	1	1	1	1	1	1	1	1	1	1	1	1	1	1	1	1	CPD-709	CPD-709 [ C28H48O, tgt= ]
683	5Z8Z11Z14Z17Z-EICOSAPENTAENOATE	(5Z,8Z,11Z,14Z,17Z)-icosapentaenoate	a long-chain 2,3,4-saturated fatty acid // a omega-3 fatty acid	1	1	1	1	1	1	1	1	1	1	1	1	651725	1	1	1	697326	1	1	1	1	1	1	1	5Z8Z11Z14Z17Z-EICOSAPENTAENOATE	5Z8Z11Z14Z17Z-EICOSAPENTAENOATE [ C20 H29 O2, tgt= ]			(320.25238, 8152.285)(322.26816, 1042.775)
1939	CPD-9584	(6-hydroxy-indol-3-yl)acetyl-L-phenylalanine	an indole derivative // a modified amino acid	114162	124695	138702	138507	1	1	105988	138665	114753	111731	538356	507548	1	1	174616	182020	1	1	1	1	1	1	1	1	CPD-9584	CPD-9584 [ C19 H17 N2 O4, tgt=11.46, overall=11.46 ]			(319.1121, 8061.5015)(321.12726, 2343.8276)(338.1199, 25784.67)(345.11154, 1527.3633)(340.15704, 6492.2046)
1587	CPD-9583	(6-hydroxy-indol-3-yl)acetyl-L-valine	an indole derivative // a modified amino acid	1	1	1	1	1	1	1	1	1	1	1	1	1	1	1	1	1	1	505676	486831	1	1	1	1	CPD-9583	CPD-9583 [ C15 H17 N2 O4, tgt=42.56, overall=42.56 ]			(294.09894, 19258.77)(295.09296, 9730.314)
1451	CPD-4404	(6alphaS,11alphaS)-3,6a,9-trihydroxy-2-prenylpterocarpan	a small molecule	461430	456245	1	1	446403	471816	1	1	1	1	1	1	1	1	1	318444	1	1	1	1	505279	472843	1	1	CPD-4404	CPD-4404 [ C20 H20 O5, tgt= ]			(340.15704, 15454.6455)(345.11148, 1799.7272)
1450	CPD-4403	(6alphaS,11alphaS)-3,6a,9-trihydroxy-4-prenylpterocarpan	a small molecule	461430	456245	1	1	446403	471816	1	1	1	1	1	1	1	1	1	318444	1	1	1	1	505279	472843	1	1	CPD-4403	CPD-4403 [ C20 H20 O5, tgt= ]			(340.15704, 15454.6455)(345.11148, 1799.7272)
630	CPD-4402	(6aR,11aR)-3,9-dihydroxypterocarpan	a small molecule	27255336	26773730	5881783	5880973	19378368	19244066	12897127	15027658	19496828	19545240	90886296	90748512	26024366	25720000	35806860	35754376	6424363	6498567	1	1	18883186	18640036	15617574	15531632	CPD-4402	CPD-4402 [ C15H12O4, tgt= ]			(261.0531, 621900.25)(262.05515, 58082.05)(263.04874, 61739.75)(264.05078, 3630.187)
848	CPD-8848	(6E,10E)-geranyllinalool	a diterpenoid	1	1	1	1	1	1	310763	375991	1	1	1	1	437598	424374	1	1	1	1	1	1	1	1	1	1	CPD-8848	CPD-8848 [ C20 H34 O, tgt= ]			(295.2434, 25007.943)(296.25378, 578.29)
1847	CPD-7857	(6E)-8-hydroxygeraniol	a monoterpenol	1	1	1	1	1	1	1	1	1	1	1	1	1	1	1	1	1	1	1	1	1	1	1	1	CPD-7857	CPD-7857 [ C10 H18 O2, tgt= ]
1190	6R-6-FLUORO-EPSP	(6R)-6-fluoro-5-enolpyruvoylshikimate 3-phosphate	a small molecule	1	1	1	1	1	1	1	1	1	1	1	1	1	1	1	1	1	1	1	1	1	1	1	1	6R-6-FLUORO-EPSP	6R-6-FLUORO-EPSP [ C11 H11 F O9 P, tgt= ]
1160	6S-6-FLUORO-EPSP	(6S)-6-fluoro-5-enolpyruvoylshikimate 3-phosphate	a small molecule	1	1	1	1	1	1	1	1	1	1	1	1	1	1	1	1	1	1	1	1	1	1	1	1	6S-6-FLUORO-EPSP	6S-6-FLUORO-EPSP [ C11 H11 F O9 P, tgt= ]
1410	CPD-2202	(6S)-hydroxyhyoscyamine	a small molecule	1	1	1	1	1	1	1	1	1	1	1	1	1	1	1	1	1	1	1	1	1	1	1	1	CPD-2202	CPD-2202 [ C17 H24 N O4, tgt= ]
1596	DIHYDROPTERIN-CH2OH-PP	(7,8-dihydropterin-6-yl)methyl diphosphate	a 7,8-dihydropterin	1	1	1	1	1	1	1	1	1	1	1	1	1	1	1	1	1	1	1	1	1	1	1	1	DIHYDROPTERIN-CH2OH-PP	DIHYDROPTERIN-CH2OH-PP [ C7 H8 N5 O8 P2, tgt= ]
242	CPD-17607	(7R)-trans-hinokiresinol	an trans-hinokiresinol	1	1	1	1	1	1	1	1	1	1	1	1	117889	103285	1	1	1	1	1	1	1	1	1	1	CPD-17607	CPD-17607 [ C17 H16 O2, tgt= ]			(237.1064, 776.97)(252.14276, 6224.8096)
127	CPD-17604	(7S)-cis-hinokiresinol	an cis-hinokiresinol	1	1	1	1	1	1	1	1	1	1	1	1	117889	103285	1	1	1	1	1	1	1	1	1	1	CPD-17604	CPD-17604 [ C17 H16 O2, tgt= ]			(237.1064, 776.97)(252.14276, 6224.8096)
243	CPD-17606	(7S)-trans-hinokiresinol	an trans-hinokiresinol	1	1	1	1	1	1	1	1	1	1	1	1	117889	103285	1	1	1	1	1	1	1	1	1	1	CPD-17606	CPD-17606 [ C17 H16 O2, tgt= ]			(237.1064, 776.97)(252.14276, 6224.8096)
728	CPD-10693	(8E)-4-hydroxy-sphing-8-enine	a phytosphingenine	1	1	2346046	2317296	4016137	4084180	2550101	3010094	1	1	2749216	2757274	3191343	3101910	1893486	1961854	3712235	3658058	1	1	1867603	1838335	101075	100564	CPD-10693	CPD-10693 [ C18 H38 N O3, tgt=46.63, overall=46.63 ]			(316.61697, 1506.2184)(298.27136, 69598.03)(299.2741, 6624.254)(318.29742, 28675.09)(319.3002, 1539.27)(339.26636, 424.195)(321.25586, 4428.066)(322.27002, 555.04)
1339	CPD-19179	(8S)-3',8-cyclo-7,8-dihydroguanosine 5'-triphosphate	a small molecule	1	1	107994	113038	172177	179162	1	114899	196839	195817	1	1	1	1	1	1	1	1	1	1	1	1	1	1	CPD-19179	CPD-19179 [ C10H12N5O14P3, tgt= ]			(536.98956, 9011.65)(521.98, 12005.34)(528.9541, 1395.6375)(521.98004, 9690.376)
1378	CPD-10515	(9R,10S)-dihydroxystearate	an in-chain hydroxy fatty acid // a long-chain 2,3,4-saturated fatty acid	1	1	1	1	1	1	1	1	1	1	1	1	1	1	1	1	1	1	1	1	1	1	1	1	CPD-10515	CPD-10515 [ C18 H35 O4, tgt= ]
373	CPD-730	(9S,13S,15Z)-12-oxo-10,11-dihydrophyto-15-enoate	a long-chain fatty acid	391856	372026	166040	161524	230565	215275	1	1	193295	191184	1	1	246570	233590	427549	452758	1	1	320238	337912	1	1	1	1	CPD-730	CPD-730 [ C18 H29 O3, tgt=50.72, overall=50.72 ]			(293.20804, 6086.1646)(294.204, 1046.96)(275.19785, 6104.771)(277.21338, 19016.13)(278.21674, 2023.6824)(294.24033, 234453.23)(295.24332, 29807.408)
367	CPD-729	(9S,13S,15Z)-12-oxophyto-10,15-dienoate	a long-chain 2,3,4-saturated fatty acid	1167514	1113688	674802	693670	137647	138141	1224900	1516188	895868	893863	685091	666876	1777443	1737625	1445366	1508389	840980	850738	1172933	1110642	1340298	1323407	1272644	1293047	CPD-729	CPD-729 [ C18 H27 O3, tgt=44.90, overall=44.90 ]			(291.1927, 43862.49)(292.1958, 2854.1775)(273.18195, 3204.3345)(293.20865, 4303.89)(310.2323, 3065.21)(292.22192, 7112.255)
1829	CPD-8677	(9S)-HPODE	a linoleate-derived metabolite // 9-HpODE	205602	190298	1	1	1	1	1	1	1	1	1	1	1	1	1	1	1	1	1	1	1	1	1	1	CPD-8677	CPD-8677 [ C18H31O4, tgt= ]			(293.20807, 8303.405)(294.20367, 246.59)(336.226, 429.975)
766	CPD-59	(9Z,11E,14Z)-(13S)-hydroperoxyoctadeca-(9,11,14)-trienoate	an HpOTre	1	1	166445	160721	205995	205112	1	1	1	1	1	1	178366	168271	100326	110369	1	1	1	1	1	1	1	1	CPD-59	CPD-59 [ C18H29O4, tgt= ]			(332.19516, 8298.6)(293.20813, 7142.565)(315.18958, 726.445)
456	CPD-8203	(9Z,12E)-octadeca-9,12-dienoate	a long-chain 2,3,4-saturated fatty acid // a polyunsaturated fatty acid	2306430	1	2157049	2188507	1504603	1447493	743006	916314	1	1	1411105	1380298	1141185	1110306	3731621	3805042	976077	970229	1466120	1564803	1218133	1191300	1537336	1612494	CPD-8203	CPD-8203 [ C18 H31 O2, tgt=51.09, overall=51.09 ]			(279.22952, 74692.61)(280.23343, 8769.654)(263.04248, 47119.51)(264.23752, 4455.234)(263.2343, 23290.465)(280.26166, 711463.25)(281.26447, 108133.27)(282.26755, 4396.414)
1162	CPD-10255	(9Z,12Z,15Z)-hexadeca-9,12,15-trienoyl-CoA	a long-chain fatty acyl-CoA	215892	221106	1073549	1066038	1159570	1166616	704030	934151	1	1	166414	309564	1	1	625485	643304	87344	102123	244546	222217	1154966	1113898	770902	772244	CPD-10255	CPD-10255 [ C37 H56 N7 O17 P3 S, tgt=55.53, overall=55.53 ]			(995.2571, 5761.5977)(996.2599, 2122.539)(979.2614, 12623.23)(980.2638, 3316.97)(979.2632, 26465.875)(980.26587, 8827.482)(981.2676, 1240.0457)(1001.24384, 5524.8506)(1002.2467, 1391.6172)
240	CPD-13091	(9Z,12Z)-15,16-epoxyoctadeca-9,12-dienoate	an EpODE // a long-chain 2,3,4-saturated fatty acid // a derivative of n-3 polyunsaturated fatty acid	391856	372026	166040	161524	230565	215275	1	1	193295	191184	1	1	246570	233590	427549	452758	1	1	320238	337912	1	1	1	1	CPD-13091	CPD-13091 [ C18 H29 O3, tgt=50.72, overall=50.72 ]			(293.20804, 6086.1646)(294.204, 1046.96)(275.19785, 6104.771)(277.21338, 19016.13)(278.21674, 2023.6824)(294.24033, 234453.23)(295.24332, 29807.408)
1163	CPD-10254	(9Z,12Z)-hexadeca-9,12-dienoyl-CoA	a long-chain fatty acyl-CoA	208283	208036	755971	755927	1031029	1040494	500129	675633	1	1	295984	287505	1	1	565468	582596	1	1	240572	223292	796580	781013	741044	727774	CPD-10254	CPD-10254 [ C37 H58 N7 O17 P3 S, tgt=27.99, overall=27.99 ]			(979.263, 30710.674)(980.26575, 9343.855)(981.2676, 1347.0933)(1003.125, 1480.3899)
660	CPD-12652	(9Z,12Z)-octadeca-9,12-dien-6-ynoate	a long-chain 2,3,4-saturated fatty acid // a polyunsaturated fatty acid	186253	181728	1	1	1	1	1	1	1	1	1	1	131058	1	212994	224586	1	1	1	1	1	1	1	1	CPD-12652	CPD-12652 [ C18H27O2, tgt= ]			(275.19785, 8343.436)(277.21335, 17739.469)(278.2165, 1503.52)(294.24033, 215965.75)(295.24332, 26062.46)(279.2287, 8015.9937)
365	CPD-728	(9Z,13S,15Z)-12,13-epoxyoctadeca-9,11,15-trienoate	an epoxy fatty acid // a long-chain 2,3,4-saturated fatty acid	1167514	1113688	674802	693670	1	1	1224900	1516188	895868	893863	685091	666876	1777443	1737625	1445366	1508389	840980	850738	1172933	1110642	1340298	1323407	1272644	1293047	CPD-728	CPD-728 [ C18 H27 O3, tgt=44.90, overall=44.90 ]			(291.19272, 47334.914)(292.1958, 2854.1775)(273.18195, 3204.3345)
234	CPD-13090	(9Z,15Z)-12,13-epoxy-octadeca-9,15-dienoate	an EpODE // a long-chain 2,3,4-saturated fatty acid // a derivative of n-3 polyunsaturated fatty acid	391856	372026	166040	161524	230565	215275	538145	825058	193295	191184	468120	463785	246570	233590	427549	452758	1	1	320238	337912	760322	735425	639613	654556	CPD-13090	CPD-13090 [ C18 H29 O3, tgt=50.72, overall=50.72 ]			(293.20822, 5508.3877)(294.204, 1046.96)(275.19794, 13090.129)(276.20105, 884.2638)(277.21338, 19016.13)(278.21674, 2023.6824)(294.24033, 234453.23)(295.24332, 29807.408)
712	EPOXYOCTA-CPD	(9Z)-(13S)-12,13-epoxyoctadeca-9,11-dienoate	an epoxy fatty acid	391856	372026	166040	161524	230565	215275	1	1	193295	191184	1	1	246570	233590	427549	452758	1	1	320238	337912	1	1	1	1	EPOXYOCTA-CPD	EPOXYOCTA-CPD [ C18 H29 O3, tgt=50.72, overall=50.72 ]			(293.20804, 6086.1646)(294.204, 1046.96)(275.19785, 6104.771)(277.21338, 19016.13)(278.21674, 2023.6824)(294.24033, 234453.23)(295.24332, 29807.408)
2	CPD-13087	(9Z)-12,13,17-trihydroxyoctadeca-9-enoate	a long-chain 2,3,4-saturated fatty acid // a monounsaturated fatty acid	1	1	207934	1	302731	299307	1	1	1	1	1	1	241032	225010	1	1	168950	146784	1	1	1	1	182702	1	CPD-13087	CPD-13087 [ C18 H33 O5, tgt= ]			(356.22864, 356.8725)(334.24722, 1562.825)(334.21082, 7737.2715)
228	CPD-17644	(9Z)-octadec-9-ene-1,18-diol	a long-chain fatty alcohol // a diol	18680838	18997970	32957154	32650156	47441972	48717392	29670552	33770184	13230052	13004463	34720984	35012336	51137836	50614288	33364722	33433412	51807312	51292224	23585584	24241208	35056504	34752680	48167216	47731944	CPD-17644	CPD-17644 [ C18 H36 O2, tgt=84.67, overall=84.67 ]			(270.27603, 847.1275)(284.2929, 1130990.9)(285.296, 191960.02)(286.29843, 8094.1484)(309.27527, 1655.873)
1582	12-OXO-CIS-9-DODECENOATE	(9Z)-traumatin	a medium-chain 2,3,4-saturated fatty acid // a monounsaturated fatty acid // an omega-oxo fatty acid	1	1	1	1	1	1	1	1	1	1	1	1	1	1	1	1	1	1	1	1	1	1	231469	1	12-OXO-CIS-9-DODECENOATE	12-OXO-CIS-9-DODECENOATE [ C12 H19 O3, tgt= ]			(211.1308, 7608.49)(198.1468, 392.64)
1441	CPD-12189	(cis)-gondoate	a long-chain 2,3,4-saturated fatty acid // a monounsaturated fatty acid // an omega-9 fatty acid	175070	175209	190369	194212	1	1	204205	255968	1	1	197794	202608	1	1	1	1	1	1	1	1	1	1	1	1	CPD-12189	CPD-12189 [ C20 H37 O2, tgt= ]			(309.2753, 7963.003)(310.30746, 59899.684)(311.31052, 8105.6035)
1707	CPD-10536	(digitoxigenin-3beta-yl)-beta-D-glucoside	a cardenolide glycoside	1976430	2032221	2409914	2387491	112442	104967	1001695	1187363	137164	137014	1713786	1641780	1	1	2210187	2222468	1391203	1318926	1318258	1285845	1336418	1273638	2209275	2149264	CPD-10536	CPD-10536 [ C29 H44 O9, tgt=47.93, overall=47.93 ]			(564.3165, 366.29)(522.31433, 6854.69)(537.2985, 45468.75)(538.3012, 5916.6353)(557.3412, 36318.688)(542.3318, 158338.25)(543.3338, 12457.3125)
1332	CPD-10540	(digitoxigenin-3beta-yl)-beta-D-quinovoside	a cardenolide glycoside	1	1	1	1	1	1	1	1	1	1	1	1	1	1	1	1	860651	825126	1	1	424788	428285	1447348	1433595	CPD-10540	CPD-10540 [ C29H44O8, tgt= ]			(504.31247, 49481.28)(505.31522, 6614.967)
191	CPD-12898	(E,E)-farnesylacetone	a terpenoid derivative	4941821	4954208	18381740	18252336	45587968	44930752	19537760	22293796	867627	853010	21479776	21406194	27302748	26529488	13347077	13574983	26913804	26862796	1325014	1711139	17226378	16933568	23879530	24154496	CPD-12898	CPD-12898 [ C18 H30 O, tgt=45.27, overall=45.27 ]			(263.23447, 34159.023)(264.23752, 2629.9119)(245.22363, 4051.109)(280.26154, 468816.5)(281.2643, 67327.664)(282.26755, 2601.413)
1641	EE-PIPEROYL-COA	(E,E)-piperoyl-CoA	a small molecule	1	1	1	1	1	1	1	1	1	1	1	1	1	1	1	1	1	1	1	1	1	1	1	1	EE-PIPEROYL-COA	EE-PIPEROYL-COA [ C33H40N7O19P3S, tgt= ]
594	CPD-2205	(E)-(4-hydroxyphenyl)acetaldehyde oxime	an aldoxime	163739	154712	1	1	165605	172140	161019	254328	196431	207910	290583	288872	481682	447922	269479	264201	291982	309429	124275	120685	124132	115783	179284	171097	CPD-2205	CPD-2205 [ C8 H9 N O2, tgt=2.41, overall=2.41 ]			(133.04901, 11686.134)(134.04213, 8018.2236)
250	INDOLE-3-ACETALDOXIME	(E)-(indol-3-yl)acetaldehyde oxime	an aldoxime	1	1	1	1	1	1	1	1	1	1	230153	237409	359989	341983	176331	177974	1	1	133645	129074	1	1	1	1	INDOLE-3-ACETALDOXIME	INDOLE-3-ACETALDOXIME [ C10 H10 N2 O, tgt=42.84, overall=42.84 ]			(175.0877, 12482.96)(184.07114, 5325.475)
2076	TRANS-2-HEXENAL	(E)-2-hexenal	an alk-2-enal	9134853	8840312	1	1	2819745	2842156	1	1746010	1	1	8388656	8109413	1	1	1	1	4843381	4879499	1	1	1	1	1	1	TRANS-2-HEXENAL	TRANS-2-HEXENAL [ C6 H10 O, tgt= ]			(121.06351, 145472.2)(122.06646, 4718.747)(103.05437, 10482.81)
504	CPD-13229	(E)-2-pentenol	a short-chain primary alcohol	77791792	74116728	72789824	72757328	66665192	65912396	38719832	67309752	60738832	63486336	79622416	75830576	61395528	59225928	71421440	71769368	58941756	60410256	72354000	70247296	74447808	75265008	77185880	76908904	CPD-13229	CPD-13229 [ C5 H10 O, tgt=80.66, overall=80.66 ]			(104.105934, 1438515.1)(105.10911, 56782.324)
501	3-METHYLTHIOPROPANALDOXIME	(E)-4-(methylsulfanyl)butanal oxime	an (E)-omega-(methylsulfanyl)alkanal oxime	113265	1	1	1	1	1	1	1	196431	207910	1	138692	481682	433585	193611	227428	249531	309429	99444	103622	1	1	168164	139259	3-METHYLTHIOPROPANALDOXIME	3-METHYLTHIOPROPANALDOXIME [ C5 H11 N O S, tgt=47.00, overall=47.00 ]			(138.05286, 9910.069)(136.06017, 37513.094)
1501	P-COUMAROYL-COA	(E)-4-coumaroyl-CoA	a 3-(aryl)acryloyl-CoA // a phenylpropanoid	172971	178841	336374	325864	225481	216955	165084	287964	298289	289003	200312	200454	1	1	1	1	1	1	1	1	1	1	1	1	P-COUMAROYL-COA	P-COUMAROYL-COA [ C30H38N7O18P3S, tgt= ]			(893.1201, 3704.7375)(915.1331, 6899.0493)(915.1331, 6899.0493)
19	CPDQT-341	(E)-5-(methylsulfanyl)pentanal oxime	an (E)-omega-(methylsulfanyl)alkanal oxime	102286	1	1	1	1	1	1	1	1	1	1	1	575105	481638	302172	1	157625	1	1	1	162297	1	1	1	CPDQT-341	CPDQT-341 [ C6 H13 N O S, tgt=15.69, overall=15.69 ]			(147.07416, 8816.853)(152.05463, 1236.8033)
18	CPDQT-343	(E)-6-(methylsulfanyl)hexanal oxime	an (E)-omega-(methylsulfanyl)alkanal oxime	158677	164175	1	1	251059	275561	1	113933	156402	157584	187890	195211	427985	404271	1	1	1	1	365159	347403	125857	115005	233143	212658	CPDQT-343	CPDQT-343 [ C7 H15 N O S, tgt=43.34, overall=43.34 ]			(166.08435, 50868.855)(147.07416, 11621.22)(184.07126, 11625.6)(185.0636, 561.39)
1044	CPD-15073	(E)-6'-hydroxyferulate	a phenylpropanoid	1	1	1	1	1	1	1	1	1	1	1	1	1	1	1	1	1	1	1	1	1	1	1	1	CPD-15073	CPD-15073 [ C10 H9 O5, tgt= ]
1769	CPDQT-350	(E)-8-(methylsulfanyl)octanal oxime	an (E)-omega-(methylsulfanyl)alkanal oxime	1	1	1	1	546593	548522	813814	1112362	498483	467496	1	1	1	1	1	1	1	1	1	1	1	1	1	1	CPDQT-350	CPDQT-350 [ C9 H19 N O S, tgt= ]			(209.15085, 306.82)(191.14087, 1384.64)(194.09749, 20263.967)
1514	CPDQT-262	(E)-9-(methylsulfanyl)nonanal oxime	an (E)-omega-(methylsulfanyl)alkanal oxime	1	1	1	1	1	1	1	1	1	1	1	1	1	1	1	1	1	1	1	1	1	1	1	1	CPDQT-262	CPDQT-262 [ C10 H21 N O S, tgt= ]
1887	CPD-13605	(E)-but-1-en-1-SO-peroxol	(E)-alk-1-en-1-SO-peroxol	1	1	1	1	1	1	1	1	1	1	1	1	1	1	1	1	1	1	1	1	1	1	1	1	CPD-13605	CPD-13605 [ C4H8OS, tgt= ]
1385	CINNAMOYL-COA	(E)-cinnamoyl-CoA	a 3-(aryl)acryloyl-CoA // a phenylpropanoid	1	1	1	1	1	1	1	1	1	1	1	1	1	1	1	1	1	1	1	1	1	1	1	1	CINNAMOYL-COA	CINNAMOYL-COA [ C30H38N7O17P3S, tgt= ]
388	GLUTACONATE	(E)-glutaconate	a small molecule	589121	586868	515724	492113	528853	535546	325092	599389	622897	646338	585238	587381	570749	548049	560053	572202	539970	554676	616602	574572	636592	621067	385092	369979	GLUTACONATE	GLUTACONATE [ C5 H4 O4, tgt=50.75, overall=50.75 ]			(129.02026, 35045.344)(130.0261, 2799.0903)(111.0083, 3686.832)(112.004875, 3243.1873)(131.04254, 895.4601)
651	CPD-12634	(glutathion-S-yl)(1H-indol-3-yl)acetonitrile	a nitrile // a glutathione-S-conjugate	2197488	2143094	2638498	2533779	2038899	2077835	2857453	3282779	1932445	1886159	1280689	1323620	2440500	2412979	1779552	1808760	2049200	2085826	916269	883984	1898920	1868770	2808001	2775443	CPD-12634	CPD-12634 [ C20 H22 N5 O6 S, tgt=15.89, overall=15.89 ]			(465.09872, 100524.73)(466.10156, 11802.286)
1428	INDOLE_ACETALDEHYDE	(indol-3-yl)acetaldehyde	an indole derivative	1	1	1	1	1	1	1	1	1	1	1	1	1	1	1	1	1	1	1	1	1	1	1	1	INDOLE_ACETALDEHYDE	INDOLE_ACETALDEHYDE [ C10 H9 N O, tgt= ]
292	CPD-237	(indol-3-yl)acetamide	an indole derivative	1	1	1	1	1	1	1	1	1	1	230153	237409	359989	341983	176331	177974	1	1	133645	129074	1	1	1	1	CPD-237	CPD-237 [ C10 H10 N2 O, tgt=42.84, overall=42.84 ]			(175.0877, 12482.96)(184.07114, 5325.475)
1014	INDOLE_ACETATE_AUXIN	(indol-3-yl)acetate	an auxin // an indole derivative	1	1	209175	209967	134896	153933	1	1	187678	177954	1	1	1	1	1	1	241730	242119	541649	521981	370562	368513	1	1	INDOLE_ACETATE_AUXIN	INDOLE_ACETATE_AUXIN [ C10 H8 N O2, tgt=49.68, overall=49.68 ]			(176.06868, 2437.4324)(179.0366, 13102.103)(180.02985, 14613.001)
2018	CPD-11226	(indol-3-yl)acetyl-glycine	an indole derivative // a modified amino acid	1	1	1	1	1	1	1	1	1	1	1	1	1	1	1	1	1	1	1	1	1	1	1	1	CPD-11226	CPD-11226 [ C12 H11 N2 O3, tgt= ]
530	INDOLE-3-ACETYL-ASP	(indol-3-yl)acetyl-L-aspartate	an indole derivative // a modified amino acid	1129610	192041	1805796	1828681	346948	360633	429383	610491	456349	459115	285489	290050	1001917	970176	643865	683322	264672	254462	989655	953905	139174	1191122	196452	190768	INDOLE-3-ACETYL-ASP	INDOLE-3-ACETYL-ASP [ C14 H12 N2 O5, tgt=28.00, overall=28.00 ]			(290.13602, 6737.289)(291.081, 4319.6733)(289.08234, 11616.452)(293.68448, 25489.229)(294.06378, 852.08875)(295.0596, 1055.64)
1588	CPD-9582	(indol-3-yl)acetyl-L-phenylalanine	an indole derivative // a modified amino acid	1	1	1	1	205229	218525	1	1	1	1	1	1	1	1	1	1	1	1	1	1	1	1	1	1	CPD-9582	CPD-9582 [ C19 H17 N2 O3, tgt= ]			(340.15674, 3212.605)(322.1464, 9938.255)
1002	CPD-11231	(indol-3-yl)acetyl-L-proline	an indole derivative // a modified amino acid	1	1	1	1	1	1	1	1	1	1	1	1	1	1	1	1	1	1	494831	481672	1	1	1	1	CPD-11231	CPD-11231 [ C15 H15 N2 O3, tgt=42.56, overall=42.56 ]			(294.09894, 19665.406)(295.09296, 9932.92)(281.0963, 6459.86)
1000	CPD-11230	(indol-3-yl)acetyl-L-tryptophan	an indole derivative // a modified amino acid	1	1	1	1	1	1	1	1	1	1	1	1	1	1	1	1	1	1	1	1	1	1	1	1	CPD-11230	CPD-11230 [ C21H18N3O3, tgt= ]
1913	CPD-11229	(indol-3-yl)acetyl-L-tyrosine	an indole derivative // a modified amino acid	114162	124695	138702	138507	1	1	105988	138665	114753	111731	538356	507548	1	1	174616	182020	1	1	1	1	1	1	1	1	CPD-11229	CPD-11229 [ C19 H17 N2 O4, tgt=11.46, overall=11.46 ]			(319.1121, 8061.5015)(321.12726, 2343.8276)(338.1199, 25784.67)(345.11154, 1527.3633)(340.15704, 6492.2046)
640	INDOLE_PYRUVATE	(indol-3-yl)pyruvate	an indole derivative	1	1	1	456040	1	1	1	1	335642	355502	1	1	353258	338798	1	1	1	1	1	1	1	1	1	1	INDOLE_PYRUVATE	INDOLE_PYRUVATE [ C11 H8 N O3, tgt=11.29, overall=11.29 ]			(202.25296, 8772.228)(185.03857, 903.20245)(228.0543, 379.52)
1468	CPD-12635	(L-cysteinylglycin-S-yl)(1H-indol-3-yl)acetonitrile	an (L-cysteinylglycine)-S-conjugate // a nitrile	1	1	1	1	1	1	1	1	1	1	1	1	1	1	1	1	1	1	1	1	1	1	1	1	CPD-12635	CPD-12635 [ C15 H16 N4 O3 S, tgt= ]
963	PROPIONYL_ADENYLATE	(propanoyl)adenylate	a fatty-acyl adenylate ester	1	1	1	1	1	1	1	1	1	1	1	1	1	1	1	1	1	1	1	1	1	1	1	1	PROPIONYL_ADENYLATE	PROPIONYL_ADENYLATE [ C13 H17 N5 O8 P, tgt= ]
188	R-2-HYDROXYGLUTARATE	(R)-2-hydroxyglutarate	2-hydroxyglutarate // an alpha,omega-dicarboxylate // a (2R)-2-hydroxycarboxylate	638133	606586	470331	595751	341312	1029153	189490	549448	574375	306911	623964	861399	524924	1987055	661813	341860	2344967	2411097	360721	351224	1030381	375089	2292126	126799	R-2-HYDROXYGLUTARATE	R-2-HYDROXYGLUTARATE [ C5 H6 O5, tgt=53.74, overall=53.74 ]			(147.02153, 10455.487)(151.03316, 809.7736)(129.02026, 26839.756)(130.02606, 2112.3708)
953	CPD-6982	(R)-3-(3,4-dihydroxyphenyl)lactate	a small molecule	1	1	209175	209967	134896	153933	1	1	187678	177954	1	1	1	1	1	1	241730	242119	1	1	426988	368513	1	1	CPD-6982	CPD-6982 [ C9 H9 O5, tgt= ]			(179.03609, 10389.239)(180.02934, 11630.427)
34	CPD-14590	(R)-4-hydroxymandelonitrile	an aromatic (R)-hydroxynitrile	7821346	7282269	4260563	4337685	7544787	7664255	7552963	10137353	8761427	9045030	11482358	11278379	16473673	16041457	10939152	10548908	11481750	11909703	6287153	6149527	6015222	6126604	7929109	7839141	CPD-14590	CPD-14590 [ C8 H7 N O2, tgt=65.50, overall=65.50 ]			(132.0464, 304964.97)(133.049, 7703.181)(134.04213, 5269.4634)(154.02751, 1773.8744)
1265	4-P-PANTOTHENATE	(R)-4'-phosphopantothenate	a small molecule	1599557	1	1	1	1	1	1	1	1	1	1	1	1	1	1	1	1	1	1	1	1865396	1	1	1	4-P-PANTOTHENATE	4-P-PANTOTHENATE [ C9 H15 N O8 P, tgt= ]			(281.0582, 462.455)
1041	R-4-PHOSPHOPANTOTHENOYL-L-CYSTEINE	(R)-4'-phosphopantothenoyl-L-cysteine	a small molecule	1	1	1	1	1	1	1	1	1	1	571054	803126	1	1	1	1	1	1	1	1	1	1	1	1	R-4-PHOSPHOPANTOTHENOYL-L-CYSTEINE	R-4-PHOSPHOPANTOTHENOYL-L-CYSTEINE [ C12H20N2O9PS, tgt= ]			(399.08655, 17677.635)(400.0805, 22179.77)
1781	CPD-862	(R)-camphor	camphor	1	1	1	1	1	1	1	1	1	1	1	1	1	1	1	1	1	1	1	1	1	1	1	1	CPD-862	CPD-862 [ C10 H16 O, tgt= ]
1197	R-CANADINE	(R)-canadine	a small molecule	447844	453944	1	1	659363	255165	1	253909	355482	340773	1	1	1	1	1	1	1	1	1	1	464677	446936	376725	363296	R-CANADINE	R-CANADINE [ C20 H21 N O4, tgt= ]			(321.6369, 1487.1471)(365.15308, 1422.8201)(322.1464, 7972.7)(340.1573, 10137.56)
1341	R-COCLAURINE	(R)-coclaurine	a small molecule	1	1	1	1	1	1	1	1	1	1	1	1	1	1	1	1	1	1	1	1	1	1	1	1	R-COCLAURINE	R-COCLAURINE [ C17 H20 N O3, tgt= ]
452	CPD-12702	(R)-mandelonitrile	mandelonitrile	163739	154712	1	1	165605	172140	161019	254328	196431	207910	290583	288872	481682	447922	269479	264201	291982	309429	1	1	124132	115783	179284	171097	CPD-12702	CPD-12702 [ C8H7NO, tgt= ]			(133.049, 12163.75)(134.04214, 8319.651)(121.06332, 20109.453)(139.0319, 592.07)
1219	R-N-METHYLCOCLAURINE	(R)-N-methylcoclaurine	a small molecule	1	1	1	1	1	1	1	1	1	1	1	1	1	1	1	1	1	1	1	1	1	1	1	1	R-N-METHYLCOCLAURINE	R-N-METHYLCOCLAURINE [ C18 H22 N O3, tgt= ]
1030	CPD0-2472	(R)-NADHX	NADHX	1	1	1	1	1	1	1	1	1	1	134107	134956	1	1	1	1	1	1	1	1	1	1	1	1	CPD0-2472	CPD0-2472 [ C21H29N7O15P2, tgt= ]			(704.1221, 6633.17)(689.1124, 8967.55)
905	R-NORCOCLAURINE	(R)-norcoclaurine	norcoclaurine	1	1	1	1	1	1	1	1	1	1	1	1	1	1	1	1	1	1	1	1	1	1	1	1	R-NORCOCLAURINE	R-NORCOCLAURINE [ C16 H18 N O3, tgt= ]
784	PANTOYL-LACTONE	(R)-pantolactone	a small molecule	1	1	1	1	473152	478581	1	1	1015436	1077882	885297	798666	434821	375351	1	1	945048	990126	1038942	984253	118165	116075	290816	285462	PANTOYL-LACTONE	PANTOYL-LACTONE [ C6 H10 O3, tgt=61.96, overall=61.96 ]			(131.062, 5019.53)(116.06899, 87577.41)(117.07206, 1090.0482)(130.08441, 20860.572)(138.05307, 36649.6)
98	PANTOTHENATE	(R)-pantothenate	a B vitamin	228305	237302	1	1	1	1	1	1	1	1	222886	232333	149356	1	1	1	1	1	593425	576326	1	1	1	1	PANTOTHENATE	PANTOTHENATE [ C9 H16 N O5, tgt=44.16, overall=44.16 ]			(218.10107, 12089.049)(241.15224, 14795.884)
1392	CPD-553	(R)-prunasin	a nitrile	1	1	1	1	1	1	1	1	1	1	1	1	1	1	1	1	1	1	1203894	1163068	1	1	1	1	CPD-553	CPD-553 [ C14 H17 N O6, tgt=16.79, overall=16.79 ]			(277.10165, 49549.242)(278.10382, 1504.45)(297.1093, 3084.3)
1633	R-RETICULINE	(R)-reticuline	a small molecule	1	1	1	1	1	1	1	1	1	1	1	1	1	1	1	1	1	1	1	1	1	1	1	1	R-RETICULINE	R-RETICULINE [ C19 H24 N O4, tgt= ]
2114	S-LACTOYL-GLUTATHIONE	(R)-S-lactoylglutathione	S-(2-hydroxyacyl)glutathione	905736	937689	1	1	1	1	1	1	1	1	1	1	1	1	1	1	1	1	1	1	1	1	1	1	S-LACTOYL-GLUTATHIONE	S-LACTOYL-GLUTATHIONE [ C13 H20 N3 O8 S, tgt=27.72, overall=27.72 ]			(361.08563, 35172.25)
1301	2-ACETO-2-HYDROXY-BUTYRATE	(S)-2-aceto-2-hydroxybutanoate	a 3-oxoacid	1	1	1	1	1	1	1	1	1	1	1	1	1	1	1	1	1	1	1	1	1	1	1	1	2-ACETO-2-HYDROXY-BUTYRATE	2-ACETO-2-HYDROXY-BUTYRATE [ C6H9O4, tgt= ]
103	2-ACETO-LACTATE	(S)-2-acetolactate	a short-chain 3-oxo-fatty acid	7935692	7403554	4300377	4376697	7589783	7738880	7552963	10184091	1	1	11568122	11360153	16632339	16190863	11098515	10725571	11480423	11907106	6390206	6211255	6173285	1	7981622	7892098	2-ACETO-LACTATE	2-ACETO-LACTATE [ C5 H7 O4, tgt=45.38, overall=45.38 ]			(134.04213, 5367.688)(133.04897, 6842.808)(131.0615, 591.53)(154.02751, 1761.7144)
90	CPD-381	(S)-2-hydroxyglutarate	a (2S)-2-hydroxycarboxylate // 2-hydroxyglutarate	638133	606586	470331	595751	341312	1029153	189490	549448	574375	306911	623964	861399	524924	1987055	661813	341860	2344967	2411097	360721	351224	1030381	375089	2292126	126799	CPD-381	CPD-381 [ C5 H6 O5, tgt=53.74, overall=53.74 ]			(147.02153, 10455.487)(151.03316, 809.7736)(129.02026, 26839.756)(130.02606, 2112.3708)
386	CPD-5821	(S)-2-oxo-4-hydroxy-4-carboxy-5-ureidoimidazoline	a ureido compound	1	1	1	1	1	1	1	1	296983	355136	448166	405125	432858	373789	1	1	1	567401	1	1	1	1	1	1	CPD-5821	CPD-5821 [ C5 H5 N4 O5, tgt=42.34, overall=42.34 ]			(184.0262, 804.35)(202.196, 5017.62)(203.05089, 21154.488)
199	DELTA1-PIPERIDEINE-2-6-DICARBOXYLATE	(S)-2,3,4,5-tetrahydrodipicolinate	a small molecule	413109	346597	365865	284635	335703	342298	1	430694	378136	428237	407957	385454	375826	1	313031	404421	350977	418415	497654	425241	421613	427670	249692	224624	DELTA1-PIPERIDEINE-2-6-DICARBOXYLATE	DELTA1-PIPERIDEINE-2-6-DICARBOXYLATE [ C7 H7 N O4, tgt=47.43, overall=47.43 ]			(170.04646, 1772.6432)(170.06316, 679.6379)(175.01625, 14356.525)(177.02132, 1088.8646)
915	CPD-7022	(S)-3,4-dihydroxyphenyllactate	a small molecule	1	1	209175	209967	134896	153933	1	1	187678	177954	1	1	1	1	1	1	241730	242119	1	1	426988	368513	1	1	CPD-7022	CPD-7022 [ C9 H9 O5, tgt= ]			(179.03609, 10389.239)(180.02934, 11630.427)
606	CPD-648	(S)-4-hydroxymandelonitrile	an aromatic (S)-hydroxynitrile	7821346	7282269	4260563	4337685	7544787	7664255	7552963	10137353	8761427	9045030	11482358	11278379	16473673	16041457	10939152	10548908	11481750	11909703	6287153	6149527	6015222	6126604	7929109	7839141	CPD-648	CPD-648 [ C8 H7 N O2, tgt=65.50, overall=65.50 ]			(132.0464, 304964.97)(133.049, 7703.181)(134.04213, 5269.4634)(154.02751, 1773.8744)
700	5-HYDROXYISOURATE	(S)-5-hydroxyisourate	a small molecule	15524641	15666088	11616575	11797818	14064614	14236936	12052521	15002637	13257689	13271790	12102718	12358868	11681167	11375763	16092962	16143645	10526566	10253158	12589639	12456377	15301406	15316888	14025114	13980898	5-HYDROXYISOURATE	5-HYDROXYISOURATE [ C5 H4 N4 O4, tgt=60.91, overall=60.91 ]			(166.01436, 331311.9)(167.01659, 7993.2188)(168.01028, 1042.7352)(188.04965, 464.33887)
2067	L-HYOSCYAMINE	(S)-atropine	atropine	1	1	1	1	1	1	1	1	1	1	1	1	1	1	1	1	1	1	1	1	1	1	1	1	L-HYOSCYAMINE	L-HYOSCYAMINE [ C17H24NO3, tgt= ]
1241	CPD-9790	(S)-autumnaline	an alkaloid	1	1	1	1	1	1	1	1	117786	120356	1	1	1	1	1	1	1	1	1	1	1	1	1	1	CPD-9790	CPD-9790 [ C21H27NO5, tgt= ]			(391.23053, 8387.01)(377.229, 1519.925)(401.1907, 1240.005)
1275	S-TETRAHYDROBERBERINE	(S)-canadine	an (S)-7,8,13,14-tetrahydroprotoberberine	447844	453944	1	1	659363	255165	1	253909	355482	340773	1	1	1	1	1	1	1	1	1	1	464677	446936	376725	363296	S-TETRAHYDROBERBERINE	S-TETRAHYDROBERBERINE [ C20 H21 N O4, tgt= ]			(321.6369, 1487.1471)(365.15308, 1422.8201)(322.1464, 7972.7)(340.1573, 10137.56)
773	S-N-METHYLCANADINE	(S)-cis-N-methylcanadine	an (S)-cis-N-methyl-7,8,13,14-tetrahydroprotoberberine	2076143	2057745	1163207	1206769	1951108	1982679	1076835	1378665	1961380	1928130	853453	872968	814104	1	2234334	2232469	1564998	1509185	1191003	1160218	1973087	1911224	1300984	1277601	S-N-METHYLCANADINE	S-N-METHYLCANADINE [ C21 H24 N O4, tgt=12.35, overall=12.35 ]			(354.17337, 67062.95)(355.17587, 3568.464)
1045	S-COCLAURINE	(S)-coclaurine	a small molecule	1	1	1	1	1	1	1	1	1	1	1	1	1	1	1	1	1	1	1	1	1	1	1	1	S-COCLAURINE	S-COCLAURINE [ C17 H20 N O3, tgt= ]
695	CPD-12609	(S)-dihydrodaidzein	dihydrodaidzein // an (S)-isoflavanone	27255336	26773730	5881783	5880973	19378368	19244066	12897127	15027658	19496828	19545240	90886296	90748512	26024366	25720000	35806860	35754376	6424363	6498567	1	1	18883186	18640036	15617574	15531632	CPD-12609	CPD-12609 [ C15H12O4, tgt= ]			(261.0531, 621900.25)(262.05515, 58082.05)(263.04874, 61739.75)(264.05078, 3630.187)
383	CPD-9789	(S)-isoandrocymbine	an alkaloid	1958211	1941072	1109250	1149546	1839993	1869397	1041090	1306776	1848224	1824898	830101	855885	803139	777907	2104400	2098877	1487648	1436122	835469	1004367	1842566	1806408	1244237	1222686	CPD-9789	CPD-9789 [ C21 H25 N O5, tgt=12.37, overall=12.37 ]			(354.17273, 66384.914)(355.17523, 3657.963)(354.1774, 43923.3)(355.1825, 1915.375)
1775	CPD-15741	(S)-laudanosine	an alkaloid	1	1	1	1	107996	106226	1	1	121100	119328	1	1	1	1	1	1	1	1	1	1	1	1	1	1	CPD-15741	CPD-15741 [ C21H28NO4, tgt= ]			(360.2055, 5761.45)(377.22968, 49179.707)(378.2317, 1352.59)(358.23453, 1979.0977)
1613	CPD-9936	(S)-magnoflorine	an alkaloid	1	1	1	1	1	1	1	1	1	1	1	1	1	1	1	1	1	1	1	1	1	1	1	1	CPD-9936	CPD-9936 [ C20 H24 N O4, tgt= ]
925	S-N-METHYLCOCLAURINE	(S)-N-methylcoclaurine	a small molecule	1	1	1	1	1	1	1	1	1	1	1	1	1	1	1	1	1	1	1	1	1	1	1	1	S-N-METHYLCOCLAURINE	S-N-METHYLCOCLAURINE [ C18 H22 N O3, tgt= ]
1418	CPD-653	(S)-NADHX	NADHX	1	1	1	1	1	1	1	1	1	1	134107	134956	1	1	1	1	1	1	1	1	1	1	1	1	CPD-653	CPD-653 [ C21H29N7O15P2, tgt= ]			(704.1221, 6633.17)(689.1124, 8967.55)
1612	S-NORCOCLAURINE	(S)-norcoclaurine	norcoclaurine	1	1	1	1	1	1	1	1	1	1	1	1	1	1	1	1	1	1	1	1	1	1	1	1	S-NORCOCLAURINE	S-NORCOCLAURINE [ C16H18NO3, tgt= ]
1021	CPD-15801	(S)-norlaudanine	an alkaloid	1	1	1	1	1	1	1	1	1	1	1	1	1	1	1	1	1	1	1	1	1	1	1	1	CPD-15801	CPD-15801 [ C19 H24 N O4, tgt= ]
1812	CPD-261	(S)-perillyl alcohol	perillyl alcohol	1	1	1	1	1	1	1	1	1	1	1	1	1	1	1	1	1	1	1	1	1	1	1	1	CPD-261	CPD-261 [ C10 H16 O, tgt= ]
648	CPD-13661	(S)-pyrethrolone	a small molecule	254655	261198	161059	160195	364903	389365	595632	1	549022	518834	1	1	505257	494728	1	1	1	1	514463	494562	287711	274909	180051	170940	CPD-13661	CPD-13661 [ C11 H14 O2, tgt=32.43, overall=32.43 ]			(178.12062, 15713.881)(204.56387, 2412.959)(205.09465, 6890.404)
1066	S-RETICULINE	(S)-reticuline	a small molecule	1	1	1	1	1	1	1	1	1	1	1	1	1	1	1	1	1	1	1	1	1	1	1	1	S-RETICULINE	S-RETICULINE [ C19 H24 N O4, tgt= ]
1042	TETRAHYDROPALMATINE	(S)-tetrahydropalmatine	an (S)-7,8,13,14-tetrahydroprotoberberine	1	1	1	1	546283	532410	1	1	741608	753133	1	1	1	1	1	1	1	1	1	1	1	1	1	1	TETRAHYDROPALMATINE	TETRAHYDROPALMATINE [ C21H25NO4, tgt= ]			(358.19577, 1750.7899)(337.16782, 929.8125)
642	CPD0-2298	(S)-ureidoglycine	a ureido compound	163739	154712	1	1	165605	172140	161019	254328	196431	207910	290583	288872	481682	447922	269479	264201	291982	309429	124275	120685	124132	115783	179284	171097	CPD0-2298	CPD0-2298 [ C3 H7 N3 O3, tgt=47.58, overall=47.58 ]			(133.04901, 11686.134)(134.04213, 8018.2236)(136.06015, 35977.56)(139.0319, 592.07)
379	CPD-1091	(S)-ureidoglycolate	a ureido compound	163739	154712	1	1	165605	172140	161019	254328	196431	207910	290583	288872	481682	447922	269479	264201	291982	309429	124275	120685	124132	115783	179284	171097	CPD-1091	CPD-1091 [ C3 H5 N2 O4, tgt=18.51, overall=18.51 ]			(133.04901, 11686.134)(134.04213, 8018.2236)
1024	BILIVERDINE	(Z,Z)-biliverdin-IX alpha	a bilin	1	1	1	1	1	1	1	1	1	1	1	1	1	1	1	1	1	1	1	1	1	1	1	1	BILIVERDINE	BILIVERDINE [ C33H32N4O6, tgt= ]
506	CPD-1041	(Z)-[(4-hydroxyphenyl)acetaldehyde oxime]	a small molecule	163739	154712	1	1	165605	172140	161019	254328	196431	207910	290583	288872	481682	447922	269479	264201	291982	309429	124275	120685	124132	115783	179284	171097	CPD-1041	CPD-1041 [ C8 H9 N O2, tgt=2.41, overall=2.41 ]			(133.04901, 11686.134)(134.04213, 8018.2236)
967	CPD-12384	(Z)-1-(glutathion-S-yl)-N-hydroxy-2-phenylethan-1-imine	a glutathione-S-conjugate	1	1	1	1	1	1	1	1	1	1	1	1	1	1	1	1	1	1	1	1	1	1	1	1	CPD-12384	CPD-12384 [ C18H23N4O7S, tgt= ]
952	CPD-12390	(Z)-1-(glutathion-S-yl)-N-hydroxy-omega-(methylsulfanyl)butan-1-imine	a (Z)-1-(glutathion-S-yl)-N-hydroxy-omega-(methylsulfanyl)alkan-1-imine	1	1	1	1	1	1	1	417127	1	1	1	1	1	1	1	1	1	1	1	1	1	1	1	1	CPD-12390	CPD-12390 [ C15H25N4O7S2, tgt= ]			(421.116, 17138.95)
946	CPD-12399	(Z)-1-(glutathion-S-yl)-N-hydroxy-omega-(methylsulfanyl)heptan-1-imine	a (Z)-1-(glutathion-S-yl)-N-hydroxy-omega-(methylsulfanyl)alkan-1-imine	1	1	1	1	1	1	1	1	1	1	1	1	1	1	1	1	1	1	1	1	1	1	1	1	CPD-12399	CPD-12399 [ C18H31N4O7S2, tgt= ]
1099	CPD-12405	(Z)-1-(glutathion-S-yl)-N-hydroxy-omega-(methylsulfanyl)nonan-1-imine	a (Z)-1-(glutathion-S-yl)-N-hydroxy-omega-(methylsulfanyl)alkan-1-imine	1	1	1	1	1	1	1	1	528731	518401	1	1	1	1	1	1	1	1	1	1	1	1	441314	431277	CPD-12405	CPD-12405 [ C20 H35 N4 O7 S2, tgt= ]			(525.2409, 21667.338)(526.2438, 1776.0751)
60	CPD-12393	(Z)-1-(glutathion-S-yl)-N-hydroxy-omega-(methylsulfanyl)pentan-1-imine	a (Z)-1-(glutathion-S-yl)-N-hydroxy-omega-(methylsulfanyl)alkan-1-imine	1	1	1	1	1	1	1	1	1	1	285154	287017	260392	1	79759	91789	221109	216204	260827	259168	112608	113878	1	1	CPD-12393	CPD-12393 [ C16 H27 N4 O7 S2, tgt=12.68, overall=12.68 ]			(479.11328, 1634.6718)(435.1218, 11854.086)(453.16318, 15402.347)(454.16617, 403.3567)
1918	CPD-7547	(Z)-1-(L-cystein-S-yl)-N-hydroxy-2-(1H-indol-3-yl)ethan-1-imine	an L-cysteine-S-conjugate	479307	478936	1675793	1754921	1186236	1194612	379369	511913	1955581	1964630	417844	543546	1	1	312885	323531	290785	246522	1	1	936666	908109	167298	163407	CPD-7547	CPD-7547 [ C13 H15 N3 O3 S, tgt=39.29, overall=39.29 ]			(298.0937, 5804.454)(296.49554, 4042.0325)
1141	CPD-7545	(Z)-1-(L-cystein-S-yl)-N-hydroxy-2-phenylethan-1-imine	an L-cysteine-S-conjugate	1	1	1	1	1	1	1	1	1	1	1	1	1	1	1	1	1	1	1	1	1	1	1	1	CPD-7545	CPD-7545 [ C11 H15 N2 O3 S, tgt= ]
268	CPD-7546	(Z)-1-(L-cystein-S-yl)-N-hydroxy-omega-(methylsulfanyl)butan-1-imine	a small molecule	1	1	127990	124970	1	1	1	1	1	1	1	1	2316909	1	1	1	1	1	430990	422899	1	1	1	1	CPD-7546	CPD-7546 [ C8 H16 N2 O3 S2, tgt=45.50, overall=45.50 ]			(235.05455, 10756.933)(253.0641, 50140.52)(252.08405, 2319.4426)
1201	CPDQT-408	(Z)-1-(L-cystein-S-yl)-N-hydroxy-omega-(methylsulfanyl)heptan-1-imine	an L-cysteine-S-conjugate	1	1	1	1	1	1	1	1	145037	137966	1	1	1	1	1	1	1	1	1164896	1133658	1	1	1	1	CPDQT-408	CPDQT-408 [ C11 H22 N2 O3 S2, tgt=46.86, overall=46.86 ]			(277.10165, 49549.242)(278.10382, 1504.45)(298.0941, 33292.4)(299.09644, 1367.91)(297.1093, 3084.3)
1202	CPDQT-407	(Z)-1-(L-cystein-S-yl)-N-hydroxy-omega-(methylsulfanyl)hexan-1-imine	an L-cysteine-S-conjugate	1	1	1	1	1	1	1	1	1	1	1	1	1	1	1	1	1	1	1	1	1	1	1	1	CPDQT-407	CPDQT-407 [ C10 H20 N2 O3 S2, tgt= ]
1214	CPDQT-410	(Z)-1-(L-cystein-S-yl)-N-hydroxy-omega-(methylsulfanyl)nonan-1-imine	an L-cysteine-S-conjugate	1	1	1	1	1	1	1	1	1	1	1	1	1	1	1	1	1	1	1	1	1	1	1	1	CPDQT-410	CPDQT-410 [ C13 H26 N2 O3 S2, tgt= ]
1206	CPDQT-406	(Z)-1-(L-cystein-S-yl)-N-hydroxy-omega-(methylsulfanyl)pentan-1-imine	an L-cysteine-S-conjugate	1	1	1	1	1	1	1	1	1	1	1	1	1	1	1	1	1	1	1	1	1	1	1	1	CPDQT-406	CPDQT-406 [ C9 H18 N2 O3 S2, tgt= ]
1944	CPD-12385	(Z)-1-(L-cysteinyglycin-S-yl)-N-hydroxy-2-phenylethan-1-imine	an (L-cysteinylglycine)-S-conjugate	1	1	1	1	1	1	1	1	1	1	1	1	1	1	1	1	1	1	1	1	1	1	1	1	CPD-12385	CPD-12385 [ C13H17N3O4S, tgt= ]
964	CPD-12388	(Z)-1-(L-cysteinylglycin-S-yl)-N-hydroxy-2-(1H-indol-3-yl)ethan-1-imine	an (L-cysteinylglycine)-S-conjugate	1	1	1	1	1	1	1	1	1	1	1	1	1	1	1	1	1	1	1	1	1	1	1	1	CPD-12388	CPD-12388 [ C15 H18 N4 O4 S, tgt= ]
950	CPD-12391	(Z)-1-(L-cysteinylglycin-S-yl)-N-hydroxy-omega-(methylsulfanyl)butan-1-imine	a (Z)-1-(L-cysteinylglycin-S-yl)-N-hydroxy-omega-(methylsulfanyl)alkan-1-imine	121744	131128	1	1	1	1	1	1	1	1	1	1	1	1	1	1	156298	141765	1	1	1	1	1	1	CPD-12391	CPD-12391 [ C10 H19 N3 O4 S2, tgt= ]			(293.0607, 32711.04)(294.0636, 403.515)(337.05936, 581.245)
1943	CPD-12397	(Z)-1-(L-cysteinylglycin-S-yl)-N-hydroxy-omega-(methylsulfanyl)hexan-1-imine	a (Z)-1-(L-cysteinylglycin-S-yl)-N-hydroxy-omega-(methylsulfanyl)alkan-1-imine	1	1	1	1	1	1	1	1	1	1	1	1	1	1	1	1	1	1	1	1	1	1	1	1	CPD-12397	CPD-12397 [ C12 H23 N3 O4 S2, tgt= ]
303	PHENYLACETOTHIOHYDROXIMATE	(Z)-2-phenyl-1-thioacetohydroximate	an aldoxime	62567900	59597804	45474380	45988556	48344792	48619880	37477164	47261072	33668548	35093012	49574636	49899612	36562356	35860192	65526108	63820168	26867270	27562772	40491380	40545708	62848656	64297704	48747816	48067464	PHENYLACETOTHIOHYDROXIMATE	PHENYLACETOTHIOHYDROXIMATE [ C8 H8 N O S, tgt=69.72, overall=69.72 ]			(148.02356, 1195213.6)(149.0258, 54084.395)(150.0189, 78854.414)(151.02182, 1007.1481)(187.56909, 43809.637)(189.07138, 2691.6587)(175.0157, 1929.49)
1575	CPD-15147	(Z)-3-(2,4-dihydroxyphenyl)-prop-2-enoate	a phenylpropanoid // an aromatic carboxylate	1	1	209175	209967	134896	153933	1	1	187678	177954	1	1	1	1	1	1	241730	242119	1	1	426988	368513	1	1	CPD-15147	CPD-15147 [ C9H7O4, tgt= ]			(179.03609, 10389.239)(180.02934, 11630.427)
1043	CPD-15076	(Z)-6'-hydroxyferulate	a phenylpropanoid	1	1	1	1	1	1	1	1	1	1	1	1	1	1	1	1	1	1	1	1	1	1	1	1	CPD-15076	CPD-15076 [ C10 H9 O5, tgt= ]
1744	CPD-13606	(Z)-butanethial oxide	(Z)-alkanethial oxide	5411136	5383143	4798976	4673106	4917791	4922825	3654371	5429119	1	1	5430114	5447792	1	1	5198119	5212827	5040244	5080997	5236225	1	5634786	5577377	3855951	3866949	CPD-13606	CPD-13606 [ C4 H8 O S, tgt=40.26, overall=40.26 ]			(127.54965, 174747.89)(128.02388, 37674.84)(129.02019, 31382.24)(111.561066, 13134.16)(112.004944, 2693.775)
52	CPD-13028	(Z)-indol-3-ylacetaldoxime	an aldoxime	1	1	1	1	1	1	1	1	1	1	230153	237409	359989	341983	176331	177974	1	1	133645	129074	1	1	1	1	CPD-13028	CPD-13028 [ C10 H10 N2 O, tgt=42.84, overall=42.84 ]			(175.0877, 12482.96)(184.07114, 5325.475)
94	3-METHYLTHIOPROPYLHYDROXAMIC-ACID	(Z)-omega-(methylsulfanyl)butyl-thiohydroximate	a (Z)-omega-(methylsulfanyl)alkyl-thiohydroximate // an aliphatic aldoxime	1838769	1862596	1843756	43120116	1842116	45159008	35103572	44323232	31033776	32994308	56120844	1817607	34432064	33857876	74227760	72674288	25354536	26113184	10589905	10173297	58884648	60366912	11904322	45256024	3-METHYLTHIOPROPYLHYDROXAMIC-ACID	3-METHYLTHIOPROPYLHYDROXAMIC-ACID [ C5 H11 N O S2, tgt=75.78, overall=75.78 ]			(147.57768, 405832.8)(150.01889, 66924.68)(148.02367, 798321.94)(149.02583, 38312.61)(150.01897, 55934.547)(151.0218, 1018.405)(185.4397, 774.385)(168.04875, 1736.346)(170.0463, 70.845)
1215	CPDQT-413	(Z)-omega-(methylsulfanyl)heptyl-thiohydroximate	a (Z)-omega-(methylsulfanyl)alkyl-thiohydroximate	1	1	1	1	1	1	1	1	1	1	1	1	1	1	1	1	1	1	1	1	1	1	1	1	CPDQT-413	CPDQT-413 [ C8 H17 N O S2, tgt= ]
361	CPDQT-415	(Z)-omega-(methylsulfanyl)nonyl-thiohydroximate	a (Z)-omega-(methylsulfanyl)alkyl-thiohydroximate	872448	888272	1	1	254901	284948	1	735131	1	1	776113	824525	1464155	1416193	1683541	1684077	1	1	1814837	1772270	541668	491381	455628	446884	CPDQT-415	CPDQT-415 [ C10 H21 N O S2, tgt=35.49, overall=35.49 ]			(217.09833, 32040.562)(218.10094, 3614.6777)(218.10104, 10702.69)
1216	CPDQT-414	(Z)-omega-(methylsulfanyl)octyl-thiohydroximate	a (Z)-omega-(methylsulfanyl)alkyl-thiohydroximate	1	1	1	1	1	1	1	1	1	1	1	1	1	1	1	1	1	1	1	1	1	1	1	1	CPDQT-414	CPDQT-414 [ C9 H19 N O S2, tgt= ]
1212	CPDQT-411	(Z)-omega-(methylsulfanyl)pentyl-thiohydroximate	a (Z)-omega-(methylsulfanyl)alkyl-thiohydroximate	1	1	1	1	1	1	1	1	1	1	1	1	1	1	1	1	1	1	843304	763303	1	1	1	1	CPDQT-411	CPDQT-411 [ C6 H13 N O S2, tgt=32.26, overall=32.26 ]			(179.03946, 28901.805)(180.03275, 32016.795)(165.0238, 86365.836)
1511	CPD-12490	(Z)-phenylmethanethial S-oxide	a sulfine	1	97541	72984	1	1	1	1	89173	1	1	1	1	1	1	1	1	1	1	1	1	1	379533	1	1	CPD-12490	CPD-12490 [ C7 H6 O S, tgt= ]			(143.01526, 5939.63)(141.03734, 1059.92)(146.9925, 1725.5234)
778	CPD-17372	1-(18-hydroxyoleoyl)-sn-glycrol 3-phosphate	a 2-lysophosphatidate	367200	329459	307742	277407	1	236227	1	257031	393338	348731	415237	416751	551265	518004	585408	597866	768025	704770	305854	297470	617419	586137	329123	344952	CPD-17372	CPD-17372 [ C21 H39 O8 P, tgt=17.79, overall=17.79 ]			(432.23376, 22924.164)(433.2367, 1976.1376)
524	CARBOXYPHENYLAMINO-DEOXYRIBULOSE-P	1-(2-carboxyphenylamino)-1-deoxy-D-ribulose 5-phosphate	a sugar phosphate derivative	432602	473754	287639	302831	320519	375263	236902	383961	381028	398270	292650	347619	299758	249085	422729	482984	1	1	1	1	1	464859	1	428574	CARBOXYPHENYLAMINO-DEOXYRIBULOSE-P	CARBOXYPHENYLAMINO-DEOXYRIBULOSE-P [ C12 H13 N O9 P, tgt=21.22, overall=21.22 ]			(328.0312, 5663.4414)(329.025, 9162.702)
1598	CPD-9592	1-(2-oxindole-3-acetyl)-beta-D-glucose	a 2-oxindole-3-acetyl-hexose	1	1	115708	90175	182942	197393	1	1	1	1	1	1	1	1	1	1	1	1	1	1	1	126821	1	1	CPD-9592	CPD-9592 [ C16 H19 N O8, tgt= ]			(335.10666, 6148.81)(358.08594, 2101.616)
566	CPD-6123	1-(3-aminopropyl)-pyrrolinium	a small molecule	1	1	1	1	1	1	1	246766	327703	1	935209	876788	849212	776279	275838	1	1	1	653019	629485	330167	318172	503849	480858	CPD-6123	CPD-6123 [ C7 H16 N2, tgt=34.96, overall=34.96 ]			(129.13696, 2308.4424)(146.16336, 24027.424)
149	CPD-15077	1-(3,4-dihydroxyphenyl)-3-(2,4,6-trihydroxyphenyl)propane-1,3-dione	a 2'-hydroxy-beta-oxodihydrochalcone	399904	387002	504818	498446	367437	378173	550740	685302	341205	333013	218379	224521	455997	454178	312505	334379	370165	382973	157408	146711	342204	341968	541978	513195	CPD-15077	CPD-15077 [ C15 H11 O7, tgt=52.52, overall=52.52 ]			(303.04718, 23877.266)(304.05008, 802.5366)(287.05276, 118955.69)(288.0554, 8775.874)(309.03857, 5762.165)(311.03558, 2377.795)
85	6C-Glc-2-hydroxyeriodictyol	1-(3,4-dihydroxyphenyl)-3-(3-C-glucosyl-2,4,6-trihydroxyphenyl)propane-1,3-dione	a 3'-(beta-D-glucopyranosyl)-2'-hydroxy-beta-oxodihydrochalcone	2197488	2143094	2638498	2533779	2038831	2077792	2857453	3282779	1932445	1886159	1280689	1323620	2440500	2412979	1779552	1808760	2048996	2085646	916269	883984	1898920	1868770	2807761	2775443	6C-Glc-2-hydroxyeriodictyol	6C-Glc-2-hydroxyeriodictyol [ C21 H21 O12, tgt=87.54, overall=87.54 ]			(465.09872, 100524.73)(466.10156, 11802.286)(449.1045, 376330.38)(450.1073, 66366.73)(451.10876, 5924.4233)
661	CPD-12655	1-(4-hydroxyphenyl)-3-(2,4,6-trihydroxyphenyl)propane-1,3-dione	a 2'-hydroxy-beta-oxodihydrochalcone	2523629	2461575	2162466	2115369	1	1	1827023	2201529	2176738	2170564	3128053	3190336	2877473	2856875	2736922	2776010	2070097	2086298	2479260	2424480	2404963	2397764	3638866	3570046	CPD-12655	CPD-12655 [ C15 H11 O6, tgt=55.86, overall=55.86 ]			(287.05276, 114893.73)(288.05542, 8251.387)
2126	NICOTINAMIDE_RIBOSE	1-(beta-D ribofuranosyl)nicotinamide	a B vitamin // a carbohydrate	1	1	1	1	1	1	1	1	1	1	1	1	1	1	1	1	1	1	1	1	1	1	1	1	NICOTINAMIDE_RIBOSE	NICOTINAMIDE_RIBOSE [ C11 H15 N2 O5, tgt= ]
70	CPD-12389	1-(methylsulfanyl)-4-aci-nitrobutane	a 1-(methylsulfanyl)-n-aci-nitroalkane	7821346	7282269	4260563	4337685	7544787	7664255	7552963	10137353	8761427	9045030	11482358	11278379	16473673	16041457	10939152	10548908	11481750	11909703	6287153	6149527	6015222	6126604	7929109	7839141	CPD-12389	CPD-12389 [ C5 H11 N O2 S, tgt=31.50, overall=31.50 ]			(132.04648, 389830.97)(133.04904, 10840.127)(134.04218, 7366.0127)(154.02751, 1773.8744)
62	CPD-12392	1-(methylsulfanyl)-5-aci-nitropentane	a 1-(methylsulfanyl)-n-aci-nitroalkane	665372	568410	556399	441187	527360	518036	337975	589591	599273	635648	702665	604049	588476	499739	561606	608515	562803	648117	738728	620256	635815	611784	429834	370557	CPD-12392	CPD-12392 [ C6 H13 N O2 S, tgt=56.59, overall=56.59 ]			(164.0722, 13450.52)(147.39247, 1319.75)(148.0586, 1507.64)(187.06227, 11628.138)(168.04889, 40149.57)(169.05003, 3525.3281)(170.04646, 1714.2444)
948	CPD-12395	1-(methylsulfanyl)-6-aci-nitrohexane	a 1-(methylsulfanyl)-n-aci-nitroalkane	1	1	1	1	1	1	1	1	1	1	1	1	1	1	135116	135672	1	1	1	1	1	1	1	1	CPD-12395	CPD-12395 [ C7 H15 N O2 S, tgt= ]			(160.07364, 7853.815)(197.1148, 540.095)(202.0693, 1912.915)
1573	CPD-17373	1-[18-hydroxyoeoyl]-2-[18-hydroxy-lioleoyl]-sn-glycerol 3-phosphate	a phosphatidate	1	1	1	1	640548	620567	1	1	911041	944813	476947	481212	1	1	1	1	1	1	1	1	1	1	604772	618944	CPD-17373	CPD-17373 [ C39 H69 O10 P, tgt= ]			(728.47363, 889.78503)(746.4848, 23015.084)(747.48694, 945.2113)
68	CPD-8163	1-16:0-2-18:2-digalactosyldiacylglycerol	digalactosyldiacylglycerol-34:2	752334	744854	465912	458551	573398	568347	347504	509201	734398	707854	186339	254886	252969	239732	133808	134651	231522	173891	581309	601288	592190	561050	1327973	1329522	CPD-8163	CPD-8163 [ C49 H88 O15, tgt=22.71, overall=22.71 ]			(934.637, 10296.097)(935.64014, 3302.9663)(939.5925, 14517.495)(940.59564, 4340.682)
69	CPD-8164	1-16:0-2-18:3-digalactosyldiacylglycerol	digalactosyldiacylglycerol-34:3	1	1	1	1	1	1	1	1	1	1	1	1	3459802	3445973	3674249	3650720	2466466	2228670	1	4297959	4371177	4232742	4638848	4678256	CPD-8164	CPD-8164 [ C49H86O15, tgt= ]			(932.62305, 69896.28)(933.626, 28817.895)(934.62775, 3922.4219)(937.5782, 51620.31)(938.5811, 20402.725)(939.583, 2217.3608)
1817	CPDIO2-8	1-16:0-2-18:4-diacylglycerol-trimethylhomoserine	a diacylglyceryl-N,N,N-trimethylhomoserine	1	1	1	1	1	1	1	1	1	1	1	1	1	1	1	355158	1	1	1	718415	149204	129228	1	1	CPDIO2-8	CPDIO2-8 [ C44H77NO7, tgt= ]			(732.5553, 12993.91)(733.558, 2056.1)(754.5366, 2727.15)(736.53577, 7981.91)(737.5389, 863.79004)
290	CPD-8289	1-18:0-2-18:1-phosphatidylethanolamine	phosphatidylethanolamine-36:1	119348	108216	1	1	260151	270364	126431	202026	361198	338364	429666	460651	336151	1	1	1	108947	104572	1	1	1	1	504757	495409	CPD-8289	CPD-8289 [ C41H80NO8P, tgt= ]			(728.5807, 17143.25)(729.5836, 3574.39)(768.5544, 11678.167)(769.5535, 4716.6255)
283	CPD-8290	1-18:0-2-18:2-phosphatidylethanolamine	phosphatidylethanolamine-36:2	585151	589248	235128	214548	1816818	1773356	704852	800383	2016167	1965843	2368527	2356978	206869	214062	1	557574	1002372	941820	332543	329310	401622	375783	2351248	2426933	CPD-8290	CPD-8290 [ C41 H78 N O8 P, tgt=52.66, overall=52.66 ]			(766.5379, 38705.273)(767.5415, 10085.72)(768.54456, 1882.0537)
349	CPDIO2-3	1-18:0-2-18:3-phosphatidylethanolamine	a small molecule	15128047	13988698	14538240	13578550	30084046	27988684	16652161	17071456	29853244	31286710	31828932	29727336	14712642	14980379	11319116	11973473	28526588	26023644	17812832	17946100	17320054	17581340	29328364	30025732	CPDIO2-3	CPDIO2-3 [ C41 H76 N O8 P, tgt=70.24, overall=70.24 ]			(764.52515, 448798.75)(765.52814, 200452.56)(766.5307, 38026.26)(767.53253, 2446.791)
350	CPDIO2-4	1-18:0-2-18:4-phosphatidylethanolamine	a small molecule	1	1	388937	397846	1	1	272251	359720	254618	267607	1	1564527	284535	259858	337503	338883	1161484	1134008	837433	847316	809466	801382	1903890	1913735	CPDIO2-4	CPDIO2-4 [ C41 H74 N O8 P, tgt=16.78, overall=16.78 ]			(721.5218, 1280.0221)(740.54425, 10261.613)(741.5472, 1441.785)(745.48175, 30301.184)(746.4847, 8576.751)(747.4868, 533.2167)
956	CPD-8160	1-18:1-2-16:0-digalactosyldiacylglycerol	digalactosyldiacylglycerol-34:1	174022	176414	363759	350607	226275	228578	191732	312012	321686	303976	213917	214786	1	1	1	1	1	1	1	1	1	1	1	1	CPD-8160	CPD-8160 [ C49H90O15, tgt= ]			(936.6443, 8131.4497)(937.6474, 2397.1626)
1360	CPD-2187	1-18:1-2-16:0-monogalactosyldiacylglycerol	monogalactosyldiacylglycerol-34:1	87461	84275	230098	238995	1	1	154571	208888	170155	173216	1	1	1	1	1	1	1	1	1	1	1	1	1	1	CPD-2187	CPD-2187 [ C43H80O10, tgt= ]			(784.5703, 11030.195)(785.57306, 2781.7551)
1288	CPD-8264	1-18:1-2-16:0-phosphatidate	phosphatidate-34:1	1	1	205030	191607	1	1	1	174312	1	169588	1	1	1	1	1	1	1	1	1	1	1	1	1	1	CPD-8264	CPD-8264 [ C37H69O8P, tgt= ]			(674.46625, 7149.7554)
528	CPD-2188	1-18:1-2-16:1-monogalactosyldiacylglycerol	monogalactosyldiacylglycerol-34:2	515013	494641	516733	506601	93516	82729	371399	464733	121381	160400	143761	157619	453229	468126	447055	457169	181463	173837	478050	482896	573189	569041	209408	217642	CPD-2188	CPD-2188 [ C43 H78 O10, tgt=12.94, overall=12.94 ]			(772.81665, 16822.637)(773.84143, 4591.8433)(777.54126, 9577.82)(778.54425, 1509.2399)
853	CPD-8077	1-18:1-2-16:2-monogalactosyldiacylglycerol	monogalactosyldiacylglycerol-34:3	102483	95050	1	1	1	1	1	99287	1	1	1	1	104947	97772	104215	106098	1	1	1	116423	132546	118566	104373	101063	CPD-8077	CPD-8077 [ C43H76O10, tgt= ]			(736.53516, 6206.469)
847	CPD-8079	1-18:1-2-16:3-monogalactosyldiacylglycerol	monogalactosyldiacylglycerol-34:4	1	1	1	1	1	1	1	149662	1	1	1	1	203550	208726	1	1	1	1	1	1	1	1	1	1	CPD-8079	CPD-8079 [ C43H74O10, tgt= ]			(756.5463, 7768.3164)(756.5465, 8233.12)
64	CPD-8161	1-18:2-2-16:0-digalactosyldiacylglycerol	digalactosyldiacylglycerol-34:2	752334	744854	465912	458551	573398	568347	347504	509201	734398	707854	186339	254886	252969	239732	133808	134651	231522	173891	581309	601288	592190	561050	1327973	1329522	CPD-8161	CPD-8161 [ C49 H88 O15, tgt=22.71, overall=22.71 ]			(934.637, 10296.097)(935.64014, 3302.9663)(939.5925, 14517.495)(940.59564, 4340.682)
857	CPD-8073	1-18:2-2-16:0-monogalactosyldiacylglycerol	monogalactosyldiacylglycerol-34:2	515013	494641	516733	506601	1	1	371399	464733	1	1	1	1	453229	468126	447055	457169	181463	173837	478050	482896	573189	569041	1	1	CPD-8073	CPD-8073 [ C43 H78 O10, tgt=12.94, overall=12.94 ]			(772.60736, 21429.434)(773.6101, 5130.2896)
855	CPD-8075	1-18:2-2-16:1-monogalactosyldiacylglycerol	monogalactosyldiacylglycerol-34:3	102483	95050	223470	198394	693131	683648	143315	99287	565451	541767	690799	803449	104947	97772	104215	106098	310408	251884	1	116423	132546	118566	104373	101063	CPD-8075	CPD-8075 [ C43H76O10, tgt= ]			(775.5258, 16766.826)(776.5287, 4070.2383)(736.53516, 6206.469)(770.5699, 4094.37)(771.572, 267.72)
529	CPD-2189	1-18:2-2-16:2-monogalactosyldiacylglycerol	monogalactosyldiacylglycerol-34:4	1	1	1	1	1	1	1	149662	1	1	1	1	203550	208726	1	1	1	1	1	1	1	1	1	1	CPD-2189	CPD-2189 [ C43H74O10, tgt= ]			(756.5463, 7768.3164)(756.5465, 8233.12)
887	CPD-8080	1-18:2-2-16:3-monogalactosyldiacylglycerol	monogalactosyldiacylglycerol-34:5	178405	193754	362993	351359	250596	269046	220043	327750	311534	307279	245658	232686	536376	534045	109928	691797	2204807	2103869	1	699928	979250	903553	3826808	3897690	CPD-8080	CPD-8080 [ C43H72O10, tgt= ]			(748.51154, 5991.0625)(733.50226, 13642.087)(766.53754, 30386.975)(767.5412, 7936.789)(768.5449, 2314.48)(774.64154, 16302.202)(772.4976, 8233.886)(773.5, 899.66504)
1649	CPD-8082	1-18:2-2-18:2-digalactosyldiacylglycerol	digalactosyldiacylglycerol-36:4	213142	228884	439488	418462	270342	275630	249349	370488	376468	367664	261445	264941	1	1	1	1	1	1	1	128023	1	1	1	1	CPD-8082	CPD-8082 [ C51H88O15, tgt= ]			(958.6556, 8610.83)(959.6599, 3600.571)(963.5925, 4599.88)
959	CPD-8165	1-18:2-2-18:2-monogalactosyldiacylglycerol	monogalactosyldiacylglycerol-36:4	1	1	1	1	1	1	1	1	1	1	1	214468	1	1	1	1	1	1	1	1	1	1	1	1	CPD-8165	CPD-8165 [ C45H78O10, tgt= ]			(784.5698, 4240.87)
882	CPD-8083	1-18:2-2-18:3-digalactosyldiacylglycerol	digalactosyldiacylglycerol-36:5	1131335	1121963	1179395	1179490	619005	602533	375667	539186	754875	719447	221417	281831	263532	253725	287569	297521	275668	206293	1110371	1112229	1233470	1177724	1121347	1147065	CPD-8083	CPD-8083 [ C51 H86 O15, tgt=47.62, overall=47.62 ]			(939.1326, 17875.498)(940.1353, 2988.3555)(958.3003, 2858.5715)(957.6244, 2236.625)(963.18866, 3272.422)(962.5796, 1810.405)
67	CPD-8166	1-18:2-2-18:3-monogalactosyldiacylglycerol	monogalactosyldiacylglycerol-36:5	334095	330238	245385	237578	188632	213907	507090	755758	1132761	1067672	193901	1472380	173242	177678	1	1	709028	614299	299446	330970	194626	181344	245210	226463	CPD-8166	CPD-8166 [ C45 H76 O10, tgt=21.70, overall=21.70 ]			(776.5287, 6900.354)(794.5685, 10496.732)(795.5729, 2705.971)(799.98236, 11723.179)(800.5283, 3840.9182)
65	CPD-8162	1-18:3-2-16:0-digalactosyldiacylglycerol	digalactosyldiacylglycerol-34:3	219034	223310	539123	484162	275529	273372	222941	420153	446882	426041	263626	266469	3459802	3445973	3674249	3650720	2466466	2228670	1	4297959	4371177	4232742	4638848	4678256	CPD-8162	CPD-8162 [ C49H86O15, tgt= ]			(934.7211, 37728.008)(935.7242, 15076.51)(934.62775, 3922.4219)(914.6311, 6434.8843)(915.6339, 1759.2621)(937.5782, 51620.31)(938.5811, 20402.725)(939.583, 2217.3608)
856	CPD-8074	1-18:3-2-16:0-monogalactosyldiacylglycerol	monogalactosyldiacylglycerol-34:3	102483	95050	1	1	1	1	1	99287	1	1	1	1	104947	97772	104215	106098	1	1	1	116423	132546	118566	104373	101063	CPD-8074	CPD-8074 [ C43H76O10, tgt= ]			(736.53516, 6206.469)
854	CPD-8076	1-18:3-2-16:1-monogalactosyldiacylglycerol	monogalactosyldiacylglycerol-34:4	246115	239189	417302	403359	1	308598	279721	149662	365791	351628	299617	299426	203550	208726	381356	375101	282648	263160	1	1	326850	334607	1	1	CPD-8076	CPD-8076 [ C43H74O10, tgt= ]			(733.50226, 11213.074)(776.02216, 8601.407)(774.5157, 4035.0935)(756.5463, 7768.3164)(755.50146, 945.19)(756.5465, 8233.12)
851	CPD-8078	1-18:3-2-16:2-monogalactosyldiacylglycerol	monogalactosyldiacylglycerol-34:5	1	1	1	1	1	1	1	1	1	1	1	1	536376	534045	109928	691797	2204807	2103869	1	699928	979250	903553	3826808	3897690	CPD-8078	CPD-8078 [ C43H72O10, tgt= ]			(766.53754, 30386.975)(767.5412, 7936.789)(768.5449, 2314.48)(771.493, 27889.988)(772.4976, 8233.886)(773.5, 899.66504)
517	CPD-2190	1-18:3-2-16:3-monogalactosyldiacylglycerol	monogalactosyldiacylglycerol-34:6	21381296	20244302	20897920	19934820	40699600	38687496	22901142	24726492	39666388	40831468	41832864	39833744	21844924	22103650	16509902	17186144	40185092	37479220	24828992	24952688	25040628	25108508	39408168	40080532	CPD-2190	CPD-2190 [ C43 H70 O10, tgt=72.42, overall=72.42 ]			(729.48615, 1446.89)(764.52515, 411590.47)(765.52814, 183085.88)(766.531, 36955.703)(767.5337, 2939.8325)(769.4798, 163179.73)(770.48285, 59453.332)(771.487, 11102.169)(772.497, 1739.28)
352	CPDIO2-9	1-18:3-2-16:4-monogalactosyldiacylglycerol	a 1,2-diacyl-3-O-(beta-D-galactopyranosyl)-sn-glycerol	2039846	2081619	199947	195199	4759468	4683174	2683879	1	6092413	6222669	3729131	3745707	581881	550206	722081	736368	2737742	2653773	1770550	1801362	1747311	1727174	4531126	4555808	CPDIO2-9	CPDIO2-9 [ C43 H68 O10, tgt=57.97, overall=57.97 ]			(745.48206, 58057.95)(746.4849, 18296.293)(747.487, 864.6056)(727.4706, 3632.3813)(728.47363, 797.74)(745.48145, 27702.338)(746.4844, 7457.928)(747.4868, 822.8)(730.4864, 9811.297)(764.2321, 2468.2715)(748.51135, 7049.79)
883	CPD-8084	1-18:3-2-18:2-digalactosyldiacylglycerol	digalactosyldiacylglycerol-36:5	1131335	1121963	1179395	1179490	619005	602533	375667	539186	754875	719447	221417	281831	263532	253725	287569	297521	275668	206293	1110371	1112229	1233470	1177724	1121347	1147065	CPD-8084	CPD-8084 [ C51 H86 O15, tgt=47.62, overall=47.62 ]			(939.1326, 17875.498)(940.1353, 2988.3555)(958.3003, 2858.5715)(957.6244, 2236.625)(963.18866, 3272.422)(962.5796, 1810.405)
77	CPD-8167	1-18:3-2-18:2-monogalactosyldiacylglycerol	monogalactosyldiacylglycerol-36:5	334095	330238	245385	237578	188632	213907	507090	755758	1132761	1067672	193901	1472380	173242	177678	1	1	709028	614299	299446	330970	194626	181344	245210	226463	CPD-8167	CPD-8167 [ C45 H76 O10, tgt=21.70, overall=21.70 ]			(776.5287, 6900.354)(794.5685, 10496.732)(795.5729, 2705.971)(799.98236, 11723.179)(800.5283, 3840.9182)
888	CPD-8081	1-18:3-2-18:3-digalactosyldiacylglycerol	digalactosyldiacylglycerol-36:6	10162621	9626796	11884380	11486332	8040463	7808834	6764941	7339992	8756403	8994132	8337795	8207652	8313142	8395903	9890307	10234291	8516952	7843080	10101275	10041146	9600190	9558506	9828267	9934157	CPD-8081	CPD-8081 [ C51 H84 O15, tgt=63.65, overall=63.65 ]			(954.6076, 185496.45)(955.6104, 91949.72)(956.6125, 17768.197)(957.6142, 840.7138)(959.5627, 86734.33)(960.56525, 38120.906)(961.5674, 5925.7656)
75	CPD-8168	1-18:3-2-18:3-monogalactosyldiacylglycerol	monogalactosyldiacylglycerol-36:6	5309294	5352760	6857026	6880548	13267698	13216894	6858294	8411971	13044957	12743606	19469640	18853100	6222171	6157583	3936849	3979169	13082149	12878484	6785860	6733787	5599684	5478589	11919287	11947812	CPD-8168	CPD-8168 [ C45 H74 O10, tgt=58.67, overall=58.67 ]			(774.5131, 1279.8191)(792.55566, 170352.23)(793.5588, 69021.055)(794.56104, 11130.6045)(795.5627, 783.71)(797.51056, 81245.16)(798.5136, 28445.312)(799.5157, 2885.4666)
76	CPD-12383	1-aci-nitro-2-phenylethane	an aci-nitro compound	163739	154712	1	1	165605	172140	161019	254328	196431	207910	290583	288872	481682	447922	269479	264201	291982	309429	124275	120685	124132	115783	179284	171097	CPD-12383	CPD-12383 [ C8 H9 N O2, tgt=2.41, overall=2.41 ]			(133.04901, 11686.134)(134.04213, 8018.2236)
1359	CPD-2186	1-alpha-linolenoyl-2-(3E)-hexadecenoyl-phosphatidylglycerol	phosphatidylglycerol-34:4	244699	253189	193383	198272	640548	620567	334108	432079	864563	897459	476355	480370	1	1	1	1	349127	333283	215590	218238	209873	202746	604772	618944	CPD-2186	CPD-2186 [ C40 H70 O10 P, tgt=65.81, overall=65.81 ]			(745.4818, 50208.645)(746.4848, 15610.775)(747.48694, 915.6525)(727.4705, 3635.405)(728.47363, 841.365)
1772	1-183-2-183-SN-GLYCEROL-PHOSPHOCHOLINE	1-alpha-linolenoyl-2-alpha-linolenoyl-phosphatidylcholine	phosphatidylcholine-36:6	535494	525064	367602	377440	242690	247942	647680	897143	296354	287665	995927	975314	1	1	1	1	1	1	1	1	1	1	1	1	1-183-2-183-SN-GLYCEROL-PHOSPHOCHOLINE	1-183-2-183-SN-GLYCEROL-PHOSPHOCHOLINE [ C44H76NO8P, tgt= ]			(777.5281, 5497.89)(782.1485, 3615.8296)(762.5182, 6144.5303)(804.52344, 12605.127)(805.52563, 3187.6074)(782.5112, 12237.424)(783.511, 2862.156)
2069	CPD-8090	1-alpha-linolenoyl-2-linoleoyl-phosphatidylcholine	phosphatidylcholine-36:5	1	1	105310	108647	1	1	1	1	1	1	487435	373530	1	1	1	1	1	1	1	1	1	1	1	630847	CPD-8090	CPD-8090 [ C44 H78 N O8 P, tgt= ]			(804.5232, 3923.2776)(805.52576, 1248.355)(764.5434, 785.17)(784.5698, 1169.665)(785.5729, 116.14)(780.5379, 3903.24)
885	CPD-8087	1-alpha-linolenoyl-2-palmitoyl-phosphatidylglycerol	phosphatidylglycerol-34:3	913468	932802	1	1	2159892	2136273	1205680	1	2748617	2805216	1694144	1705504	275005	259271	332706	338038	1227131	1186482	785547	802866	777260	770729	2060856	2066863	CPD-8087	CPD-8087 [ C40 H72 O10 P, tgt=17.38, overall=17.38 ]			(727.47064, 4694.08)(745.48206, 61163.473)(746.4849, 19391.582)(747.487, 907.32)(764.5439, 1599.2338)(745.4815, 30195.906)(746.4845, 8386.376)(747.48706, 715.56)
1891	CPD-68	1-aminocyclopropane-1-carboxylate	a non-proteinogenic alpha-amino acid	1	1	1	1	1	1	1	1	1	1	1	1	1	1	1	1	1	1	1	1	1	1	1	1	CPD-68	CPD-68 [ C4 H7 N O2, tgt= ]
2013	1-CHLORO-24-DINITROBENZENE	1-chloro-2,4-dinitrobenzene	a C-nitro compound	1	1	1	1	1	1	1	1	1	1	1	1	1	1	1	1	1	1	1	1	1	1	1	1	1-CHLORO-24-DINITROBENZENE	1-CHLORO-24-DINITROBENZENE [ C6 H3 Cl N2 O4, tgt= ]
320	CPD-20125	1-deoxy-2,3-hexodiulose-6-phosphate	a small molecule	212402	231016	153635	156253	177542	180355	179289	242536	273874	271749	214773	222036	232651	228278	214391	212089	186584	171638	210453	205353	240549	233212	1	80898	CPD-20125	CPD-20125 [ C6 H9 O8 P, tgt=21.85, overall=21.85 ]			(241.0019, 16111.852)(242.00294, 2884.8804)(225.00626, 432.9025)
1466	DIHYDROXY-BUTANONE-P	1-deoxy-L-glycero-tetrulose 4-phosphate	a small molecule	1	1	1	1	1	1	1	1	1	1	1	1	1	1	1	1	248902	212754	1	1	1	1	1	1	DIHYDROXY-BUTANONE-P	DIHYDROXY-BUTANONE-P [ C4 H7 O6 P, tgt= ]			(183.00285, 7221.075)(185.03024, 497.7)
2040	CPD-7620	1-heptanal	a 1-alkanal	1	1	1	1	1	1	1	1	1	1	1	1	1	1	1	1	1	1	1	1	1	1	1	1	CPD-7620	CPD-7620 [ C7 H14 O, tgt= ]
1023	CPD0-2531	1-hydroxy-2-naphthoyl-CoA	a small molecule	1	1	208036	208433	1	1	1	142995	186288	183659	155578	144353	1	1	1	1	1	1	1	1	1	1	1	1	CPD0-2531	CPD0-2531 [ C32H38N7O18P3S, tgt= ]			(937.1273, 7647.3643)(915.1144, 7592.8896)(959.11444, 1698.7233)
2049	CPD-12643	1-hydroxycumene	a small molecule	1	1	1	1	1	1	1	1	1	1	1	1	1	1	1	1	1	1	1	1	1	1	1	1	CPD-12643	CPD-12643 [ C9 H12 O, tgt= ]
527	CPD-2185	1-linoleoyl-2-(3E)-hexadecenoyl-phosphatidylglycerol	phosphatidylglycerol-34:3	913468	932802	199947	195199	2159892	2136273	1205680	1	2748617	2805216	1694144	1705504	275005	259271	332706	338038	1227131	1186482	785547	802866	777260	770729	2060856	2066863	CPD-2185	CPD-2185 [ C40 H72 O10 P, tgt=17.38, overall=17.38 ]			(727.47064, 4694.08)(746.0879, 50340.734)(746.4849, 19391.582)(747.487, 907.32)(764.27374, 2425.0894)(745.8855, 27109.756)(746.4845, 8386.376)(747.48706, 715.56)(748.51135, 7049.79)
2068	CPD-8093	1-linoleoyl-2-alpha-linolenoyl-phosphatidylcholine	phosphatidylcholine-36:5	1	1	1	1	1	1	1	1	1	1	1	1	1	1	1	1	1	1	1	1	1	1	1	1	CPD-8093	CPD-8093 [ C44H78NO8P, tgt= ]
886	CPD-8088	1-linoleoyl-2-oleoyl-phosphatidylcholine	phosphatidylcholine-36:3	595760	603550	232617	215964	1752547	1704270	713076	794358	1925883	1897472	2270920	2288082	208095	219277	287875	1828728	965148	1074396	339622	342380	418731	368668	2215068	2296713	CPD-8088	CPD-8088 [ C44 H82 N O8 P, tgt=32.11, overall=32.11 ]			(772.607, 14664.613)(792.55493, 35489.863)(793.55804, 13723.843)(794.5618, 2560.445)
1492	CPD-8369	1-linoleoyl-2-palmitoleoyl-sn-glycerol 3-phosphate	phosphatidate-34:3	1	1	1	1	1	1	1	1	1	1	1	1	1	1	1	1	1	1	1	1	1	1	1	1	CPD-8369	CPD-8369 [ C37H65O8P, tgt= ]
884	CPD-8086	1-linoleoyl-2-palmitoyl-phosphatidylglycerol	phosphatidylglycerol-34:2	15245436	14514394	14946360	14270171	28291718	26862072	16290903	17658344	27861540	28567332	29350844	27914784	15643348	15764735	11901326	12366056	28119160	26366832	17566698	17648480	17770476	17849028	27611576	28076666	CPD-8086	CPD-8086 [ C40 H74 O10 P, tgt=49.15, overall=49.15 ]			(729.48615, 1414.9501)(764.52515, 403325.12)(765.52814, 179280.81)(766.53107, 36928.727)(767.534, 3132.4749)(768.5444, 145.57)(769.4798, 160476.81)(770.4827, 58411.24)(771.48724, 11540.741)(772.49713, 2133.17)(773.5003, 134.71)
51	CPD0-1811	1-monopalmitoylethylene glycol	a small molecule	1	1	670222	670803	331729	331708	1	351016	1	1	790415	784347	1793204	1803969	893311	911910	776432	765147	2450928	2481411	888664	898977	1510808	1499312	CPD0-1811	CPD0-1811 [ C18 H36 O3, tgt=56.89, overall=56.89 ]			(318.29755, 65365.387)(319.30038, 5831.7935)
1310	CPD-7614	1-naphthaldehyde	an aromatic aldehyde	1	1	1	1	1	1	1	1	1	1	1	1	1	1	1	1	1	1	1	1	1	1	1	1	CPD-7614	CPD-7614 [ C11 H8 O, tgt= ]
1543	ALPHA-NAPHTHALENEACETAMIDE	1-naphthaleneacetamide	a small molecule	1	1	1	1	1	1	1	1	1	1	1	1	1	1	1	1	1	1	1	1	1	1	1	1	ALPHA-NAPHTHALENEACETAMIDE	ALPHA-NAPHTHALENEACETAMIDE [ C12 H11 N O, tgt= ]
1473	CPD-13687	1-naphthol 6'-O-malonylglucoside	a D-glucoside // an aromatic compound	1	1	1	1	1	1	1	1	1	1	1	1	1	1	1	1	1	1	1	1	1	1	1	1	CPD-13687	CPD-13687 [ C19H19O9, tgt= ]
1474	CPD-13686	1-naphthol glucoside	a D-glucoside // an aromatic compound	1	1	1	1	1	1	1	1	1	1	1	1	1	1	1	1	1	1	1	1	1	1	1	1	CPD-13686	CPD-13686 [ C16 H18 O6, tgt= ]
1920	CPD-1102	1-O-(indol-3-ylacetyl)-beta-D-glucose	a small molecule	114162	124695	138702	138507	1	1	1	1	114753	111731	1	1	1	1	174616	182020	1	1	1	1	1	1	1	1	CPD-1102	CPD-1102 [ C16 H19 N O7, tgt=1.28, overall=1.28 ]			(319.11212, 8302.919)(340.15686, 7075.4863)(345.11154, 1527.3633)
2011	CPD-16550	1-O-caffeoyl-beta-D-glucose	a phenylpropanoid	1	1	1	1	1	1	1	1	1	1	886671	885964	1	1	1	1	1	1	1	1	244074	223149	1	1	CPD-16550	CPD-16550 [ C15 H18 O9, tgt= ]			(342.10052, 4446.375)(366.09344, 40970.21)(367.095, 1676.585)(348.57565, 3102.1626)
2003	CPD-15281	1-O-feruloyl-beta-D-glucose	a phenylpropanoid	1	1	1	165648	1	143907	159824	211620	329485	1	109645	115452	1	1	1	1	134928	137725	1	1	676449	649283	425463	416209	CPD-15281	CPD-15281 [ C16 H20 O9, tgt=20.32, overall=20.32 ]			(342.10034, 409.27002)(374.14062, 10992.766)(359.12753, 11271.19)(361.0856, 26436.121)
1437	1-O-GALLOYL-BETA-D-GLUCOSE	1-O-galloyl-beta-D-glucose	a hydrolyzable tannin	1	1	1	1	1	1	1	1	1	1	1	1	1	1	1	1	1	1	1	1	1	1	1	1	1-O-GALLOYL-BETA-D-GLUCOSE	1-O-GALLOYL-BETA-D-GLUCOSE [ C13 H16 O10, tgt= ]
1423	CPD-15286	1-O-malyl-beta-D-glucose	a C4-dicarboxylate	1	1	120457	119470	178787	185347	1	1	1	1	1	1	1	1	1	179240	1	1	1	1	1	1	159742	152914	CPD-15286	CPD-15286 [ C10H15O10, tgt= ]			(295.05975, 1385.2361)(281.06778, 1961.6575)(300.7186, 598.9717)
1985	CPD-8063	1-O-methyl-scyllo-inositol	a methylated inositol	1	1	1	1	1	1	1	1	1	1	622097	1	1	1	1	1	1	1	1	1	1	1	1	1	CPD-8063	CPD-8063 [ C7H14O6, tgt= ]			(176.0683, 28701.78)(177.0701, 253.57)
918	1-O-SINAPOYL-BETA-D-GLUCOSE	1-O-sinapoyl-beta-D-glucose	a phenylpropanoid	1	1	1	1	144783	147910	1	1	1	1	1	1	1	1	1	1	1	1	1	1	1	1	1	1	1-O-SINAPOYL-BETA-D-GLUCOSE	1-O-SINAPOYL-BETA-D-GLUCOSE [ C17 H22 O10, tgt= ]			(406.1597, 4429.66)(391.09576, 7595.315)
526	CPD-2184	1-oleoyl-2-(3E)-hexadecenoyl-phosphatidylglycerol	phosphatidylglycerol-34:2	15245436	14514394	14946360	14270171	28291718	26862072	16290903	17658344	27861540	28567332	29350844	27914784	15643348	15764735	11901326	12366056	28119160	26366832	17566698	17648480	17770476	17849028	27611576	28076666	CPD-2184	CPD-2184 [ C40 H74 O10 P, tgt=49.15, overall=49.15 ]			(729.48615, 1414.9501)(764.52515, 403325.12)(765.52814, 179280.81)(766.53107, 36928.727)(767.534, 3132.4749)(768.5444, 145.57)(769.4798, 160476.81)(770.4827, 58411.24)(771.48724, 11540.741)(772.49713, 2133.17)(773.5003, 134.71)
896	CPD-8091	1-oleoyl-2-linoleoyl-phosphatidylcholine	phosphatidylcholine-36:3	595760	603550	232617	215964	1752547	1704270	713076	794358	1925883	1897472	2270920	2288082	208095	219277	287875	1828728	965148	1074396	339622	342380	418731	368668	2215068	2296713	CPD-8091	CPD-8091 [ C44 H82 N O8 P, tgt=32.11, overall=32.11 ]			(772.607, 14664.613)(792.55493, 35489.863)(793.55804, 13723.843)(794.5618, 2560.445)
1357	CPD-2181	1-oleoyl-2-oleoyl-phosphatidylcholine	phosphatidylcholine-36:2	1	1	1	1	228773	246916	1	1	335959	300058	386739	422287	1	1	1	1	91517	87565	1	1	1	1	450877	437176	CPD-2181	CPD-2181 [ C44H84NO8P, tgt= ]			(792.7566, 62665.22)(793.75977, 21848.902)(794.5647, 6607.0386)(795.57227, 658.9686)
525	CPD-2183	1-oleoyl-2-palmitoyl-phosphatidylglycerol	phosphatidylglycerol-34:1	1082884	1063902	527584	533532	2898716	2837500	1314624	1546750	3122349	3007395	3359591	3424103	505152	509244	103692	112083	13611605	12417118	8395008	627286	885012	8374067	3248126	3454535	CPD-2183	CPD-2183 [ C40 H76 O10 P, tgt=23.83, overall=23.83 ]			(729.48706, 1745.47)(766.3701, 73489.086)(767.35815, 19171.82)(768.2073, 2449.508)(771.44574, 40612.887)(772.44403, 11619.163)(773.50006, 862.11426)
1324	CPDQT-515	1-palmitoleylglycerol 3-phosphate	a 2-lysophosphatidate	1	1	1	1	1	1	1	1	1	1	1	1	1	1	1	1	1	1	1	1	1	1	1	1	CPDQT-515	CPDQT-515 [ C19H37O7P, tgt= ]
197	CPD-8159	1-palmitoyl-2-alpha-linolenoyl-phosphatidylcholine	a 1-palmitoyl-2-acyl-sn-glycero-3-phosphocholine // phosphatidylcholine-34:3	102863	97647	137491	148942	119577	111343	248789	365394	223724	214726	191904	216710	92545	88464	84707	87389	1	1	1	768754	112336	110590	640077	645416	CPD-8159	CPD-8159 [ C42H78NO8P, tgt= ]			(756.54663, 11772.224)(757.5496, 1432.1635)(740.5442, 7689.365)(741.5471, 1180.1074)(773.5789, 8059.8027)(774.5819, 2634.5986)(780.53766, 2044.635)(784.57025, 11445.48)(764.5252, 513975.4)(765.52814, 229567.39)(766.53033, 40889.51)
1071	CPD-8158	1-palmitoyl-2-linoleoyl-phosphatidylcholine	phosphatidylcholine-34:2 // a 1-palmitoyl-2-acyl-sn-glycero-3-phosphocholine // a [glycerolipid]-linoleate	87461	84275	264023	267434	1	1	165521	235316	219748	237506	1	1	1	1	1	1	1	1	1	1	1	1	1	1	CPD-8158	CPD-8158 [ C42H80NO8P, tgt= ]			(782.04865, 5146.0176)(785.57306, 2055.18)(740.54425, 8245.222)(741.5472, 1176.926)
1073	CPD-8157	1-palmitoyl-2-oleoyl-phosphatidylcholine	a 1-palmitoyl-2-acyl-sn-glycero-3-phosphocholine // phosphatidylcholine-34:1	1	1	1	1	1	1	1	1	202973	1	198333	223989	1	1	1	1	1	1	1	1	1	1	1	1	CPD-8157	CPD-8157 [ C42H82NO8P, tgt= ]			(768.5544, 11250.773)(769.5547, 4555.43)
652	CPD-12644	1-palmitoyl-2-vernoloyl-phosphatidylcholine	a 1-palmitoyl-2-acyl-sn-glycero-3-phosphocholine	1	1	145332	147984	363226	1	1	1	554439	529866	383808	432117	182616	180078	1	1	1	1	150756	410352	131588	129484	333272	340859	CPD-12644	CPD-12644 [ C42 H80 N O9 P, tgt=59.43, overall=59.43 ]			(756.54663, 11772.224)(757.5496, 1432.1635)(778.5303, 4063.423)(773.5791, 5887.168)(774.582, 1547.951)
1168	1-PALMITOYLGLYCEROL-3-PHOSPHATE	1-palmitoyl-sn-glycerol 3-phosphate	1-(long-chain acyl)-sn-glycerol 3-phosphate // a 2,3,4-saturated 2-lysophosphatidate	1	1	1	1	1	1	1	1	1	1	1	1	1	1	1	1	1	1	1	1	1	1	1	1	1-PALMITOYLGLYCEROL-3-PHOSPHATE	1-PALMITOYLGLYCEROL-3-PHOSPHATE [ C19H37O7P, tgt= ]
523	CPD-13220	1-pentan-3-one	a ketone	77791792	74116728	72789824	72757328	66665192	65912396	38719832	67309752	60738832	63486336	79622416	75830576	61395528	59225928	71421440	71769368	58941756	60410256	72354000	70247296	74447808	75265008	77185880	76908904	CPD-13220	CPD-13220 [ C5 H10 O, tgt=80.66, overall=80.66 ]			(104.105934, 1438515.1)(105.10911, 56782.324)
819	CPD-9949	1-phenyl-1,2-propanedione	a small molecule	1299527	1385884	1124656	1084827	1595491	1715812	624663	1114958	2892517	2971710	1542314	1435840	2955407	2936923	1087713	1062415	1822595	1634447	999069	1215971	1213319	1182014	1165783	1416419	CPD-9949	CPD-9949 [ C9 H8 O2, tgt=68.32, overall=68.32 ]			(132.0464, 119376.51)(133.04901, 3229.6687)(136.06036, 124552.9)(166.08434, 32746.162)(167.08746, 1495.185)
1028	CPD-15091	1-phenyl-3-(3-C-glucosyl-2,4,6-trihydroxyphenyl)propane-1,3-dione	a 3'-(beta-D-glucopyranosyl)-2'-hydroxy-beta-oxodihydrochalcone	1	1	1	1	1	1	1	1	1	1	1	1	1	1	1	1	1	1	1	1	1	1	1	1	CPD-15091	CPD-15091 [ C21H22O10, tgt= ]
1146	CPD-12202	1-phenyl-7-(3,4-dihydroxyphenyl)-hepta-1,3-dien-5-one	a small molecule	1	1	1	1	1	1	1	1	1	1	1	1	1	1	1	1	1	1	1	1	1	1	1	1	CPD-12202	CPD-12202 [ C19 H18 O3, tgt= ]
816	CPD-16717	1-stearoyl-sn-glycerol	a 1-acyl-sn-glycerol	1	1	1	1	1	1	1	1	91354	97104	1	1	79125	77855	158109	179019	215837	201725	1	172623	107578	114331	1	1	CPD-16717	CPD-16717 [ C21H42O4, tgt= ]			(359.31183, 5728.193)(341.30124, 3528.4)
229	CPD-17642	1,16-hexadecane-diol	a long-chain fatty alcohol // a diol	167739	172370	1002758	967688	3145189	1	1076114	1234984	1	1	1088910	1180278	1432504	1450071	581695	574049	1472297	1439392	1	1	898731	888826	1354135	1275292	CPD-17642	CPD-17642 [ C16 H34 O2, tgt= ]			(242.24605, 90010.76)(243.24873, 8096.653)(263.23447, 38169.566)(264.2375, 2635.9802)
1789	CPD-17643	1,18-octadecane-diol	a long-chain fatty alcohol // a diol	1	1	1	1	1	1	1	1	1	1	1	1	1	1	1	1	1	1	1	1	1	1	1	1	CPD-17643	CPD-17643 [ C18 H38 O2, tgt= ]
2125	CPD0-1810	1,2-di-O-octylglycerol	a small molecule	1	1	1	1	1	1	1	1	1	1	1	1	1	1	1	1	1	1	1	1	1	1	1	1	CPD0-1810	CPD0-1810 [ C19 H40 O3, tgt= ]
937	CPD0-1809	1,2-di-S-octyl-1,2-dimercapto-3-propanol	a small molecule	1	1	1	1	1	1	1	1	1	1	1	1	1	1	1	1	1	1	1	1	1	1	1	1	CPD0-1809	CPD0-1809 [ C19 H40 O S2, tgt= ]
735	CPD-85	1,2-dihydroxy-5-(methylsulfanyl)pent-1-en-3-one	a small molecule	465228	747487	1886530	1887641	687961	437182	493989	2348816	836649	1193790	1061044	1105561	477973	762267	422877	504681	471912	255515	172619	471442	209369	535923	371517	697159	CPD-85	CPD-85 [ C6 H9 O3 S, tgt=73.58, overall=73.58 ]			(147.7311, 182151.95)(148.73312, 58785.957)(149.02542, 3838.4941)(184.0172, 10013.38)
49	CPD0-1808	1,2-dioctanoyl-1-amino-2,3-propanediol	a small molecule	1	1	1	1	1	1	1	1	1	1	1	1	125521	1	1	1	1	1	91380	92856	1	1	1	1	CPD0-1808	CPD0-1808 [ C19 H37 N O4, tgt=22.78, overall=22.78 ]			(343.292, 6787.89)(351.2494, 2320.14)
341	CPD0-1761	1,2-dioctanoyl-1,2,6-hexanetriol	a small molecule	774047	704446	592340	521260	805333	796343	421111	435523	807375	841743	675876	640236	938739	942650	880728	982313	904072	825765	1855891	1940048	1049964	1046178	629777	643561	CPD0-1761	CPD0-1761 [ C22 H42 O5, tgt=69.38, overall=69.38 ]			(391.28055, 47748.062)(392.28345, 5903.0527)
1196	CPD0-1763	1,2-dioctanoyl-3-methyl-1,2,3-butanetriol	a small molecule	1	1	1	1	1	1	1	1	1	1	1	1	1	1	1	1	1	1	1	1	1	1	1	1	CPD0-1763	CPD0-1763 [ C21H40O5, tgt= ]
764	CPD66-34	1,2-dipalmitoyl-sn-glycerol	a 1,2-diacyl-sn-glycerol	417126	405278	420451	431146	380067	394630	1	243358	364820	351079	1	175447	318295	315296	330611	332439	221486	186272	465025	465625	410926	389147	564723	581440	CPD66-34	CPD66-34 [ C35 H68 O5, tgt=47.41, overall=47.41 ]			(591.49243, 18074.72)(592.49536, 3062.0515)(573.4805, 268.0)
987	12346-PENTAKIS-O-GALLOYL-BETA-D-GLUC	1,2,3,4,6-pentagalloylglucose	a hydrolyzable tannin	1	1	1	1	1	1	1	1	1	1	1	1	1	1	1	1	1	1	1	1	1	1	1	1	12346-PENTAKIS-O-GALLOYL-BETA-D-GLUC	12346-PENTAKIS-O-GALLOYL-BETA-D-GLUC [ C41H32O26, tgt= ]
1527	CPD-8947	1,2,6-trikis-O-galloyl-beta-D-glucose	a hydrolyzable tannin	212014	205411	172723	180966	1	1	262192	332753	1	1	361125	361763	1	1	1	1	1	1	1	1	1	1	1	1	CPD-8947	CPD-8947 [ C27H24O18, tgt= ]			(660.0965, 10797.988)(645.0868, 12293.227)(647.07245, 207.89499)
1411	13-DIHYDROXY-N-METHYLACRIDONE	1,3-dihydroxy-N-methylacridone	a small molecule	1	1	1	1	1	1	1	1	1	1	1	1	1	1	1	1	1	1	1	1	1	1	1	1	13-DIHYDROXY-N-METHYLACRIDONE	13-DIHYDROXY-N-METHYLACRIDONE [ C14 H11 N O3, tgt= ]
940	CPD0-1815	1,3-dioctanoylglycerol	a small molecule	1	1	1	1	1	1	1	1	1	1	1	1	1	1	1	1	1	1	1	1	1	1	1	1	CPD0-1815	CPD0-1815 [ C18 H34 O5, tgt= ]
293	CPD-6886	1,3,5,6-tetrahydroxyxanthone	a small molecule	1	1	291054	288605	200813	206440	1	297531	694836	705906	452040	467120	643130	634922	276413	280886	1	1	503801	471291	1	1	1	1	CPD-6886	CPD-6886 [ C13 H7 O6, tgt=31.53, overall=31.53 ]			(247.0397, 418.83)(277.59885, 2395.7449)(282.0108, 7858.3604)
296	CPD-6885	1,3,5,8-tetrahydroxyxanthone	a small molecule	1	1	291054	288605	200813	206440	1	297531	694836	705906	452040	467120	643130	634922	276413	280886	1	1	503801	471291	1	1	1	1	CPD-6885	CPD-6885 [ C13 H7 O6, tgt=31.53, overall=31.53 ]			(247.0397, 418.83)(277.59885, 2395.7449)(282.0108, 7858.3604)
295	CPD-6884	1,3,6,7-tetrahydroxyxanthone	a small molecule	1	1	291054	288605	200813	206440	1	297531	694836	705906	452040	467120	643130	634922	276413	280886	1	1	503801	471291	1	1	1	1	CPD-6884	CPD-6884 [ C13 H7 O6, tgt=31.53, overall=31.53 ]			(247.0397, 418.83)(277.59885, 2395.7449)(282.0108, 7858.3604)
244	CPD-9624	1,3,8-trihydroxy-2-methoxyanthraquinone	a small molecule	2353377	2302469	2026948	1980339	1	2464749	1724500	2055783	2195401	2177341	2912295	2970677	2685396	2673184	2555251	2589295	1941788	1957881	2320316	2269617	2246920	2241854	3385150	3320515	CPD-9624	CPD-9624 [ C15 H10 O6, tgt=51.73, overall=51.73 ]			(309.03857, 3758.295)(287.0526, 92528.93)(288.05536, 6422.81)
1559	DIHYDROXYNAPHTHOATE	1,4-dihydroxy-2-naphthoate	a quinol	1	1	1	1	1	1	1	1	1	1	1	1	1	1	1	1	1	1	1	1	1	1	1	1	DIHYDROXYNAPHTHOATE	DIHYDROXYNAPHTHOATE [ C11 H7 O4, tgt= ]
302	CPD0-954	1,4-naphthoquinone	a small molecule	134175	134962	1	1	437423	456214	1	1	1	1	616697	568971	176566	168878	1	1	1	1	342814	354239	1	1	1	1	CPD0-954	CPD0-954 [ C10 H6 O2, tgt=80.48, overall=80.48 ]			(176.06844, 16753.92)(177.0701, 253.57)(164.0187, 5272431.0)(165.02115, 337091.97)
2084	CPD-9633	1,4,5-trihydroxy-6,7,8-trimethoxy-2-methylanthraquinone	a small molecule	905736	937689	1	1	888226	901428	1	1	1	1	1	1	1	1	1	1	1	1	1	1	676449	649283	1	1	CPD-9633	CPD-9633 [ C18 H16 O8, tgt=39.19, overall=39.19 ]			(343.0751, 2997.0)(361.08563, 30804.186)
1089	CPD-9631	1,7-dihydroxy-5,6,8-trimethoxyanthraquinone	a small molecule	1	1	1	1	200649	206645	1	1	1	1	1	1	1	1	1	1	1	1	1	1	1	1	1	1	CPD-9631	CPD-9631 [ C17 H13 O7, tgt= ]			(329.0596, 1739.2949)(311.04944, 6292.79)
1278	CPD-11688	1,8-dihydroxy-3-methylnaphthalene	an alkaloid	1	1	1	1	1	1	1	1	1	1	1	1	1	1	1	1	1	1	1	1	1	1	1	1	CPD-11688	CPD-11688 [ C11 H10 O2, tgt= ]
1176	10-DEOXYSARPAGINE	10-deoxysarpagine	a small molecule	174985	169352	1	1	102408	95350	1	1	192821	181621	1	1	1	1	1	1	90268	1	1	1	90944	90209	1	1	10-DEOXYSARPAGINE	10-DEOXYSARPAGINE [ C19 H22 N2 O, tgt= ]			(316.22183, 94293.83)(317.22485, 17712.543)(294.20358, 8449.9)
1650	CPD-11433	10-epi-gamma-eudesmol	a sesquiterpenoid	1	1	1	1	1	1	1	1	1	1	1	1	1	1	1	1	1	1	1	1	1	1	1	1	CPD-11433	CPD-11433 [ C15 H26 O, tgt= ]
1122	10-HYDROXYDIHYDROSANGUINARINE	10-hydroxydihydrosanguinarine	a benzophenanthridine alkaloid	1	113308	1	1	1	1	1	125062	118119	116084	1	1	1	1	102814	104217	1	1	1	1	1	1	1	1	10-HYDROXYDIHYDROSANGUINARINE	10-HYDROXYDIHYDROSANGUINARINE [ C20 H15 N O5, tgt= ]			(335.10663, 3742.248)(349.12204, 6447.078)(358.0856, 1055.635)
1195	CPD0-1255	10-methyl-5,6,7,8-tetrahydropteroylglutamate	a tetrahydrofolate derivative	1	1	1	1	1	1	1	1	1	1	1	1	1	1	1	1	1	1	220507	212547	1	1	1	1	CPD0-1255	CPD0-1255 [ C20 H23 N7 O6, tgt=18.56, overall=18.56 ]			(457.16595, 3567.0498)(457.20197, 9378.045)
1895	9--OR-1016-DIHYDROXYPALMITATE	10,16-dihydroxypalmitate	a small molecule	1	1	1	1	1	1	1	1	1	1	1	1	1	1	1	1	1	1	1	1	1	1	1	1	9--OR-1016-DIHYDROXYPALMITATE	9--OR-1016-DIHYDROXYPALMITATE [ C16 H31 O4, tgt= ]
1677	CPD-14486	11-deoxoglycyrrhetinate	a triterpenoid	5784222	5472212	2924249	3002042	1	1	1	2641473	4911254	5084504	1	1	1	1	2346358	2519081	1	1	4504023	4773538	2853072	2735593	1	1	CPD-14486	CPD-14486 [ C30 H48 O3, tgt=46.84, overall=46.84 ]			(456.36365, 37004.285)(457.36664, 4460.4434)(483.3624, 626.352)
87	CPD-20241	11-hydroxyferruginol	a diterpenoid	972629	967619	2059062	1	2257186	2963739	863503	1734520	1	1	863368	2061135	3079012	1	761591	843095	2296296	3182454	524896	534594	2417854	2311467	1	1	CPD-20241	CPD-20241 [ C20 H30 O2, tgt=20.49, overall=20.49 ]			(320.25336, 92057.43)(321.25598, 8719.423)
1481	CPD-13669	11alpha,30-dihydroxy-beta-amyrin	a triterpenoid	1	1	1	1	1	1	1	1	1	1	1	1	1	1	1	1	1	1	1	1	1	1	1	1	CPD-13669	CPD-13669 [ C30H50O3, tgt= ]
1794	CPD-13092	12,13-DiHODE	a linolenate-derived metabolite // a derivative of n-3 polyunsaturated fatty acid // a DiHODE	205602	190298	1	1	1	1	1	1	1	1	1	1	1	1	1	1	1	1	1	1	1	1	1	1	CPD-13092	CPD-13092 [ C18H31O4, tgt= ]			(293.20807, 8303.405)(294.20367, 246.59)(336.226, 429.975)
1	CPD-13086	12,13-DiHOME	a linoleate-derived metabolite // a DiHOME // a long-chain 2,3,4-saturated fatty acid	105471	84587	115037	128346	122197	146783	1	114260	162464	165582	1	1	90837	1	160612	1	1	75172	110754	113389	135792	1	1	1	CPD-13086	CPD-13086 [ C18 H33 O4, tgt=43.87, overall=43.87 ]			(316.2367, 10510.89)(295.22418, 3606.7476)(297.23938, 447.45)(331.2805, 2349.456)(313.27023, 4805.723)(319.22107, 442.45502)
1440	CPD-16622	12,13beta-epoxy-16beta-hydroxy-beta-amyrin	a triterpenoid	1	1	1	1	1	1	1	1	1	1	1	1	1	1	1	1	1	1	1	1	1	1	1	1	CPD-16622	CPD-16622 [ C30H50O3, tgt= ]
279	CPD-13369	13-apo-beta-carotenone	an apocarotenoid // a ketone	1355928	1329404	748458	740067	524098	502733	661072	840886	1445178	1413207	654551	633834	511323	481444	1061980	1131992	320371	324272	957702	1057657	897172	858345	732858	758057	CPD-13369	CPD-13369 [ C18 H26 O, tgt=48.15, overall=48.15 ]			(259.20322, 33728.805)(260.20642, 2470.3545)(278.24503, 3124.5977)(263.23447, 33508.344)
363	CPD-12751	13-epi manoyl oxide	a diterpenoid	1	1	1	1	1	1	310763	375991	1	1	1	1	437598	424374	1	1	1	1	1	1	1	1	1	1	CPD-12751	CPD-12751 [ C20 H34 O, tgt= ]			(295.2434, 25007.943)(296.25378, 578.29)
364	CPD-725	13(S)-HpOTre	a linolenate-derived metabolite // an HpOTre	1095688	1049960	166445	160721	205995	205112	1	1	841178	838632	1	1	178366	168271	100326	110369	1	1	1102832	1047729	1	1243260	1	1	CPD-725	CPD-725 [ C18 H29 O4, tgt=44.90, overall=44.90 ]			(292.12283, 25861.254)(292.19577, 2759.01)(293.20813, 7142.565)(332.19516, 8298.6)(315.18958, 726.445)
466	44-DIMETHYL-824-CHOLESTADIENOL	14-demethyllanosterol	a 3beta-hydroxysteroid	1	1	1	1	1	1	1	1	1	1	1	1	561641	551771	1	1	1	1	1	1	1	1	1	1	44-DIMETHYL-824-CHOLESTADIENOL	44-DIMETHYL-824-CHOLESTADIENOL [ C29H48O, tgt= ]			(413.37317, 13205.415)(414.37656, 390.105)
20	CPD-12321	15-cis-phytoene	a carotenoid	6026003	4954939	11570184	12588260	19983124	17133088	11333493	12912427	2034174	2128673	14261241	12468586	17595742	15044024	9934745	11336590	17283746	17509648	3746100	4218356	11832855	10839105	13828478	16203190	CPD-12321	CPD-12321 [ C40 H64, tgt=35.58, overall=35.58 ]			(551.54474, 3320.2476)(563.54645, 329258.78)(564.5494, 113621.98)(565.5518, 11698.979)
1793	CPD-13093	15,16-DiHODE	a DiHODE // a derivative of n-3 polyunsaturated fatty acid // a glycol	205602	190298	1	1	1	1	1	1	1	1	1	1	1	1	1	1	1	1	1	1	1	1	1	1	CPD-13093	CPD-13093 [ C18H31O4, tgt= ]			(293.20807, 8303.405)(294.20367, 246.59)(336.226, 429.975)
770	CPD-13171	15,9'-di-cis-phytofluene	a carotenoid	1	1	1	1	444670	374155	1	94872	1	1	1	1	142864	131423	1	1	148984	140688	1	1	1	1	1	99724	CPD-13171	CPD-13171 [ C40H62, tgt= ]			(547.5145, 16780.787)(548.5173, 3632.7185)(560.5172, 9611.401)
1403	CPD-9476	16-alpha-hydroxygypsogenate	a triterpenoid	1	1	451414	462238	1	1	1	1	189031	186086	1	168635	1	1	1	1	111795	105488	1	1	1	1	210640	209862	CPD-9476	CPD-9476 [ C30H44O6, tgt= ]			(504.31247, 77871.086)(505.31516, 11361.321)(484.29825, 8474.725)(505.2803, 910.98)
1404	CPD-9477	16-alpha-hydroxygypsogenate-28-beta-D-glucoside	a triterpenoid	1	1	1	1	166171	155317	1	1	170355	179984	1	1	1	1	1	1	1	1	1	1	1	1	1	1	CPD-9477	CPD-9477 [ C36H55O11, tgt= ]			(664.39026, 5343.015)(650.39014, 74155.51)(651.39246, 10981.742)(686.40314, 703.0525)
1487	16-HYDROXYPALMITATE	16-hydroxypalmitate	an omega-hydroxy long-chain fatty acid	1	1	1	1	102408	95350	1	1	1	1	1	1	1	1	1	1	1	1	1	1	1	1	1	1	16-HYDROXYPALMITATE	16-HYDROXYPALMITATE [ C16 H31 O3, tgt= ]			(277.2135, 36022.93)(278.21716, 938.695)
1855	CPD-10512	16-oxo-palmitate	an omega-oxo fatty acid	1	1	1	1	1	1	1	1	1	1	1	1	1	1	1	1	1	1	1	1	1	1	1	1	CPD-10512	CPD-10512 [ C16 H29 O3, tgt= ]
1859	CPD-14765	16-sinapoyloxypalmitate	a small molecule	1	322446	1	1	271370	1	303597	400238	297817	269087	118656	118807	1	1	1	1	285019	475034	1	1	1	1	1	1	CPD-14765	CPD-14765 [ C27H41O7, tgt= ]			(478.2881, 2065.73)(461.02362, 5616.0127)(461.26807, 1744.355)(477.30484, 8945.887)(485.2806, 8568.545)(487.2881, 211.33)
944	CPD-12360	16,17-dihydro-16alpha,17-dihydroxy gibberellin A12	a gibberellin	1	1	1	1	1	1	1	1	1	1	1	1	1	1	1	1	1	1	1	1	1	1	1	1	CPD-12360	CPD-12360 [ C20H28O6, tgt= ]
920	CPD-12355	16,17-dihydro-16alpha,17-dihydroxy gibberellin A4	a gibberellin	1	1	1	1	1	1	1	1	622542	594162	1	1	1	1	1	1	1	1	140039	139731	1	1	1	1	CPD-12355	CPD-12355 [ C19 H25 O7, tgt=14.64, overall=14.64 ]			(366.1714, 333.25)(350.15314, 1556.015)(388.15637, 18572.92)(389.15936, 1474.67)
922	CPD-12354	16alpha, 17-epoxy gibberellin A9	a gibberellin	1	1	1	1	1	1	1	1	1	1	1	1	1	1	1	1	1	1	1	1	1	1	1	1	CPD-12354	CPD-12354 [ C19 H23 O5, tgt= ]
1642	CPD-8898	17-O-acetylajmaline	an ajmalan-type monoterpenoid indole alkaloid	125876	121158	164582	171347	1	1	1	1	1	1	1	1	1	1	361409	375778	1	1	181094	178927	1	1	1	1	CPD-8898	CPD-8898 [ C22 H28 N2 O3, tgt=15.24, overall=15.24 ]			(351.21057, 10857.599)(396.2187, 1238.5962)
1655	17-O-ACETYLNORAJMALINE	17-O-acetylnorajmaline	an ajmalan-type monoterpenoid indole alkaloid	399400	388525	261097	282068	470810	463057	192875	277845	640423	644426	1	176510	1	1	1	1	1	1	1	1	1	1	1	1	17-O-ACETYLNORAJMALINE	17-O-ACETYLNORAJMALINE [ C21H26N2O3, tgt= ]			(338.19016, 3092.207)(358.19577, 1806.76)(355.2165, 25590.19)(356.2188, 338.58)
909	17-O-DEACETYLVINDOLINE	17-O-deacetylvindoline	a small molecule	1	1	1	1	1	1	1	1	1	1	1	1	1	1	1	1	1	1	1	1	1	1	1	1	17-O-DEACETYLVINDOLINE	17-O-DEACETYLVINDOLINE [ C23H31N2O5, tgt= ]
1767	CPD-352	17beta-estradiol	a steroidal estrogen	1	1	1	1	232526	236995	1	1	1	1	1	1	1	1	1	1	192431	178109	1	1	1	1	194011	186752	CPD-352	CPD-352 [ C18 H24 O2, tgt= ]			(275.19815, 8747.185)(276.2011, 333.295)(257.18747, 4730.8613)(290.20627, 8125.7837)
1665	18-HYDROXYOLEATE	18-hydroxyoleate	an omega-hydroxy long-chain fatty acid	2306430	2287224	1	1	1	1	1	1	1337810	1357624	1	1	1	1	3726005	3799357	1	1	1466120	1564803	1	1	1	1	18-HYDROXYOLEATE	18-HYDROXYOLEATE [ C18 H33 O3, tgt=50.78, overall=50.78 ]			(279.2295, 95800.83)(280.2331, 7880.265)
1790	CPD-17640	18-hydroxystearate	an omega-hydroxy long-chain fatty acid	1	1	1	1	1	1	1	1	1	1	1	1	1	1	1	1	1	1	1	1	1	1	1	1	CPD-17640	CPD-17640 [ C18 H35 O3, tgt= ]
167	18-OXOOLEATE	18-oxo-oleate	an omega-oxo fatty acid	2089132	2087636	2510671	2518119	2978653	3010844	735153	893411	86163	79427	882136	877980	826009	812482	3572607	3575291	1	2077595	889061	981793	950362	1502200	1858807	1852603	18-OXOOLEATE	18-OXOOLEATE [ C18 H31 O3, tgt=46.76, overall=46.76 ]			(277.21362, 46325.098)(278.21716, 3779.223)(279.22852, 2167.21)(295.24335, 24622.969)
1322	CPD-19533	18,19-dihydrostrictosidine	a small molecule	1	1	1	1	1	1	1	1	1	1	1	1	1	1	1	1	1	1	1	1	1	1	1	1	CPD-19533	CPD-19533 [ C27H37N2O9, tgt= ]
992	CPD-14508	19-O-beta-glucopyranosyl-steviol	a diterpenoid	1380877	1340761	1545684	1559499	2240254	2249130	1249370	1584605	2368319	2341435	729995	736661	1	1	1	1	1	1	1	1	1	1	1	1	CPD-14508	CPD-14508 [ C26H40O8, tgt= ]			(485.2806, 6451.538)(484.2985, 9512.663)(485.281, 11965.752)(487.28787, 2274.7725)(469.28827, 770.488)(498.30554, 72445.6)(499.30756, 3634.9832)(505.2807, 1622.6527)
1932	CPD-165	1D-1-O-(indol-3-yl)acetyl-myo-inositol	a modified inositol	114162	124695	138702	138507	1	1	1	1	114753	111731	1	1	1	1	174616	182020	1	1	1	1	1	1	1	1	CPD-165	CPD-165 [ C16 H19 N O7, tgt=1.28, overall=1.28 ]			(319.11212, 8302.919)(340.15686, 7075.4863)(345.11154, 1527.3633)
872	CPD-8052	1D-chiro-inositol	an inositol	1	1	1	1	1	1	1	1	306069	323071	1	1	290848	282802	1	1	1	1	1	1	1	1	1	1	CPD-8052	CPD-8052 [ C6 H12 O6, tgt=36.98, overall=36.98 ]			(203.05089, 18550.516)(185.03857, 903.20245)
835	D-MYO-INOSITOL-1-MONOPHOSPHATE	1D-myo-inositol 1-monophosphate	a myo-inositol monophosphate	212402	231016	153635	156253	177542	180355	179289	242536	273874	271749	214773	222036	232651	228278	214391	212089	186584	171638	210453	205353	240549	233212	1	80898	D-MYO-INOSITOL-1-MONOPHOSPHATE	D-MYO-INOSITOL-1-MONOPHOSPHATE [ C6 H11 O9 P, tgt=21.85, overall=21.85 ]			(241.0019, 16111.852)(242.00294, 2884.8804)(281.06775, 2540.9534)(282.0108, 8537.146)
546	CPD-6746	1D-myo-inositol 2-phosphate	a myo-inositol monophosphate	212402	231016	153635	156253	177542	180355	179289	242536	273874	271749	214773	222036	232651	228278	214391	212089	186584	171638	210453	205353	240549	233212	1	80898	CPD-6746	CPD-6746 [ C6 H11 O9 P, tgt=21.85, overall=21.85 ]			(241.0019, 16111.852)(242.00294, 2884.8804)(281.06775, 2540.9534)(282.0108, 8537.146)
26	1-L-MYO-INOSITOL-1-P	1D-myo-inositol 3-monophosphate	a myo-inositol monophosphate	212402	231016	153635	156253	177542	180355	179289	242536	273874	271749	214773	222036	232651	228278	214391	212089	186584	171638	210453	205353	240549	233212	1	80898	1-L-MYO-INOSITOL-1-P	1-L-MYO-INOSITOL-1-P [ C6 H11 O9 P, tgt=21.85, overall=21.85 ]			(241.0019, 16111.852)(242.00294, 2884.8804)(281.06775, 2540.9534)(282.0108, 8537.146)
238	D-MYO-INOSITOL-4-PHOSPHATE	1D-myo-inositol 4-monophosphate	a myo-inositol monophosphate	212402	231016	153635	156253	177542	180355	179289	242536	273874	271749	214773	222036	232651	228278	214391	212089	186584	171638	210453	205353	240549	233212	1	80898	D-MYO-INOSITOL-4-PHOSPHATE	D-MYO-INOSITOL-4-PHOSPHATE [ C6 H11 O9 P, tgt=21.85, overall=21.85 ]			(241.0019, 16111.852)(242.00294, 2884.8804)(281.06775, 2540.9534)(282.0108, 8537.146)
578	CPD-6701	1D-myo-inositol 5-monophosphate	a myo-inositol monophosphate	212402	231016	153635	156253	177542	180355	179289	242536	273874	271749	214773	222036	232651	228278	214391	212089	186584	171638	210453	205353	240549	233212	1	80898	CPD-6701	CPD-6701 [ C6 H11 O9 P, tgt=21.85, overall=21.85 ]			(241.0019, 16111.852)(242.00294, 2884.8804)(281.06775, 2540.9534)(282.0108, 8537.146)
580	CPD-6702	1D-myo-inositol 6-monophosphate	a myo-inositol monophosphate	212402	231016	153635	156253	177542	180355	179289	242536	273874	271749	214773	222036	232651	228278	214391	212089	186584	171638	210453	205353	240549	233212	1	80898	CPD-6702	CPD-6702 [ C6 H11 O9 P, tgt=21.85, overall=21.85 ]			(241.0019, 16111.852)(242.00294, 2884.8804)(281.06775, 2540.9534)(282.0108, 8537.146)
891	CPD-13576	2-(2-carboxy-4-methylthiazol-5-yl)ethyl phosphate	a thiazole	1	1	1	1	1	1	1	1	278066	291832	158246	167378	373894	374314	1	1	1	1	223238	215604	1	1	1	1	CPD-13576	CPD-13576 [ C7 H7 N O6 P S, tgt=12.09, overall=12.09 ]			(282.011, 19902.857)(272.95703, 21016.504)
175	CPD-15779	2-(2-methylpyridin-3-yl)ethanol	a pyridine	1039848	1038096	928318	919839	1036680	1070848	1	1	2331247	2331843	489508	465708	2379199	2321935	1	1	1528447	1	903921	867406	997108	967326	828154	811321	CPD-15779	CPD-15779 [ C8 H11 N O, tgt=37.02, overall=37.02 ]			(138.089, 4194.25)(120.079285, 42411.285)(121.08159, 1576.9487)(147.07417, 11271.385)
1915	CPD-17646	2-(2,8-dihydroxytridecyl)-6-oxopyran-4-olate	a 2-pyrone	376109	374991	515889	526267	114784	128811	755542	915895	1661662	1629020	1611949	385377	1	1	1	1	1	1	1	1	630587	1	405856	408800	CPD-17646	CPD-17646 [ C18 H29 O5, tgt= ]			(309.20276, 1540.485)(325.23422, 39696.91)(326.23727, 3562.526)(331.58878, 1268.8899)
1565	CPD-15122	2-(3-benzoylphenyl)-3,5,7-trihydroxychromen-4-one	a flavonol derivative	1	1	133635	148290	1	1	1	1	129696	120554	1	1	1	1	1	1	1	1	1	1	1	1	1	1	CPD-15122	CPD-15122 [ C22 H12 O6, tgt= ]			(355.05963, 1870.05)(375.101, 21618.816)
1373	CPD-17479	2-(6-oxo-1-oxaspiro[2.5]octa-4-glucosyl)-6-hydroxy-1-benzofuran-3-one	an aurone	1	1	1	1	1	1	1	1	1	1	1	1	1	1	1	1	1	1	1	1	1	1	1	1	CPD-17479	CPD-17479 [ C21H22O10, tgt= ]
1092	CPD-17645	2-(8-hydroxy-2-oxotridecyl)-6-oxopyran-4-olate	a 2-pyrone	1	1	1	1	1	1	1	1	1	1	1	1	1	1	1	1	1	1	1	1	1	1	1	1	CPD-17645	CPD-17645 [ C18 H27 O5, tgt= ]
1467	CPD-12636	2-(cystein-S-yl)-2-(1H-indol-3-yl)-acetonitrile	a nitrile // an L-cysteine-S-conjugate	1	1	1	1	1	1	1	1	1	1	1	1	1	1	1	1	1	1	1	1	1	1	1	1	CPD-12636	CPD-12636 [ C13 H13 N3 O2 S, tgt= ]
2116	CPD-17439	2-(glutathion-S-yl)-2-carboxypropane	a glutathione-S-conjugate	1	1	1	1	1	1	1	1	1	1	559536	555036	1	1	1	1	1	1	1	1	1	1	1	1	CPD-17439	CPD-17439 [ C14 H21 N3 O8 S, tgt=76.89, overall=76.89 ]			(398.0841, 51702.43)(399.08636, 4220.9053)(400.08035, 5464.035)
1447	CPD-17444	2-(glutathion-S-yl)-propene	a glutathione-S-conjugate	1	1	1	1	1	1	1	1	1	1	1	1	1	1	1	1	1	1	1	1	1	1	1	1	CPD-17444	CPD-17444 [ C13 H20 N3 O6 S, tgt= ]
1309	2-2-METHYLTHIOETHYLMALIC-ACID	2-[(2'-methylsulfanyl)ethyl]malate	a 2-[(omega-methylsulfanyl)alkyl]malate	1	1	233392	241951	188628	195705	1	1	1	1	1	1	1	1	1	1	1	1	1	1	206835	202557	249354	241717	2-2-METHYLTHIOETHYLMALIC-ACID	2-2-METHYLTHIOETHYLMALIC-ACID [ C7 H10 O5 S, tgt= ]			(206.02377, 7957.742)(231.01468, 10798.252)
1186	CPD-19480	2-[(2'-methylsulfanyl)hexyl]maleate	a 2-[(omega-methylsulfanyl)alkyl]maleate	1	1	1	1	1	1	1	1	1	1	1	1	1	1	1	1	1	1	1	1	1	1	1	1	CPD-19480	CPD-19480 [ C11 H16 O4 S, tgt= ]
339	CPD-19477	2-[(2'-methylsulfanyl)propyl]maleate	a 2-[(omega-methylsulfanyl)alkyl]maleate	1	1	1	1	139685	139778	1	1	1	1	204880	190609	120377	1	1	1	1	1	318573	295621	1	1	1	1	CPD-19477	CPD-19477 [ C8 H10 O4 S, tgt=46.64, overall=46.64 ]			(185.03029, 9899.164)(202.62318, 842.9528)
889	CPD-13575	2-[(2R,5Z)-2-carboxy-4-methylthiazol-5(2H)-ylidene]ethyl phosphate	a thiazole	1	1	1	1	1	1	1	1	278066	291832	158246	167378	373894	374314	1	1	1	1	223238	215604	1	1	1	1	CPD-13575	CPD-13575 [ C7 H7 N O6 P S, tgt=12.09, overall=12.09 ]			(282.011, 19902.857)(272.95703, 21016.504)
1720	CPDQT-32	2-[(4'-methylsulfanyl)butyl]malate	a 2-[(omega-methylsulfanyl)alkyl]malate	1	1	127990	124970	1	1	1	1	1	1	1	1	1	1	1	1	1	1	430990	422899	1	1	1	1	CPDQT-32	CPDQT-32 [ C9 H14 O5 S, tgt=11.77, overall=11.77 ]			(235.05455, 10756.933)(252.08405, 2319.4426)
2100	CPDQT-34	2-[(6'-methylsulfanyl)hexyl]malate	a 2-[(omega-methylsulfanyl)alkyl]malate	1	1	1	1	1	1	1	938390	1	1	1	1	1	1	1	1	1	1	1	1	1	1	1	1	CPDQT-34	CPDQT-34 [ C11 H18 O5 S, tgt= ]			(262.0902, 23783.77)(244.0794, 916.25)
1382	CPDQT-35	2-[(7'-methylsulfanyl)heptyl]malate	a 2-[(omega-methylsulfanyl)alkyl]malate	1	1	1	1	1	1	1	1	1	1	1	1	1	1	1	1	1	1	1164896	1133658	1	1	1	1	CPDQT-35	CPDQT-35 [ C12 H20 O5 S, tgt=31.32, overall=31.32 ]			(277.10165, 49549.242)(278.10382, 1504.45)
535	CPD-17478	2-[hydroperoxy-(4-glucosyl-hydroxyphenyl)methyl]-6-hydroxy-1-benzofuran-3-one	an aurone	1454049	1433268	1238501	1208197	1515814	1567003	1064179	1244761	1251760	1212501	1805764	1861545	599126	579180	1608822	1596844	1197888	1218611	1396005	1420955	1367990	1369883	2207820	2126905	CPD-17478	CPD-17478 [ C21 H22 O11, tgt=15.49, overall=15.49 ]			(450.1072, 67294.5)(451.1088, 6415.5786)(457.142, 1032.25)(479.1143, 154291.34)(455.08572, 3971.538)(456.0872, 323.63)
2065	CPD-12032	2-[hydroperoxy(4-hydroxyphenyl)methyl]-6-hydroxy-1-benzofuran-3-one	a phenol	1	1	1	1	1	1	1	1	1	1	1	1	1	1	1	1	1	1	1	1	1	1	1	1	CPD-12032	CPD-12032 [ C15H12O6, tgt= ]
1375	CPD0-1650	2-amino-3-(phosphomethylphosphinyl)propanoate	a small molecule	494208	515081	666250	656537	715688	740148	246002	384882	263181	273791	348596	330992	1	1	607577	631702	256169	255667	405616	367927	566977	565063	439976	442900	CPD0-1650	CPD0-1650 [ C4 H9 N O7 P2, tgt=40.80, overall=40.80 ]			(230.98781, 21410.797)(263.0138, 17829.268)(245.00333, 3018.326)
674	2-AMINO-3-3-OXOPROP-2-ENYL-BUT-2-ENEDI	2-amino-3-carboxymuconate-6-semialdehyde	an aldehyde // a dicarboxylate	15170866	15298785	11368461	11548939	13745437	13904685	11807255	14653344	12961304	12981424	11845062	12094621	11436891	11150585	15726877	15748482	10310837	10044151	12779725	12573719	14943299	14967956	13703119	13671328	2-AMINO-3-3-OXOPROP-2-ENYL-BUT-2-ENEDI	2-AMINO-3-3-OXOPROP-2-ENYL-BUT-2-ENEDI [ C7 H5 N O5, tgt=69.25, overall=69.25 ]			(168.0102, 143.04)(166.01442, 327977.53)(167.01665, 7891.2876)(168.01039, 1030.5507)(188.04965, 478.80887)
288	2-AMINO-4-CARBOXYPYRIMIDINE	2-amino-4-carboxypyrimidine	a small molecule	162916	144155	332103	234405	217646	209635	1	195163	167577	156498	2344360	2367883	86611	81800	200117	174735	746818	712576	238469	194918	258025	218565	2195529	2144950	2-AMINO-4-CARBOXYPYRIMIDINE	2-AMINO-4-CARBOXYPYRIMIDINE [ C5 H4 N3 O2, tgt=60.16, overall=60.16 ]			(139.03166, 8991.448)(141.03732, 964.868)(157.06891, 941.64923)(138.33896, 49331.12)(139.0563, 1644.94)(146.42854, 15724.262)(146.68698, 661.1351)(147.0219, 606.42)
1534	CPD-10452	2-amino-4,6-dinitrotoluene glucoside	a toluene // a C-nitro compound // an aromatic compound	1	1	1	1	1	1	1	1	1	1	1	1	1	1	1	1	1	1	1	1	1	1	1	1	CPD-10452	CPD-10452 [ C13H17N3O9, tgt= ]
291	CPD0-1716	2-amino-6-hydroxymethyl-7,7-dimethyl-7,8-dihydropteridin-4-one	a small molecule	1	1	2078000	2090758	2033600	2043176	1	1	2865995	2947484	1	1	1425620	1	1	1	1	1	1	1	1	1	1	1	CPD0-1716	CPD0-1716 [ C9 H13 N5 O2, tgt=65.25, overall=65.25 ]			(205.095, 61611.69)(206.09827, 2165.7344)
1104	CPD-12421	2-benzoyloxy-3-butenylglucosinolate	a small molecule	1	1	1	1	1	1	1	1	151956	149518	443287	454040	1	1	1	1	1	1	1	1	1	1	1	1	CPD-12421	CPD-12421 [ C18H22NO11S2, tgt= ]			(493.07095, 3626.905)(481.06873, 2552.895)(511.1127, 25326.27)(513.1089, 2291.43)
2053	2C-METH-D-ERYTHRITOL-CYCLODIPHOSPHATE	2-C-methyl-D-erythritol-2,4-cyclodiphosphate	a small molecule	1	1	1	1	1	1	1	1	1	1	1	1	1	1	1	1	1	1	1	1	1	1	1	1	2C-METH-D-ERYTHRITOL-CYCLODIPHOSPHATE	2C-METH-D-ERYTHRITOL-CYCLODIPHOSPHATE [ C5 H10 O9 P2, tgt= ]
221	CPD-18334	2-carboxy-1,4-naphthoquinone	a small molecule	1	1	1	277622	1	288705	1	1	296983	355136	448166	405125	432858	373789	1	1	1	1	313454	263939	1	1	1	1	CPD-18334	CPD-18334 [ C11 H5 O4, tgt=72.52, overall=72.52 ]			(201.0415, 24960.963)(202.05348, 2306.4614)(225.00626, 416.48248)
1269	2-CARBOXY-D-ARABINITOL	2-carboxy-D-arabinitol	a small molecule	1	1	1	1	1	1	1	1	1	1	1	1	1	1	1	1	1	1	13180487	12912144	1	1	1	1	2-CARBOXY-D-ARABINITOL	2-CARBOXY-D-ARABINITOL [ C6 H11 O7, tgt=45.01, overall=45.01 ]			(178.03876, 794990.4)(179.04085, 37734.492)
1770	CPD-13912	2-carboxy-L-lyxonate	a small molecule	1	1	1	1	1	1	1	1	1	1	1	1	1	1	1	1	1	1	1	1	1	1	1	1	CPD-13912	CPD-13912 [ C6 H8 O8, tgt= ]
983	CPD-13913	2-carboxy-L-lyxonolactone	a gamma-lactone	1	1	1	1	79811	81291	1	1	1	1	1	1	1	1	1	1	1	1	1	1	1	1	110804	110430	CPD-13913	CPD-13913 [ C6 H7 O7, tgt= ]			(175.01611, 2362.165)(177.02121, 1563.9575)(191.0369, 8390.875)(219.0246, 110650.11)
786	CPD-15141	2-chloro-2'-deoxyadenosine	a nucleoside analog	2523629	2461575	2162466	2115369	2641070	2662321	1827023	2201529	2176738	2170564	3128053	3190336	2877473	2856875	2736922	2776010	2070097	2086298	2479260	2424480	2404963	2397764	3638866	3570046	CPD-15141	CPD-15141 [ C10 H12 Cl N5 O3, tgt=13.39, overall=13.39 ]			(287.05276, 116103.91)(288.0554, 8398.7705)
1384	CPD-7279	2-cis,4-trans-xanthoxin	a small molecule	1	1	1	1	1	1	1	1	1	1	1	1	1	1	1	1	1	1	1	1	1	1	1	1	CPD-7279	CPD-7279 [ C15 H22 O3, tgt= ]
1551	CPD-9101	2-cis,6-cis-farnesol	a farnesol	1	1	1	1	1	1	1	1	1	1	1	1	1	1	1	1	1	1	1	1	1	1	1	1	CPD-9101	CPD-9101 [ C15 H26 O, tgt= ]
1334	2-CIS6-TRANS-FARNESOL	2-cis,6-trans-farnesol	a farnesol	1	1	1	1	1	1	1	1	1	1	1	1	1	1	1	1	1	1	1	1	1	1	1	1	2-CIS6-TRANS-FARNESOL	2-CIS6-TRANS-FARNESOL [ C15 H26 O, tgt= ]
1546	CPD0-1028	2-cis,6-trans,10-trans-geranylgeranyl diphosphate	a di-trans, poly-cis-polyisoprenyl diphosphate // rubber	1	1	1	1	1	1	1	1	1	1	377703	385226	1	1	1	1	1	1	1	1	1	1	1	1	CPD0-1028	CPD0-1028 [ C20H33O7P2, tgt= ]			(430.16632, 25077.676)(431.16913, 1198.355)
2129	CPD-19753	2-dehydro-3-deoxy-D-octonate	a 2-oxo carboxylate // a ketoaldonate	1	1	1	1	1	1	1	1	1	1	1	1	1	1	1	1	1	1	1	1	1	1	1	1	CPD-19753	CPD-19753 [ C8 H13 O8, tgt= ]
1523	2-DEHYDROPANTOATE	2-dehydropantoate	a small molecule	1	1	1	1	1	1	1	1	1	1	1	1	1	1	1	1	1	1	1	1	1	1	1	1	2-DEHYDROPANTOATE	2-DEHYDROPANTOATE [ C6H9O4, tgt= ]
472	CPD-5861	2-deoxy-D-galactose	a deoxyhexose	234251	222217	212482	167433	196674	197279	337975	235986	237185	259266	247045	227347	220853	512468	213003	232083	206424	238088	268813	234018	239221	242217	152557	290791	CPD-5861	CPD-5861 [ C6 H12 O5, tgt=47.62, overall=47.62 ]			(164.07216, 15662.63)(146.85928, 1450.2941)(166.0841, 5478.58)(187.06227, 12500.383)(169.05003, 3838.2827)(170.04646, 1806.0223)
949	2-DEOXYGLUCOSE-6-PHOSPHATE	2-deoxyglucose 6-phosphate	a small molecule	1	1	1	1	1	1177837	1	1	1	1	1	1	1	1	1	1	1	1	1	1	1	1	1	1	2-DEOXYGLUCOSE-6-PHOSPHATE	2-DEOXYGLUCOSE-6-PHOSPHATE [ C6 H11 O8 P, tgt= ]			(225.0062, 364.78)(247.0397, 388.91)
1906	CPD-8854	2-descarboxy-betanidin	an alkaloid	1	1	1	1	1	1	1	1	1	1	825394	819953	1	1	1	1	1	1	1	1	1	1	1	1	CPD-8854	CPD-8854 [ C17 H15 N2 O6, tgt= ]			(367.095, 1676.585)(350.0811, 2571.49)
1984	CPD-8853	2-descarboxy-cyclo-dopa	an alkaloid	1	1	1	1	1	1	1	1	1	1	616697	1	1	1	1	1	1	1	1	1	1	1	1	1	CPD-8853	CPD-8853 [ C8 H11 N O2, tgt= ]			(176.0683, 28701.78)(177.0701, 253.57)
1025	2-FLUOROBENZOATE	2-fluorobenzoate	a fluorobenzoate // 2-halobenzoate	1	1	1	1	1	1	1	1	1	1	1	1	1	1	1	1	1	1	1	1	1	1	1	1	2-FLUOROBENZOATE	2-FLUOROBENZOATE [ C7 H4 F O2, tgt= ]
285	CPD-248	2-formylaminobenzaldehyde	a small molecule	7821346	7282269	4260563	4337685	7544787	7664255	7552963	10137353	8761427	9045030	11482358	11278379	16473673	16041457	10939152	10548908	11481750	11909703	6287153	6149527	6015222	6126604	7929109	7839141	CPD-248	CPD-248 [ C8 H7 N O2, tgt=65.50, overall=65.50 ]			(132.0464, 304964.97)(133.049, 7703.181)(134.04213, 5269.4634)(154.02751, 1773.8744)
308	CPD-1131	2-formylbenzoate	a small molecule	4580175	4652211	4099375	3980752	3308737	3467730	3179974	3947024	5232979	5024706	3665300	3645397	4356241	4281910	4841533	4938090	4181830	4101309	4573052	4872729	4181057	4136112	3484858	3582353	CPD-1131	CPD-1131 [ C8 H5 O3, tgt=65.06, overall=65.06 ]			(149.02162, 128145.94)(150.02495, 3451.8508)
1493	CPD-10276	2-hydroxy-2-methylbutyronitrile	a nitrile	1	1	1	1	1	1	1	1	1	1	1	1	1	1	1	1	1	1	1	1	1	1	1	1	CPD-10276	CPD-10276 [ C5 H9 N O, tgt= ]
679	CPD-18132	2-hydroxy-3-[(1E)-3-oxoprop-1-en-1-yl]-2H-pyran-6-carboxylate	a phenylpropanoid	4419988	4368914	7539887	7566600	5693616	1	2780306	1	1	1	3357335	3587481	4874471	4692685	1	1	1	1	2813899	5756165	1	1	1	1	CPD-18132	CPD-18132 [ C9 H7 O5, tgt=47.48, overall=47.48 ]			(180.02946, 6628.6587)
665	CPD-18127	2-hydroxy-4-[(1E)-3-oxoprop-1-en-1-yl]-2H-pyran-6-carboxylate	a phenylpropanoid	4419988	4368914	7539887	7566600	5693616	1	2780306	1	1	1	3357335	3587481	4874471	4692685	1	1	1	1	2813899	5756165	1	1	1	1	CPD-18127	CPD-18127 [ C9 H7 O5, tgt=47.48, overall=47.48 ]			(180.02946, 6628.6587)
239	2-HYDROXY-4-CARBOXYPYRIMIDINE	2-hydroxy-4-carboxypyrimidine	a small molecule	130748	121203	221578	188043	166028	158552	1	134391	113562	126363	132675	124432	86611	81800	129307	141145	111241	130027	165211	149987	161237	157106	285893	265440	2-HYDROXY-4-CARBOXYPYRIMIDINE	2-HYDROXY-4-CARBOXYPYRIMIDINE [ C5 H3 N2 O3, tgt=47.45, overall=47.45 ]			(145.03244, 2141.15)(127.0227, 382814.56)
138	CPD-16876	2-hydroxy-5-oxoproline	a modified amino acid	5452299	204111	4819166	4699000	4946718	4953052	3665031	5523183	296385	5826299	5476920	5499813	5327299	5208684	5225239	5241073	551255	553551	293507	285716	300057	5611836	321995	3878283	CPD-16876	CPD-16876 [ C5 H6 N O4, tgt=50.90, overall=50.90 ]			(167.01668, 10833.618)(168.01027, 594.23505)(127.02267, 349306.03)(128.02394, 41904.39)(129.02025, 34756.613)(130.0261, 1165.43)(145.0324, 1738.7844)(164.07216, 3347.37)(146.72618, 2743.985)(148.05858, 1911.8151)
153	CPD-15079	2-hydroxyeriodictyol	a 2-hydroxyflavanone	2353377	2302469	2026948	1980339	1	2464749	1729895	2080353	2195401	2177341	2912295	2970677	2685396	2673184	2555251	2589295	1941788	1957881	2320316	2269617	2246920	2241854	3396012	3320515	CPD-15079	CPD-15079 [ C15 H12 O7, tgt=51.73, overall=51.73 ]			(287.0527, 103167.43)(288.05542, 7291.846)(304.05008, 654.77)(309.03857, 3758.295)
1747	CPD-10449	2-hydroxylamino-4,6-dinitrotoluene-C3-glucoside	a toluene // a C-nitro compound // an aromatic compound	1	1	1	1	1	1	1	1	1	1	1	1	1	1	1	704813	1	1	614636	1	1	1	1	1	CPD-10449	CPD-10449 [ C13 H17 N3 O10, tgt=45.83, overall=45.83 ]			(375.1014, 34191.52)(376.1044, 254.31)(376.1147, 27298.61)(377.1167, 947.97)
1746	CPD-10448	2-hydroxylamino-4,6-dinitrotoluene-O-glucoside	a toluene // a C-nitro compound // an aromatic compound	1	1	1	1	1	1	1	1	1	1	1	1	1	1	1	704813	1	1	614636	1	1	1	1	1	CPD-10448	CPD-10448 [ C13 H17 N3 O10, tgt=45.83, overall=45.83 ]			(375.1014, 34191.52)(376.1044, 254.31)(376.1147, 27298.61)(377.1167, 947.97)
152	CPD-15074	2-hydroxynaringenin	a 2-hydroxyflavanone	2523629	2461575	2162466	2115369	1	1	1827023	2201529	2176738	2170564	3128053	3190336	2877473	2856875	2736922	2776010	2070097	2086298	2479260	2424480	2404963	2397764	3638866	3570046	CPD-15074	CPD-15074 [ C15 H11 O6, tgt=55.86, overall=55.86 ]			(287.05276, 114893.73)(288.05542, 8251.387)
628	CPD-9023	2-hydroxypurine	a purine	4382805	4409570	4597936	4753249	4470113	4566400	3585157	4653756	4474616	4502851	3867634	3905011	4219612	4036830	5684355	5759083	4239296	4154725	4243673	4165628	4929299	4841629	4517762	4538902	CPD-9023	CPD-9023 [ C5 H4 N4 O, tgt=66.58, overall=66.58 ]			(136.06035, 111991.21)(137.06253, 1504.9346)
878	2-HYDROXYSUCCINAMATE	2-hydroxysuccinamate	a small molecule	5587557	2845752	1	1	4708732	4663458	5348070	4881218	5067018	6178847	6921171	7668279	13261237	12558227	7857426	7621002	9416878	10339926	4713276	4163903	3151814	3837793	6398302	4884421	2-HYDROXYSUCCINAMATE	2-HYDROXYSUCCINAMATE [ C4 H6 N O4, tgt=36.59, overall=36.59 ]			(134.04213, 8955.676)(136.06015, 36860.84)
1419	CPD-9451	2-isopropylmaleate	a small molecule	1	1	209175	209967	134896	153933	1	1	187678	177954	1	1	1	1	1	1	241730	242119	1	1	318891	368513	1	1	CPD-9451	CPD-9451 [ C7 H8 O4, tgt= ]			(179.03609, 10285.014)(180.02933, 11513.614)
33	CPD-13059	2-keto-L-gulonate	a 2-oxo carboxylate	1111866	1050234	1395093	1042378	1	1	1	1	1	971402	1064706	1205369	1365230	1	982993	1	1131748	1	895406	1005714	559214	1	1	1530791	CPD-13059	CPD-13059 [ C6 H9 O7, tgt=74.02, overall=74.02 ]			(178.03392, 55239.492)(179.0361, 1792.2944)(200.0154, 3737.9424)
346	CPD0-1262	2-mercaptosuccinate	a small molecule	15170866	15298785	11368461	11548939	13745437	13904685	11807255	14653344	12961304	12981424	11845062	12094621	11436891	11150585	15726877	15748482	10310837	10044151	12779725	12573719	14943299	14967956	13703119	13671328	CPD0-1262	CPD0-1262 [ C4 H4 O4 S, tgt=80.69, overall=80.69 ]			(166.01442, 327977.53)(167.01665, 7891.2876)(168.01039, 1030.5507)
1888	CPD-10451	2-methyl-1,5-dinitro-3-nitrosobenzene	a C-nitro compound // a nitrosoaromatic compound // a toluene	1	1	1	1	1	1	1	1	1	1	1	1	1	1	1	1	1	1	1	1	1	1	1	1	CPD-10451	CPD-10451 [ C7 H5 N3 O5, tgt= ]
2118	CPD-11714	2-methyl-6-farnesyl-1,4-benzoquinol	a quinol	1	1	1	1	1	1	1	1	1	1	1	1	1	1	1	1	1	1	1	1	1	1	1	1	CPD-11714	CPD-11714 [ C22 H32 O2, tgt= ]
508	CPD0-1614	2-methylaspartate	a C-methylated amino acid	561178	452502	198573	207846	435418	427030	286438	448120	340934	365536	472088	453814	120070	464483	729159	718947	241316	272633	332026	282603	394493	397212	285804	268906	CPD0-1614	CPD0-1614 [ C5 H8 N O4, tgt=45.24, overall=45.24 ]			(147.04504, 2072.752)(148.05855, 3935.6858)(130.04778, 12558.078)(132.0464, 358121.22)(133.049, 9948.606)(166.0841, 9305.698)(167.0872, 317.6)(147.07411, 6930.398)(152.66127, 2239.4307)
1475	CPD-13683	2-naphthol glucoside	a D-glucoside // an aromatic compound	1	1	1	1	1	1	1	1	1	1	1	1	1	1	1	1	1	1	1	1	1	1	1	1	CPD-13683	CPD-13683 [ C16 H18 O6, tgt= ]
515	CPDQT-16	2-nonaprenyl-6-hydroxyphenol	ethyl iodide	311648	299543	308888	296928	156100	154103	225110	271428	175539	184797	195055	190632	278155	274459	269147	272324	1	1	282639	285196	342131	337968	214177	218075	CPDQT-16	CPDQT-16 [ C51 H78 O2, tgt=59.50, overall=59.50 ]			(728.5812, 15076.787)(729.5841, 3014.4915)
783	CPD0-1063	2-O-(6-phospho-alpha-D-mannosyl)-D-glycerate	a modified sugar // a monosaccharide derivative	169505	183978	8566437	8363460	10715354	10775586	1	1	15144910	14981810	1	1	12239922	12091643	17570492	17715292	1	1697659	10136693	9786480	178228	182710	4521489	4570781	CPD0-1063	CPD0-1063 [ C9 H14 O12 P, tgt=35.46, overall=35.46 ]			(327.43088, 230082.7)(328.00836, 13063.12)(329.0251, 11214.317)
947	CPD-16579	2-O-acetyl-3-O-trans-coutarate	an aromatic carboxylate	1	1	1	1	1	1	1	1	1	1	619230	617869	1	1	1	1	1	1	1	1	1	1	1	1	CPD-16579	CPD-16579 [ C15 H12 O9, tgt= ]			(338.06146, 345.995)(336.06586, 27446.805)
981	2-O-CAFFEOYLGLUCARATE	2-O-caffeoylglucarate	a small molecule	1	1	1	1	280447	299634	1	1	388765	402160	1	1	1	1	90493	96459	1	1	1	1	124442	126057	431361	412558	2-O-CAFFEOYLGLUCARATE	2-O-CAFFEOYLGLUCARATE [ C15H14O11, tgt= ]			(375.05832, 2174.5374)(353.03558, 9673.732)(391.0956, 510.55002)(396.05066, 1339.19)
1513	O-SINAPOYLGLUCARATE	2-O-sinapoyl-D-glucarate	a small molecule	1	1	1	1	1	1	1	1	1	1	577188	572154	1	1	1	1	1	1	1	1	1	1	1	1	O-SINAPOYLGLUCARATE	O-SINAPOYLGLUCARATE [ C17H18O12, tgt= ]			(396.06848, 28645.969)(397.07037, 902.305)
1248	CPD-16020	2-oxo-2'-deoxyadenosine	a modified 2'-deoxyribonucleoside	1	1	1	1	1	1	1	1	1	1	1	1	1	1	1	1	1	1	1	1	1	1	1	1	CPD-16020	CPD-16020 [ C10 H13 N5 O4, tgt= ]
457	CPD-9738	2-oxo-3-carboxy-4,5-cyclopropylhex-5-enoate	a 2-oxo carboxylate	20639250	191639088	151663104	154343584	141198368	177988784	13652545	190670032	150206288	172439808	156589680	149513168	54356672	24733492	14936369	27859390	11250056	7202867	12700686	9114095	22408672	95295240	10007046	62179576	CPD-9738	CPD-9738 [ C8 H6 O5, tgt=70.70, overall=70.70 ]			(166.01433, 313790.3)(167.01654, 7726.2573)
813	2-KETO-GLUTARAMATE	2-oxoglutaramate	a 2-oxo carboxylate // a monoamide of a dicarboxylate	5452299	204111	4819166	4699000	4946718	4953052	3665031	5523183	1	5826299	5476920	5499813	5327299	5208684	5225239	5241073	551255	553551	1	1	300057	5611836	1	3878283	2-KETO-GLUTARAMATE	2-KETO-GLUTARAMATE [ C5H6NO4, tgt= ]			(127.02267, 349306.03)(128.02394, 41904.39)(129.02025, 34756.613)(130.0261, 1165.43)(145.0324, 1738.7844)(164.07216, 3347.37)(146.72618, 2743.985)(148.05858, 1911.8151)
849	2-KETOGLUTARATE	2-oxoglutarate	a 2-oxo carboxylate // an alpha,omega-dicarboxylate	92268	86852	97587	89977	92608	92175	1	94317	100111	102353	131944	128690	193181	164210	95686	106086	135007	149177	94942	1	96776	94474	138558	126714	2-KETOGLUTARATE	2-KETOGLUTARATE [ C5 H4 O5, tgt=61.66, overall=61.66 ]			(144.00293, 7682.7373)(145.0142, 370.24)(126.9972, 626.89)(147.02155, 5710.6167)(145.03244, 2046.1268)
1465	OXOPENTENOATE	2-oxopent-4-enoate	a 2-oxo carboxylate	1	1	1	1	1	1	1	1	1	1	1	1	1	1	1	1	1	1	1	1	1	1	1	1	OXOPENTENOATE	OXOPENTENOATE [ C5 H5 O3, tgt= ]
1315	CPD-3618	2-oxovalerate	a 2-oxo carboxylate	1	1	1	1	1	1	1	1	1	1	1	1	1	1	1	1	1	1	168813	170794	1	1	1	1	CPD-3618	CPD-3618 [ C5 H7 O3, tgt=43.72, overall=43.72 ]			(115.041, 8171.8604)(119.05385, 29114.82)
977	CPD-14528	2-phenylethyl beta-D-glucopyranoside	an aryl beta-D-glucoside	1	1	1	1	1	1	1	1	1	1	1	1	1	1	1	1	1	1	1	1	1	1	1	1	CPD-14528	CPD-14528 [ C14 H20 O6, tgt= ]
273	CPDQT-458	2-R-hydroperoxy-linolenate	a (2R)-2-hydroperoxyfatty acid // a long-chain fatty acid	186980	182537	1	244126	1	1	314958	138376	1	1	1	1	324881	306609	1118700	1180587	1	1	525768	517077	188889	187553	1	1	CPDQT-458	CPDQT-458 [ C18 H30 O4, tgt=39.67, overall=39.67 ]			(293.20883, 2634.1892)(328.24442, 1784.2233)(310.23224, 7054.3657)(333.20035, 20787.668)(334.20355, 2185.9)
1022	CPD-20260	2-S-cysteinyldopa	a quinone	1	1	1	1	1	1	1	1	1	1	1	1	1	1	1	1	1	1	1	1	1	1	1	1	CPD-20260	CPD-20260 [ C12 H16 N2 O6 S, tgt= ]
1101	CPD-12423	2-sinapoyloxy-3-butenylglucosinolate	a small molecule	1	1	1	1	1	1	1	1	1	1	1	1	1	1	1	1	1	1	1	1	1	1	1	1	CPD-12423	CPD-12423 [ C22 H28 N O14 S2, tgt= ]
1552	CPD0-1037	2-thiouridine 5'-triphosphate	a small molecule	1	1	1	1	1	1	1	1	1	1	1	1	1	1	1	1	1	1	1	1	1	1	1	1	CPD0-1037	CPD0-1037 [ C9H11N2O14P3S, tgt= ]
1811	CPD-7901	2-tridecanone	a methyl ketone	1	1	1	1	1	1	1	1	1	1	1	1	1	1	1	1	1	1	1	1	1	1	1	1	CPD-7901	CPD-7901 [ C13 H26 O, tgt= ]
2101	2-UNDECANONE	2-undecanone	a small molecule	1	1	1	1	1	1	1	1	1	1	1	1	1	1	1	1	1	1	1	1	1	1	1	1	2-UNDECANONE	2-UNDECANONE [ C11H22O, tgt= ]
1671	CPD-9295	2-vinyl-[4H]-1,3-dithin	an organosulfur compound	1	1	1	1	1	1	1	1	1	1	1	1	1	1	1	1	1	1	114245	1	1	1	1	1	CPD-9295	CPD-9295 [ C6 H8 S2, tgt=31.77, overall=31.77 ]			(144.0031, 5284.98)(145.0142, 345.55)
399	CPD-12796	2,2'-azino-bis-(3-ethylbenzothiazoline-6-sulfonate)	a small molecule	530466	518936	302580	310891	321148	354567	324289	506197	314194	331614	602070	457627	928269	893537	790613	784131	186351	241168	178310	179671	511800	481225	455631	452651	CPD-12796	CPD-12796 [ C18 H16 N4 O6 S4, tgt=12.16, overall=12.16 ]			(512.7549, 6729.7573)(515.99445, 571.01)(513.9989, 18296.625)(515.1994, 1441.876)(515.9947, 2823.445)
257	CPD-13347	2,2'-azino-bis-(3-ethylbenzothiazoline-6-sulfonate) radical cation	a radical	530466	518936	302580	310891	321148	354567	324289	506197	314194	331614	602070	457627	928269	893537	790613	784131	186351	241168	178310	179671	511800	481225	455631	452651	CPD-13347	CPD-13347 [ C18 H16 N4 O6 S4, tgt=12.16, overall=12.16 ]			(512.7549, 6729.7573)(515.99445, 571.01)(513.9989, 18296.625)(515.1994, 1441.876)(515.9947, 2823.445)
1553	CPD-6645	2,3-dehydrokievitone	a small molecule	1	1	1	1	1	1	1	1	1	1	1	1	1	1	1	1	1	1	1	1	1	1	1	1	CPD-6645	CPD-6645 [ C20 H17 O6, tgt= ]
916	CPD-334	2,3-didehydro-L-gulonate	a small molecule	1	1	1	1	79811	81291	1	1	1	1	1	1	1	1	1	1	1	1	1	1	1	1	110804	110430	CPD-334	CPD-334 [ C6 H7 O7, tgt= ]			(175.01611, 2362.165)(177.02121, 1563.9575)(191.0369, 8390.875)(219.0246, 110650.11)
382	CPD-15834	2,3-dimethyl-6-geranylgeranyl-1,4-benzoquinol	a quinol	1	479188	1	1	1	1	1	408728	1	1	379665	405113	1074603	1	1	1	1	1	1	1	202970	1	1	1	CPD-15834	CPD-15834 [ C28H42O2, tgt= ]			(429.36804, 23424.803)(430.37134, 3242.0898)
938	CPD0-1807	2,3-dioctanoylglyceramide	a small molecule	1	1	1	1	1	1	1	1	1	1	1	1	1	1	1	1	1	1	1	1	1	1	1	1	CPD0-1807	CPD0-1807 [ C19H35NO5, tgt= ]
1900	CPD0-1584	2,4-diamino-6-ethyl-5,3'-(2-cyclohexylphenoxy)prop-1'-yloxypyrimidine	a small molecule	1	1	1	1	91659	91140	1	1	103460	102467	1	1	1	1	1	1	1	1	1	1	1	1	1	1	CPD0-1584	CPD0-1584 [ C23H32N4O3, tgt= ]			(399.2418, 2842.31)(437.24866, 360.345)(413.24316, 6195.165)
776	CPD0-1594	2,4-diamino-6-ethyl-5,3'-(2-trifluoromethyl-4-sulphonamidophenoxy)prop-1'-yloxypyrimidine	a small molecule	1	1	1	1	1	1	1	1	1	1	1	1	260392	1	1	1	1	1	260827	259168	1	1	1	1	CPD0-1594	CPD0-1594 [ C16 H20 F3 N5 O4 S, tgt=12.54, overall=12.54 ]			(453.16318, 15402.347)(454.16617, 403.3567)
1980	CPD0-1585	2,4-diamino-6-ethyl-5,3'-(2-trifluoromethylphenoxy)prop-1'-yloxypyrimidine	a small molecule	1	1	1	1	1	1	1	1	1	1	1	1	1	1	1	1	1	1	1	1	1	1	1	1	CPD0-1585	CPD0-1585 [ C16 H19 F3 N4 O2, tgt= ]
1564	CPD0-1586	2,4-diamino-6-methyl-5,3'-(3-nitrophenoxy)prop-1'-yloxypyrimidine	a C-nitro compound	1	1	1	1	1	1	1	1	1	1	1	1	1	1	1	1	1	1	1	1	1	1	1	1	CPD0-1586	CPD0-1586 [ C14 H19 N5 O4, tgt= ]
1183	CPD-14005	2,4-dihydroxycinnamate	a small molecule	1	1	209175	209967	134896	153933	1	1	187678	177954	1	1	1	1	1	1	241730	242119	172619	163689	426988	368513	1	1	CPD-14005	CPD-14005 [ C9 H7 O4, tgt=39.66, overall=39.66 ]			(179.03609, 10389.239)(180.02934, 11630.427)(184.07135, 13941.09)(184.01715, 9754.324)
596	CPD-14842	2,4-dinitrobenzenesulfonyl chloride	a C-nitro compound	369334	395241	917649	905035	395398	420617	178086	266428	144396	144746	428727	427791	704439	664104	145830	143486	1	1	659209	633971	221012	203231	338198	330447	CPD-14842	CPD-14842 [ C6 H3 Cl N2 O6 S, tgt=45.56, overall=45.56 ]			(268.9433, 14191.457)
58	CPD-8179	2,4-dinitrophenol	a nitrobenzene // a phenol	1	1	1	1	1	1	1	1	296983	355136	448166	405125	432858	373789	1	1	1	555981	313454	263939	1	1	1	1	CPD-8179	CPD-8179 [ C6 H3 N2 O5, tgt=36.28, overall=36.28 ]			(201.04163, 27312.49)(202.05348, 2306.4614)(184.0262, 804.35)
437	S-24-DINITROPHENYLGLUTATHIONE	2,4-dinitrophenyl-S-glutathione	a C-nitro compound // a glutathione-S-conjugate	888628	874840	1	598944	901423	929877	1	761032	888988	877431	1060359	1071181	598923	1	1018031	1058083	1	1	1483287	1460402	1091757	1073697	1436621	1420827	S-24-DINITROPHENYLGLUTATHIONE	S-24-DINITROPHENYLGLUTATHIONE [ C16 H18 N5 O10 S, tgt=13.66, overall=13.66 ]			(455.08646, 49066.094)(456.08765, 2552.4453)(481.06873, 1211.9467)
39	CPD-7050	2,4-pyridinedicarboxylate	a small molecule	15170866	15298785	11368461	11548939	13745437	13904685	11807255	14653344	12961304	12981424	11845062	12094621	11436891	11150585	15726877	16175006	12835426	15832019	18533704	15649017	21462532	14967956	19649908	13671328	CPD-7050	CPD-7050 [ C7 H3 N O4, tgt=68.74, overall=68.74 ]			(168.0102, 143.04)(166.01443, 334860.47)(167.01665, 8095.5957)(168.01039, 1060.5138)(188.04964, 499.33997)
1600	CPD-18078	2,4,6-trihydroxycinnamoyl-CoA	a coenzyme A-activated compound	1	1	1	1	1	1	1	1	1	1	1	1	1	1	1	1	1	1	1	1	1	1	1	1	CPD-18078	CPD-18078 [ C30H38N7O20P3S, tgt= ]
1048	CPD-15080	2,5,7-trihydroxyflavanone	a 2-hydroxyflavanone	1	1	1	1	1	1	1	1	1	1	1	1	1	1	1	624833	1	1	1	1	1	1	1	1	CPD-15080	CPD-15080 [ C15H11O5, tgt= ]			(258.0615, 185.15)
2016	CPD-6997	2,6,7,4'-tetrahydroxyisoflavanone	a small molecule	1	1	1	1	1	1	1	1	1	1	1	1	1	1	1	1	1	1	1	1	1	1	1	1	CPD-6997	CPD-6997 [ C15H12O6, tgt= ]
29	DEOXYADENOSINE	2'-deoxyadenosine	a nucleoside // a purine 2'-deoxyribonucleoside	1313585	1318425	1	1	1	1	1	1	1	1	2629747	2553040	317391	297802	1	1	299703	306741	1	1	1	1	1	1	DEOXYADENOSINE	DEOXYADENOSINE [ C10 H13 N5 O3, tgt= ]			(237.1063, 1029.5425)(251.11885, 40928.746)(252.12161, 3205.72)
989	CPD-15391	2'-deoxyadenosine 3'-monophosphate	a purine 2'-deoxyribonucleotide // a 2'-deoxyribonucleoside 3'-monophosphate	1	1	1	1	459519	481558	1	1	1	1	1	1	1	1	1	1	1	1	1	1	1	1	1	1	CPD-15391	CPD-15391 [ C10 H12 N5 O6 P, tgt= ]			(329.0596, 1581.95)(311.04944, 5517.535)(353.0355, 9991.189)
991	CPD-15392	2'-deoxycytidine 3'-monophosphate	a pyrimidine 2'-deoxyribonucleoside 3'-monophosphate // a 2'-deoxyribonucleoside 3'-monophosphate	169505	183978	1	1	1	1	1	1	1	1	1	1	1	1	162642	191911	1	1	160832	153504	178228	182710	187677	166631	CPD-15392	CPD-15392 [ C9 H12 N3 O7 P, tgt=16.46, overall=16.46 ]			(328.03143, 7293.8096)(329.02524, 11160.342)
1372	DEOXYGUANOSINE	2'-deoxyguanosine	a nucleoside // a purine 2'-deoxyribonucleoside	1	1	1	1	1	1	1	1	1	1	1	1	1	1	1	1	1	1	1	1	1	1	1	1	DEOXYGUANOSINE	DEOXYGUANOSINE [ C10 H13 N5 O4, tgt= ]
97	CPD-15390	2'-deoxyguanosine 3'-monophosphate	a purine 2'-deoxyribonucleotide // a 2'-deoxyribonucleoside 3'-monophosphate	3534928	3725667	2496402	2558069	2838144	3058961	2346051	3105931	3039809	3242271	2565075	2926219	2609654	2375582	3566205	3867550	2568684	2723789	3179017	3127386	3536776	3735237	3788596	3528342	CPD-15390	CPD-15390 [ C10 H12 N5 O7 P, tgt=46.76, overall=46.76 ]			(327.0295, 97363.65)(328.0313, 4795.2534)(329.0251, 7667.521)(331.0515, 1534.915)
579	DEOXYURIDINE	2'-deoxyuridine	a nucleoside	6505256	6364930	3808141	3788508	5234700	5197564	2700781	3372500	8157187	8208901	16897572	16505134	11940544	11974529	2811731	2802924	4325357	4365762	88677	13463113	7360648	7310815	10454542	10635085	DEOXYURIDINE	DEOXYURIDINE [ C9 H12 N2 O5, tgt=42.85, overall=42.85 ]			(246.107, 4552.09)(251.06853, 313038.06)(252.07063, 22154.428)(253.06403, 25032.361)(254.06653, 1535.2233)
1245	CPD-14862	2'-hydroxy 3,6,7,3',4'-pentamethylquercetagetin	a flavonol derivative	1	1	1	1	1	1	1	1	1	1	1	1	1	1	1	1	1	1	1	1	1	1	1	1	CPD-14862	CPD-14862 [ C20 H20 O9, tgt= ]
1246	CPD-14861	2'-hydroxy 3,6,7,4'-tetramethylquercetagetin	a flavonol derivative	1	1	1	1	1	1	1	1	1	1	1	1	1	1	1	1	1	1	1	1	1	1	1	1	CPD-14861	CPD-14861 [ C19 H18 O9, tgt= ]
1933	CPD-14854	2'-hydroxy 3,7,3',4'-tetramethylquercetin	a flavonol derivative	648082	622340	1	1	655145	660740	1	1	920093	871249	1	1	1	1	722236	744605	1	1	1	1	1	1	1	1	CPD-14854	CPD-14854 [ C19 H18 O8, tgt=38.51, overall=38.51 ]			(375.10107, 26916.799)
2092	CPD-14853	2'-hydroxy 3,7,4'-trimethylquercetin	a flavonol derivative	905736	937689	1	1	888226	901428	1	1	1	1	1	1	1	1	1	1	1	1	1	1	676449	649283	1	1	CPD-14853	CPD-14853 [ C18 H16 O8, tgt=39.19, overall=39.19 ]			(343.0751, 2997.0)(361.08563, 30804.186)
421	CPD-3629	2'-hydroxypseudobaptigenin	a small molecule	112161	123943	84601	83579	93960	94246	1	128311	147155	156455	117354	124296	120795	124146	116673	121910	98574	99784	121699	107098	132695	127753	1	1	CPD-3629	CPD-3629 [ C16 H10 O6, tgt=16.74, overall=16.74 ]			(299.04346, 9340.575)(300.0444, 1301.1906)(301.05078, 1658.3506)
1934	CPD-3361	2'-O-methylisoliquiritigenin	a small molecule	1	1	1	1	1	1	1	1	520845	522838	1533661	1567593	1	1	1	1	228389	225414	1	1	441553	440510	728104	740935	CPD-3361	CPD-3361 [ C16 H14 O4, tgt=2.38, overall=2.38 ]			(252.07071, 25120.543)(253.06412, 28338.992)(293.07834, 60570.453)(294.0805, 2190.275)(295.0739, 2078.25)
1234	CPD-4302	2'-O-methyllicodione	a small molecule	1	1	1	1	1	1	1	1	1	1	1	1	1	1	1	1	1	1	1	1	1	1	1	1	CPD-4302	CPD-4302 [ C16 H13 O5, tgt= ]
2060	CPD-3021	2',3,4,4',6'-pentahydroxychalcone	a chalcone	1	1	1	1	1	1	1	1	1	1	1	1	1	1	1	1	1	1	1	1	1	1	1	1	CPD-3021	CPD-3021 [ C15H12O6, tgt= ]
468	CPD-8633	2',3,4,4',6'-pentahydroxychalcone 4'-O-beta-D-glucoside	a chalcone-beta-D-glucoside	1454049	1433268	1238501	1208197	1515814	1567003	1064179	1244761	1251760	1212501	1805764	1861545	599126	579180	1608822	1596844	1197888	1218611	1396005	1420955	1367990	1369883	2207820	2126905	CPD-8633	CPD-8633 [ C21 H22 O11, tgt=15.49, overall=15.49 ]			(450.1072, 67294.5)(451.1088, 6415.5786)(457.142, 1032.25)(479.1143, 154291.34)(455.08572, 3971.538)(456.0872, 323.63)
1311	CPD-8632	2',4,4',6'-tetrahydroxychalcone 4'-O-beta-D-glucoside	a chalcone-beta-D-glucoside	1	1	1	1	1	1	1	1	1	1	1	1	1	1	1	1	1	1	1	1	1	1	1	1	CPD-8632	CPD-8632 [ C21H22O10, tgt= ]
1787	CPD-8134	24-epi-campesterol	a C28 brassinosteroid	1	1	1	1	1	1	1	1	1	1	1	1	1	1	1	1	1	1	1	1	1	1	1	1	CPD-8134	CPD-8134 [ C28H48O, tgt= ]
13	CPD-11835	24-epibrassinolide	a C28 brassinosteroid	1	1	176983	177381	1	1	139559	175769	1	1	171147	173471	157871	158071	109906	113752	1	1	1	1	152652	155381	158918	164208	CPD-11835	CPD-11835 [ C28H48O6, tgt= ]			(462.32205, 8043.7275)(483.36243, 934.095)(500.3896, 38218.324)(501.39224, 5462.7373)(505.34515, 52697.844)(506.34793, 8780.388)
1659	CPD-11837	24-epicathasterone	a C28 brassinosteroid	2088747	1954081	319668	330394	1	1	1	250575	1912651	1974337	1	1	1	1	291142	323664	1	1	1615613	1720907	333473	313586	1	1	CPD-11837	CPD-11837 [ C28 H48 O3, tgt=15.89, overall=15.89 ]			(456.36374, 35407.848)(457.36664, 4517.9233)(439.3369, 2336.383)
912	CPD-11839	24-epicathasterone-22-O-sulfate	a 24-epicathasterone sulfate	1115210	1086526	1246470	1267222	1877778	1892805	1002244	1289764	2030547	2038519	581240	583299	1	1	1	1	1	1	1	1	1	1	1	1	CPD-11839	CPD-11839 [ C28H47O6S, tgt= ]			(494.96695, 10368.167)(499.3076, 1473.61)(498.30566, 56317.59)(499.30756, 2716.943)(513.3153, 62307.598)(520.291, 741.45)
1955	CPD-696	24-methylenecycloartanol	a steroid	1	1	1	1	1	1	1	1	1	1	1	1	1	1	1	1	1	1	1	1	1	1	1	1	CPD-696	CPD-696 [ C31 H52 O, tgt= ]
845	CPD-4101	24-methylidenelophenol	a steroid	1	1	1	1	1	1	1	1	1	1	1	1	561641	551771	1	1	1	1	1	1	1	1	1	1	CPD-4101	CPD-4101 [ C29H48O, tgt= ]			(413.37317, 13205.415)(414.37656, 390.105)
1643	CPD-12501	26-hydroxybrassinolide	a C28 brassinosteroid	1271285	1245129	893734	920315	1819652	1816769	815550	1060423	1999863	1967417	850178	839933	1	1	1	1	1	1	1	1	1	1	1	1	CPD-12501	CPD-12501 [ C28H48O7, tgt= ]			(520.328, 80483.36)(521.33057, 10060.946)
877	CPD-12500	26-hydroxycastasterone	a C28 brassinosteroid	1	1	176983	177381	87835	84290	139559	175769	1	1	171147	173471	157871	158071	109906	113752	1	1	1	1	152652	155381	158918	164208	CPD-12500	CPD-12500 [ C28H48O6, tgt= ]			(482.36334, 5855.69)(462.32205, 8043.7275)(483.11264, 2164.4937)(500.3896, 38218.324)(501.39224, 5462.7373)(482.36334, 5855.69)(505.34515, 52697.844)(506.34793, 8780.388)
1734	CPD-12159	26,27-dehydrozymosterol	a steroid	479774	462362	832179	835966	1	1	1	1	1	1	272091	271272	1	1	1857027	1855487	1	1	427677	456112	588300	587389	345560	360750	CPD-12159	CPD-12159 [ C27 H42 O, tgt=21.13, overall=21.13 ]			(364.31763, 38432.086)(365.32025, 3887.5168)
255	CPD-14478	2alpha-hydroxytaxusin	a diterpenoid	1	1	1	1	3332196	3355062	173148	1193695	617888	599863	1	1	956166	946063	1	1	199237	188886	4491132	4391226	222239	210479	1	1	CPD-14478	CPD-14478 [ C28 H40 O9, tgt=34.78, overall=34.78 ]			(503.2456, 116196.63)(504.24875, 21897.084)(505.25143, 1517.2825)(509.268, 153587.88)(525.24084, 14211.314)(526.24347, 1480.89)
256	CPD-14479	2alpha, 7beta-dihydroxytaxusin	a diterpenoid	948976	951846	1125207	1116404	288183	298845	717437	560598	682935	641286	729662	770615	293201	287559	1032035	1035645	655882	622673	621131	605222	628974	600188	1031495	1002155	CPD-14479	CPD-14479 [ C28 H40 O10, tgt=14.04, overall=14.04 ]			(537.2984, 42105.562)(538.3012, 5326.6934)(541.2566, 17958.871)(542.2593, 1131.0)
476	INDOLE-PROPIONATE	3-(1H-indol-3-yl)propanoate	an indole derivative	2142694	2238514	3006898	3012785	3075962	3189220	1	1343366	4778894	4650103	1	1	2192995	2145240	1	1	1631552	1493831	1509357	1480927	1265992	1194307	1	1	INDOLE-PROPIONATE	INDOLE-PROPIONATE [ C11 H10 N O2, tgt=57.27, overall=57.27 ]			(188.06885, 83870.39)(189.07138, 3469.352)
1654	CPD-8095	3-(2-propenoic acid)-4,6-hydroxy cyclohexa-2,5-dienone	a phenylpropanoid	1	1	1	1	1	170295	1	233512	202619	224424	1	1	1	1	260076	257433	495907	493689	1	1	291576	286248	260614	246076	CPD-8095	CPD-8095 [ C9 H6 O5, tgt= ]			(200.04163, 2615.8918)(177.02116, 9655.11)(221.2741, 449.48917)(222.02695, 467.125)
24	34-DIHYDROXYPHENYLPYRUVATE	3-(3,4-dihydroxyphenyl)pyruvate	an aromatic 2-oxo-acid // a 2-oxo carboxylate	4419988	4368914	7539887	7566600	5693616	1	2780306	1	1	1	3357335	3587481	4874471	4692685	1	1	1	1	2813899	5756165	1	1	1	1	34-DIHYDROXYPHENYLPYRUVATE	34-DIHYDROXYPHENYLPYRUVATE [ C9 H7 O5, tgt=47.48, overall=47.48 ]			(180.02946, 6628.6587)
1607	P-HYDROXY-PHENYLPYRUVATE	3-(4-hydroxyphenyl)pyruvate	an aromatic 2-oxo-acid // a 2-oxo carboxylate	1	1	209175	209967	134896	153933	1	1	187678	177954	1	1	1	1	1	1	241730	242119	1	1	426988	368513	1	1	P-HYDROXY-PHENYLPYRUVATE	P-HYDROXY-PHENYLPYRUVATE [ C9H7O4, tgt= ]			(179.03609, 10389.239)(180.02934, 11630.427)
1516	CPD-8913	3-(aminomethyl)indole	an indole derivative	1	1	1	1	1	1	1	1	1	1	1	1	1	1	1	1	1	1	1	1	1	1	1	1	CPD-8913	CPD-8913 [ C9 H11 N2, tgt= ]
419	3-UREIDO-ISOBUTYRATE	3-(carbamoylamino)-2-methylpropanoate	an ureidocarboxylate	665372	561597	556399	441187	527360	518036	1	589591	599214	635586	702665	598563	583139	499339	561606	608515	562803	648117	738728	620256	635815	611784	429834	370557	3-UREIDO-ISOBUTYRATE	3-UREIDO-ISOBUTYRATE [ C5 H9 N2 O3, tgt=63.83, overall=63.83 ]			(168.04889, 40268.62)(169.05003, 3535.7664)(170.04646, 1718.3973)
703	IMIDAZOLE-ACETOL-P	3-(imidazol-4-yl)-2-oxopropyl phosphate	a small molecule	3826521	3724911	4979803	4545152	4458008	4386630	2910741	4355172	3686746	3862727	3089348	2897231	2501365	2302734	3899704	3960279	2857665	2858318	5020254	4824771	3751876	3772386	4745826	4631058	IMIDAZOLE-ACETOL-P	IMIDAZOLE-ACETOL-P [ C6 H7 N2 O5 P, tgt=42.76, overall=42.76 ]			(203.00151, 813.601)(221.1067, 1823.4474)(222.0269, 1210.5867)(218.03136, 894.9113)(241.00194, 5361.8345)(242.00294, 1009.74646)(243.00081, 784.5334)(223.90349, 1785.9391)
704	CPD-11578	3-(indol-3-yl)acrylate	an indole derivative	922742	814990	833994	680314	803845	796606	364706	863937	862696	916486	968852	845262	804510	683112	806542	872858	798691	914038	1039309	885006	924204	900992	693195	620523	CPD-11578	CPD-11578 [ C11 H8 N O2, tgt=35.92, overall=35.92 ]			(168.04889, 39130.68)(169.05003, 3523.617)(170.04646, 1719.0345)(206.0998, 535.14)(187.0621, 12009.5)(191.03668, 3148.3806)(187.07838, 12118.106)
391	3-O-BETA-GLUCOSYL-2-OXINDOLE-3-ACETYL-	3-(O-beta-glucosyl)-(2-oxindol-3-yl)acetyl-L-aspartate	an indole derivative // a modified amino acid	1969652	1929477	2358277	2262505	1837659	1869739	2549953	2910273	1747766	1704943	1164792	1208775	2184827	2163089	1609599	1630139	1844335	1876145	835031	809100	1714768	1686788	2506416	2484386	3-O-BETA-GLUCOSYL-2-OXINDOLE-3-ACETYL-	3-O-BETA-GLUCOSYL-2-OXINDOLE-3-ACETYL- [ C20 H22 N2 O12, tgt=17.55, overall=17.55 ]			(465.09872, 97684.76)(466.10156, 11412.991)
101	CPD0-1386	3-(sulfanylcarbamoyl)-L-alanine	a modified amino acid	189514368	1862596	1843441	1851149	172431264	1822699	154160864	1780870	1826436	1876308	1794451	1818860	1840375	1745993	1816942	197431200	1857001	1	164523008	160393680	188822576	1871892	1943888	1924553	CPD0-1386	CPD0-1386 [ C4 H8 N2 O3 S, tgt=73.76, overall=73.76 ]			(164.02054, 3570841.0)(165.02304, 218471.75)(166.01625, 293524.22)(167.01855, 6965.605)(147.3265, 34245.824)(150.01907, 1580.2843)(186.81233, 1317.8695)(187.06204, 529.52)(168.0488, 1698.4207)(169.04999, 135.51064)
1118	3-2-METHYLTHIOETHYLMALIC-ACID	3-[(2'-methylsulfanyl)ethyl]malate	a 3-[(omega-methylsulfanyl)alkyl]malate	1	1	233392	241951	188628	195705	1	1	1	1	1	1	1	1	1	1	1	1	1	1	206835	202557	249354	241717	3-2-METHYLTHIOETHYLMALIC-ACID	3-2-METHYLTHIOETHYLMALIC-ACID [ C7 H10 O5 S, tgt= ]			(206.02377, 7957.742)(231.01468, 10798.252)
1719	CPDQT-37	3-[(4'-methylsulfanyl)butyl]malate	a 3-[(omega-methylsulfanyl)alkyl]malate	1	1	127990	124970	1	1	1	1	1	1	1	1	1	1	1	1	1	1	430990	422899	1	1	1	1	CPDQT-37	CPDQT-37 [ C9 H14 O5 S, tgt=11.77, overall=11.77 ]			(235.05455, 10756.933)(252.08405, 2319.4426)
2099	CPDQT-39	3-[(6'-methylsulfanyl)hexyl]malate	a 3-[(omega-methylsulfanyl)alkyl]malate	1	1	1	1	1	1	1	938390	1	1	1	1	1	1	1	1	1	1	1	1	1	1	1	1	CPDQT-39	CPDQT-39 [ C11 H18 O5 S, tgt= ]			(262.0902, 23783.77)(244.0794, 916.25)
1363	CPDQT-40	3-[(7'-methylsulfanyl)heptyl]malate	a 3-[(omega-methylsulfanyl)alkyl]malate	1	1	1	1	1	1	1	1	1	1	1	1	1	1	1	1	1	1	1164896	1133658	1	1	1	1	CPDQT-40	CPDQT-40 [ C12 H20 O5 S, tgt=31.32, overall=31.32 ]			(277.10165, 49549.242)(278.10382, 1504.45)
662	3-HEXAPRENYL-45-DIHYDROXYBENZOATE	3-all trans-hexaprenyl-4,5-dihydroxybenzoate	an isoprenoid	291910	274352	238256	206333	373778	353070	260801	345718	229111	271116	982384	968623	435215	444327	442071	382085	312252	307147	323404	126015	327946	527574	1564160	404497	3-HEXAPRENYL-45-DIHYDROXYBENZOATE	3-HEXAPRENYL-45-DIHYDROXYBENZOATE [ C37 H53 O4, tgt=19.13, overall=19.13 ]			(586.3859, 3451.4915)(581.29175, 13205.577)(582.2943, 1112.7778)(565.39813, 13910.112)(566.4013, 2364.8618)
1001	STRICTOSIDINE	3-alpha(S)-strictosidine	a monoterpenoid indole alkaloid	1	1	1	1	196111	198791	1	1	1	1	158257	155364	1	1	1	1	1	1	1	1	1	1	1	1	STRICTOSIDINE	STRICTOSIDINE [ C27H35N2O9, tgt= ]			(519.23596, 11626.426)(533.255, 11644.412)(533.255, 11644.412)
1420	3-AMINOPROPYL-METHYL-PHOSPHINATE	3-aminopropyl-methyl-phosphinate	a small molecule	1	1	1	1	1	1	1	1	1	1	1	1	1	1	1	1	1	1	1	1	1	1	1	1	3-AMINOPROPYL-METHYL-PHOSPHINATE	3-AMINOPROPYL-METHYL-PHOSPHINATE [ C4H12NO2P, tgt= ]
154	CPD-15088	3-C-glucosyl-2,4,4',6-tetrahydroxydibenzoylmethane	a 3'-(beta-D-glucopyranosyl)-2'-hydroxy-beta-oxodihydrochalcone	10733346	10718394	9246422	8881928	11199532	11563296	8147551	9506298	9598613	9481819	13012685	13218211	11462134	11338057	11654167	11759105	8240525	8334769	11391712	11305839	10593059	10428872	15386170	15155826	CPD-15088	CPD-15088 [ C21 H21 O11, tgt=71.79, overall=71.79 ]			(449.1044, 278785.2)(450.10727, 47289.637)(451.10876, 3992.1191)(454.0917, 34004.31)(455.0864, 23842.03)(456.08765, 1724.4463)
1691	CPD-19487	3-carboxy-10-(methylsulfanyl)-2-oxodecanoate	a 3-carboxy-omega-(methylsulfanyl)-2-oxoalkanoate	1	1	1	1	1	1	1	1	1	1	1	1	1	1	1	1	1	1	1192517	1096368	1	1	1	1	CPD-19487	CPD-19487 [ C12 H18 O5 S, tgt=51.18, overall=51.18 ]			(279.0632, 42459.547)(280.06537, 872.595)(281.05875, 1200.72)
1695	CPD-19491	3-carboxy-6-(methylsulfanyl)-2-oxohexanoate	a 3-carboxy-omega-(methylsulfanyl)-2-oxoalkanoate	3622078	3493895	4817914	4388899	4280467	4206275	2731452	4112636	3420946	3590978	2874575	2675195	1	1	3691300	3824853	2710331	2858318	4946203	4697102	3549871	3666189	4683326	4541719	CPD-19491	CPD-19491 [ C8 H10 O5 S, tgt=60.89, overall=60.89 ]			(219.02455, 109221.53)(220.16313, 1143.3795)(221.02303, 2221.459)(222.0269, 1276.8433)(206.02377, 2046.1278)(225.00626, 152.63998)
733	CPD-10660	3-chlorobenzaldehyde	an aromatic aldehyde // a chloroaromatic compound	3253310	1	1994459	782687	999524	242232	396726	1	1	1588023	2499630	2374518	3702702	4061303	785918	2908232	3266375	6173735	3547643	2609141	2829564	3750002	5273152	4605306	CPD-10660	CPD-10660 [ C7 H5 Cl O, tgt=46.86, overall=46.86 ]			(143.00023, 355914.0)(144.00293, 8098.5195)(126.9972, 771.56)(146.01842, 3658.272)(145.0142, 398.72)(145.03247, 2131.8274)
1740	CPD0-1502	3-chlorodiaminopimelate	a small molecule	525872	547080	652763	645763	730782	1	349326	548537	555655	569612	469289	474650	1	1	480831	492641	1	1	616546	582775	635598	619408	541537	534708	CPD0-1502	CPD0-1502 [ C7 H13 Cl N2 O4, tgt=69.99, overall=69.99 ]			(228.0545, 672.25336)(249.04161, 26346.438)(250.04477, 1676.1715)(251.04137, 851.94336)
1458	CPD-603	3-cyano-L-alanine	a nitrile	1	1	1	1	1	1	1	1	1	1	1	1	1	1	1	1	1	1	5569259	5761858	559168	1	1	1	CPD-603	CPD-603 [ C4 H5 N2 O2, tgt=68.98, overall=68.98 ]			(114.0379, 319531.62)(115.04047, 7211.33)(119.05326, 25906.742)
1697	CPD-717	3-dehydro-6-deoxoteasterone	a C28 brassinosteroid	2088747	1954081	319668	330394	1	1	1	250575	1912651	1974337	1	1	1	1	291142	323664	1	1	1615613	1720907	333473	313586	1	1	CPD-717	CPD-717 [ C28 H48 O3, tgt=15.89, overall=15.89 ]			(456.36374, 35407.848)(457.36664, 4517.9233)(439.3369, 2336.383)
1462	CPD-17422	3-dehydro-6-hydroxyteasterone	a C28 brassinosteroid	1	1	1	1	1	1	1	1	1	1	1	1	1	1	1	1	1	1	1	1	1	1	1	1	CPD-17422	CPD-17422 [ C28H48O4, tgt= ]
50	CPD-1242	3-dehydro-beta-D-galactose	3-dehydro-D-galactopyranose	1	1	1	1	1	1	1	1	296983	355136	448166	405125	432858	373789	1	1	1	555981	313454	263939	1	1	1	1	CPD-1242	CPD-1242 [ C6 H10 O6, tgt=31.33, overall=31.33 ]			(201.04163, 27312.49)(202.05348, 2306.4614)(184.0262, 804.35)
1894	3-DEHYDRO-SHIKIMATE	3-dehydroshikimate	a small molecule	1	1	1	1	1	1	1	1	1	1	1	1	1	1	1	1	1	1	1	1	1	1	1	1	3-DEHYDRO-SHIKIMATE	3-DEHYDRO-SHIKIMATE [ C7 H7 O5, tgt= ]
354	DEHYDROSPHINGANINE	3-dehydrosphinganine	a 3-dehydrosphinganine	95003712	93491704	194383680	199623472	265138944	250347392	184238000	207059152	43786988	43687056	214343216	204312464	243010800	227606240	173907504	180080784	244518304	244631728	75143824	78219752	191550064	186647360	221141600	232307376	DEHYDROSPHINGANINE	DEHYDROSPHINGANINE [ C18 H38 N O2, tgt=89.14, overall=89.14 ]			(282.27737, 3323702.2)(283.28067, 638216.75)(284.28323, 43332.39)
1819	CPD-718	3-dehydroteasterone	a C28 brassinosteroid	1	1	1	1	1	1	1	1	1	1	1	1	1	1	1	1	1	1	1	1	1	1	1	1	CPD-718	CPD-718 [ C28H46O4, tgt= ]
1682	CPD-7158	3-demethylubiquinol-9	a 3-demethyubiquinol	96275	1	1	1	1	1	1	1	1	1	1	1	1	104846	1	1	1	1	125681	124856	136124	140779	117206	118687	CPD-7158	CPD-7158 [ C53 H82 O4, tgt=57.16, overall=57.16 ]			(788.60187, 8199.492)(789.6048, 1173.5487)
943	KDO-8P	3-deoxy-D-manno-octulosonate 8-phosphate	a small molecule	1	1	1	1	1	1	1	1	1	1	1	1	1	1	1	1	1	1	1	1	1	1	1	1	KDO-8P	KDO-8P [ C8 H12 O11 P, tgt= ]
498	CPD-13720	3-dimethylselenopropanal	an organoselenium compound	13223310	13746018	3801208	10439903	12078613	12119710	10274982	14125889	11662875	11184867	10610073	10689191	10105975	9732721	14012805	11440072	8815462	8335934	9612787	816245	12879453	13503187	10058386	12230315	CPD-13720	CPD-13720 [ C5 H11 O Se, tgt=47.36, overall=47.36 ]			(175.0161, 6269.4565)(175.0167, 8943.91)(179.03607, 3850.9573)(164.06042, 3144484.2)(165.0211, 199526.6)(166.01433, 270137.4)(167.01659, 6349.9355)(168.01074, 208.73)
1365	CPD-7291	3-epihydroxy-2'-deoxymugineate	a phytosiderophore	114162	124695	138702	138507	1	1	105988	138665	114753	111731	1	1	1	1	174616	182020	1	1	171215	170119	1	1	1	1	CPD-7291	CPD-7291 [ C12 H18 N2 O8, tgt=43.28, overall=43.28 ]			(345.11154, 1527.3633)(340.15704, 6085.6523)(319.11212, 8686.08)
1380	CPD-7289	3-epihydroxymugineate	a phytosiderophore	313565	341271	1	1	130597	135512	122959	223322	1	1	1	1	1	1	1	1	1	1	1	1	118007	1	1	1	CPD-7289	CPD-7289 [ C12 H18 N2 O9, tgt= ]			(335.10672, 6935.654)(358.08585, 1907.0029)(339.07993, 5922.09)
999	CPD-11881	3-hydroxy-3-(4-hydroxy-3-methoxyphenyl)propanoyl-CoA	a coenzyme A-activated compound	340525	341635	620471	599388	418216	423920	386848	519910	543476	532601	400859	408294	1	1	1	1	1	1	1	1	1	1	1	1	CPD-11881	CPD-11881 [ C31H42N7O20P3S, tgt= ]			(981.17206, 8891.315)(959.1592, 9217.545)(959.1592, 9217.545)
253	CPD-12218	3-hydroxy-3-phenylpropanoate	a monocarboxylate	1	1	1	1	200441	1	1	1	227010	234250	449123	377574	208859	1	1	1	1	1	1	1	1	1	258787	233108	CPD-12218	CPD-12218 [ C9 H9 O3, tgt= ]			(147.04495, 942.4175)(166.08435, 38350.22)(167.08743, 1895.9066)
435	CPD-7199	3-hydroxy-9-apo-delta-caroten-9-one	a 9-apo-carotenone	600162	616234	482607	1	501508	530809	649750	889141	612089	613257	313355	320776	436961	250198	455453	473610	178429	662726	336647	326188	618140	591409	436591	580380	CPD-7199	CPD-7199 [ C13 H20 O2, tgt=33.49, overall=33.49 ]			(191.14099, 10657.995)(209.15117, 4893.244)
491	CPD-7200	3-hydroxy-beta-ionone	a 9-apo-carotenone	600162	616234	482607	1	501508	530809	649750	889141	612089	613257	313355	320776	436961	250198	455453	473610	178429	662726	336647	326188	618140	591409	436591	580380	CPD-7200	CPD-7200 [ C13 H20 O2, tgt=33.49, overall=33.49 ]			(191.14099, 10657.995)(209.15117, 4893.244)
17	CPD-7415	3-hydroxy-epsilon,epsilon-carotene	a xanthophyll	390002	379309	425284	441380	226724	235901	335100	424888	305119	321391	287012	290845	539334	534167	458230	452797	239480	231647	531098	537189	648409	655073	527245	525077	CPD-7415	CPD-7415 [ C40 H56 O, tgt=43.10, overall=43.10 ]			(579.42084, 16670.338)(580.4232, 1351.8135)(557.40826, 22483.627)(558.4109, 1811.1849)
587	3-HYDROXY-ANTHRANILATE	3-hydroxyanthranilate	a small molecule	1111866	1033474	1395093	1042378	1	1	1	1	1	971402	1064706	1205230	1365230	1334262	982993	1030566	1127707	1	893419	1005714	1	1	1	1	3-HYDROXY-ANTHRANILATE	3-HYDROXY-ANTHRANILATE [ C7 H6 N O3, tgt=48.76, overall=48.76 ]			(178.03392, 49040.54)(179.03604, 1411.3627)
502	CPD-7860	3-hydroxyechinenone	a ketocarotenoid	4415721	5053493	4034147	4678219	12700659	13626910	6355824	8827654	12176179	11432334	12151576	13497289	4663501	4397270	2574493	2349314	11079676	12189518	4921724	4782893	5559822	5227994	14418385	13976464	CPD-7860	CPD-7860 [ C40 H54 O2, tgt=75.64, overall=75.64 ]			(549.4103, 2740.9246)(550.4122, 201.38)(571.4231, 7069.594)(572.42664, 4831.605)(585.4468, 292663.38)(586.4497, 101085.53)(587.4524, 11649.7705)(588.464, 828.69495)(574.4022, 147.29001)(567.43463, 9188.184)(568.43805, 2620.7166)
414	CPD-6362	3-hydroxyindolin-2-one	an indole derivative	7821346	7282269	4260563	4337685	7544787	7664255	7552963	10137353	8761427	9045030	11482358	11278379	16473673	16041457	10939152	10548908	11481750	11909703	6287153	6149527	6015222	6126604	7929109	7839141	CPD-6362	CPD-6362 [ C8 H7 N O2, tgt=65.50, overall=65.50 ]			(132.0464, 304964.97)(133.049, 7703.181)(134.04213, 5269.4634)(154.02751, 1773.8744)
2034	CPD-4744	3-hydroxylubimin	a sesquiterpenoid	1	1	1	1	1	1	1	1	1	1	1	1	1	1	1	1	1	1	1	1	1	1	1	1	CPD-4744	CPD-4744 [ C15 H24 O3, tgt= ]
190	3-HEXAPRENYL-4-HYDROXY-5-METHOXYBENZOATE	3-methoxy-4-hydroxy-5-(all-trans-hexaprenyl)benzoate	a 3-methoxy-4-hydroxy-5-(all-trans-polyprenyl)benzoate // an isoprenoid	354347	597294	572392	274685	1	368444	168103	221286	338846	353055	320727	312012	539334	534167	543781	529210	239480	231647	470020	747027	604237	655073	527305	525077	3-HEXAPRENYL-4-HYDROXY-5-METHOXYBENZOATE	3-HEXAPRENYL-4-HYDROXY-5-METHOXYBENZOATE [ C38 H55 O4, tgt=59.44, overall=59.44 ]			(579.4211, 18545.666)(580.42346, 1742.3699)(557.4086, 24720.418)(558.4112, 2428.776)(600.0189, 29469.38)(601.0213, 6759.842)(603.4262, 313.155)(582.4022, 9433.991)(584.4131, 3496.936)
1495	CPD-9898	3-methoxy-4-hydroxy-5-(all-trans-nonaprenyl)benzoate	a 3-methoxy-4-hydroxy-5-(all-trans-polyprenyl)benzoate	195369	176708	337161	339315	1	1	239868	309431	230095	228935	94841	1	1	1	1	1	1	1	1	1	1	1	1	1	CPD-9898	CPD-9898 [ C53H79O4, tgt= ]			(784.5701, 13001.326)(785.573, 2977.688)
850	CPD-9501	3-methoxy-5-hydroxytoluene	a toluene // a small molecule	8710449	8392967	1	1	2540200	2544295	1204421	1853508	822835	859766	7998119	7679806	1025266	929571	1	1	4611048	4678126	394984	363512	861197	1	1095204	1054166	CPD-9501	CPD-9501 [ C8 H10 O2, tgt=37.09, overall=37.09 ]			(121.06345, 85730.6)(122.06646, 4971.5054)(138.08907, 3096.287)(147.84804, 4695.988)(148.0586, 4703.91)
418	CPD0-1307	3-methyl-2-butanone	a methyl ketone	77791792	74116728	72789824	72757328	66665192	65912396	38719832	67309752	60738832	63486336	79622416	75830576	61395528	59225928	71421440	71769368	58941756	60410256	72354000	70247296	74447808	75265008	77185880	76908904	CPD0-1307	CPD0-1307 [ C5 H10 O, tgt=80.66, overall=80.66 ]			(104.105934, 1438515.1)(105.10911, 56782.324)
1562	2-KETO-ISOVALERATE	3-methyl-2-oxobutanoate	a 2-oxo carboxylate	1	1	1	1	1	1	1	1	1	1	1	1	1	1	1	1	1	1	168813	170794	1	1	1	1	2-KETO-ISOVALERATE	2-KETO-ISOVALERATE [ C5 H7 O3, tgt=43.72, overall=43.72 ]			(115.041, 8171.8604)(119.05385, 29114.82)
54	CPD-7031	3-methylbutanal	a small molecule	77791792	74116728	72789824	72757328	66665192	65912396	38719832	67309752	60738832	63486336	79622416	75830576	61395528	59225928	71421440	71769368	58941756	60410256	72354000	70247296	74447808	75265008	77185880	76908904	CPD-7031	CPD-7031 [ C5 H10 O, tgt=80.66, overall=80.66 ]			(104.105934, 1438515.1)(105.10911, 56782.324)
1103	TRANS-3-METHYL-GLUTACONYL-COA	3-methylglutaconyl-CoA	a coenzyme A-activated compound	297373	283566	1	1	1	1	370766	499961	1	1	550170	523681	1	1	1	1	1	1	1	1	1	1	1	1	TRANS-3-METHYL-GLUTACONYL-COA	TRANS-3-METHYL-GLUTACONYL-COA [ C27H37N7O19P3S, tgt= ]			(915.0892, 4527.402)(893.0765, 7449.5996)
1325	CPD-19521	3-methylinosine	a modified ribonucleoside	1	1	1	1	1	1	1	1	1	1	1	1	1	1	1	1	1	1	1	1	1	1	1	1	CPD-19521	CPD-19521 [ C11 H14 N4 O5, tgt= ]
2056	CPD0-1555	3-methylphosphoenolpyruvate	a small molecule	1	1	1	1	1	1	1	1	1	1	1	1	1	1	1	1	1	1	1	1	1	1	1	1	CPD0-1555	CPD0-1555 [ C4 H4 O6 P, tgt= ]
1704	CPD-19520	3-methylxanthosine	a modified ribonucleoside	763108	764022	889155	898698	1068859	1126398	1	926115	1082732	1083626	1	1	1	1	1	866194	1	1	1238370	1221002	999424	965426	1771751	1716275	CPD-19520	CPD-19520 [ C11 H14 N4 O6, tgt=34.31, overall=34.31 ]			(298.0941, 38397.63)(299.09647, 1039.7908)(281.09595, 4026.7878)(321.1273, 1907.64)
514	CPDQT-18	3-nonaprenyl-4-hydroxybenzoate	ethyl iodide	1	1	1	1	117493	108845	1	1	218096	212357	191904	216710	91137	89727	1	1	1	1	1	1	1	1	1	1	CPDQT-18	CPDQT-18 [ C52H78O3, tgt= ]			(773.5789, 8294.694)(774.5819, 2714.0986)
1416	CPD-14831	3-O-acetyl-4'-O-demethylpapaveroxine	an alkaloid	1	1	1	1	1	1	1	1	1	1	1	1	1	1	1	1	1	1	1	1	1	1	1	1	CPD-14831	CPD-14831 [ C21H23NO7, tgt= ]
686	CPD-11528	3-oxo-2-(cis-2'-pentenyl)-cyclopentane-1-(3-oxobutanoyl)-CoA	a coenzyme A-activated compound	295589	291082	555045	544868	182062	185051	337161	109290	485486	477410	346628	354543	98777	90291	1	1	87617	87468	1	1	1	1	78189	85329	CPD-11528	CPD-11528 [ C35H50N7O19P3S, tgt= ]			(1001.2438, 1696.1951)(980.06415, 8096.8135)(980.2051, 1359.2488)(1025.1975, 4610.389)(1003.1849, 7320.723)
1482	CPD-11527	3-oxo-2-(cis-2'-pentenyl)-cyclopentane-1-(3R-hydroxybutanoyl)-CoA	a coenzyme A-activated compound	1	1	1	1	117254	120213	1	93256	1	1	88576	81620	1	1	118679	120465	1	1	1	1	172143	162052	1	1	CPD-11527	CPD-11527 [ C35H52N7O19P3S, tgt= ]			(1017.2367, 1489.995)(1001.2433, 6215.1)(1001.2439, 7208.8525)(1002.24725, 1924.8049)
1463	CPD-11522	3-oxo-2-(cis-2'-pentenyl)-cyclopentane-1-(E-hexa-2-enoyl)-CoA	a coenzyme A-activated compound	1	1	75033	87482	1	1	1	1	1	1	1	1	1	1	1	1	1	1	1	1	1	1	1	1	CPD-11522	CPD-11522 [ C37 H54 N7 O18 P3 S, tgt= ]			(995.25696, 6469.075)(996.25995, 1567.2151)(1009.272, 3338.73)
1480	CPD-11525	3-oxo-2-(cis-2'-pentenyl)-cyclopentane-1-butanoyl-CoA	a coenzyme A-activated compound	1	1	1	1	135014	138095	1	104194	1	1	1	1	1	1	142995	146187	1	1	1	1	178750	170438	1	1	CPD-11525	CPD-11525 [ C35H52N7O18P3S, tgt= ]			(1001.24396, 8673.296)(1002.2467, 1659.9274)
1464	CPD-11521	3-oxo-2-(cis-2'-pentenyl)-cyclopentane-1-hexanoyl-CoA	a coenzyme A-activated compound	1	1	190566	190201	119599	118787	105237	137644	1	1	1	1	1	1	1	1	1	1	1	1	198291	187678	77023	81870	CPD-11521	CPD-11521 [ C37H56N7O18P3S, tgt= ]			(995.2569, 9422.277)(996.25964, 2199.6724)(995.258, 12690.415)(996.2606, 3401.085)(1001.24445, 6374.38)(1017.2367, 1948.4551)
1586	CPD-514	3-oxo-3-phenylpropanoyl-CoA	a coenzyme A-activated compound // a phenylpropanoid	172971	178841	336374	325864	225481	216955	165084	287964	298289	289003	200312	200454	1	1	1	1	1	1	1	1	1	1	1	1	CPD-514	CPD-514 [ C30H38N7O18P3S, tgt= ]			(893.1201, 3704.7375)(915.1331, 6899.0493)(915.1331, 6899.0493)
1577	CPD-14242	3-oxo-myristate	a meduim-chain 3-oxo-fatty acid	1	1	1	1	1	1	1	1	1	1	1	1	1	1	1	1	1	1	1	1	1	1	1	1	CPD-14242	CPD-14242 [ C14 H25 O3, tgt= ]
1828	CPD-16497	3-oxo-palmitate	a long-chain 3-oxo-fatty acid	1	1	1	1	1	1	1	1	1	1	1	1	1	1	1	1	1	1	1	1	1	1	1	1	CPD-16497	CPD-16497 [ C16 H29 O3, tgt= ]
1666	CPD0-1364	3-pyridinecarboxaldehyde adenine dinucleotide	a dinucleotide	1	1	1	1	1	1	1	171356	1	1	189829	190564	1	1	1	1	1	1	386774	380367	1	1	1	1	CPD0-1364	CPD0-1364 [ C21 H26 N6 O14 P2, tgt=12.59, overall=12.59 ]			(649.1122, 16822.336)(650.114, 476.315)(631.08014, 8241.864)(632.06335, 951.52)(675.1057, 3762.9465)
2045	CPD0-1689	3-undecyl-2-hydroxyl-1,4-naphthoquinone	a small molecule	1	1	1	1	1	1	1	1	1	1	1	1	1	1	1	1	1	1	1	1	1	1	1	1	CPD0-1689	CPD0-1689 [ C22 H30 O2, tgt= ]
636	3-UREIDO-PROPIONATE	3-ureidopropanoate	a ureido compound	5587557	2845752	1	1	4708732	4663458	5348070	4902721	5067018	6178847	6973866	7717896	13357798	12641526	7879623	7626606	9472723	10408475	4713276	4163903	1	3837793	6398302	4884421	3-UREIDO-PROPIONATE	3-UREIDO-PROPIONATE [ C4 H7 N2 O3, tgt=75.92, overall=75.92 ]			(132.04645, 453933.16)(133.04901, 12905.105)(136.06, 30364.24)(114.03515, 1589.453)(136.06015, 36977.242)(139.0319, 592.07)
1672	CPD-9296	3-vinyl-[4H]-1,2-dithin	an organosulfur compound	1	1	1	1	1	1	1	1	1	1	1	1	1	1	1	1	1	1	114245	1	1	1	1	1	CPD-9296	CPD-9296 [ C6 H8 S2, tgt=31.77, overall=31.77 ]			(144.0031, 5284.98)(145.0142, 345.55)
1892	CPD-14262	3,20-dimethyl-1,2,21,22-tetradehydro-2,3,20,21-tetrahydrobotryococcene	a triterpenoid	1	1	1	1	1	1	1	1	1	1	1	1	1	1	1	1	1	1	1	1	1	1	1	1	CPD-14262	CPD-14262 [ C32H54, tgt= ]
1893	CPD-14264	3,22-dimethyl-1,2,23,24-tetradehydro-2,3,22,23-tetrahydrosqualene	a triterpenoid	1	1	1	1	1	1	1	1	1	1	1	1	1	1	1	1	1	1	1	1	1	1	1	1	CPD-14264	CPD-14264 [ C32H54, tgt= ]
1550	33457-PENTAHYDROXY-8-METHOXYFLAVON	3,3',4',5,7-pentahydroxy-8-methoxyflavone	a flavonol	1	1	1	1	1	1	1	1	1	1	1	1	1	1	1	1	1	1	1	1	1	1	1	1	33457-PENTAHYDROXY-8-METHOXYFLAVON	33457-PENTAHYDROXY-8-METHOXYFLAVON [ C16 H11 O8, tgt= ]
1922	CPD-14941	3,3',4',5'-tetramethylmyricetin	a flavonol derivative	648082	622340	1	1	655145	660740	1	1	920093	871249	1	1	1	1	722236	744605	1	1	1	1	1	1	1	1	CPD-14941	CPD-14941 [ C19 H18 O8, tgt=38.51, overall=38.51 ]			(375.10107, 26916.799)
2085	CPD-14938	3,3',5'-trimethylmyricetin	a flavonol derivative	905736	937689	1	1	888226	901428	1	1	1	1	1	1	1	1	1	1	1	1	1	1	676449	649283	1	1	CPD-14938	CPD-14938 [ C18 H16 O8, tgt=39.19, overall=39.19 ]			(343.0751, 2997.0)(361.08563, 30804.186)
223	CPD-17651	3,4-didehydroisozeaxanthin	a carotenoid	4415721	5053493	4034147	4678219	12700659	13626910	6355824	8827654	12176179	11432334	12151576	13497289	4663501	4397270	2574493	2349314	11079676	12189518	4921724	4782893	5559822	5227994	14418385	13976464	CPD-17651	CPD-17651 [ C40 H54 O2, tgt=75.64, overall=75.64 ]			(549.4103, 2740.9246)(550.4122, 201.38)(571.4231, 7069.594)(572.42664, 4831.605)(585.4468, 292663.38)(586.4497, 101085.53)(587.4524, 11649.7705)(588.464, 828.69495)(574.4022, 147.29001)(567.43463, 9188.184)(568.43805, 2620.7166)
226	DIHYDROCOUMARIN	3,4-dihydrocoumarin	an aromatic compound // a coumarin	1299527	1385884	1124656	1084827	1595491	1715812	624663	1114958	2892517	2971710	1542314	1435840	2955407	2936923	1087713	1062415	1822595	1634447	999069	1215971	1213319	1182014	1165783	1416419	DIHYDROCOUMARIN	DIHYDROCOUMARIN [ C9 H8 O2, tgt=68.32, overall=68.32 ]			(132.0464, 119376.51)(133.04901, 3229.6687)(136.06036, 124552.9)(166.08434, 32746.162)(167.08746, 1495.185)
707	CPD-9895	3,4-dihydroxy-5-(all-trans-decaprenyl)benzoate	a 3,4-dihydroxy-5-(all-trans-polyprenyl)benzoate	622526	599040	636008	614470	309732	300182	470536	569066	362146	362697	390332	381663	550986	561585	535032	541078	225288	208291	594185	578716	704079	689169	495144	511401	CPD-9895	CPD-9895 [ C57 H85 O4, tgt=48.97, overall=48.97 ]			(860.6591, 23763.568)(861.66205, 7635.5366)(816.633, 27708.283)(817.63586, 7567.768)
1497	CPD-9896	3,4-dihydroxy-5-(all-trans-nonaprenyl)benzoate	a 3,4-dihydroxy-5-(all-trans-polyprenyl)benzoate	1	1	1	1	122160	1	1	1	1	1	1	1	1	1	1	1	1	1	1	1	1	1	217332	236567	CPD-9896	CPD-9896 [ C52H77O4, tgt= ]			(770.57, 9308.42)(771.57275, 1053.7333)
467	CPD-7616	3,4-dihydroxybenzaldehyde	an aromatic aldehyde	1103584	1142796	134667	272214	861167	89785	1	1	509187	509993	2344360	2367883	1498161	1431099	392102	407171	746818	707386	73259	76650	96788	751110	2134505	2128812	CPD-7616	CPD-7616 [ C7 H6 O3, tgt=54.75, overall=54.75 ]			(139.03177, 8855.546)(141.03734, 1449.082)(124.0376, 848.625)(157.06886, 1181.588)(138.05302, 38648.4)(139.0563, 1644.94)(147.60109, 91090.695)(145.0142, 471.21)
1890	34-DIHYDROXYPHENYLACETALDEHYDE	3,4-dihydroxyphenylacetaldehyde	a small molecule	1	1	1	1	1	1	1	1	1	1	1	1	1	1	1	1	1	1	1	1	1	1	1	1	34-DIHYDROXYPHENYLACETALDEHYDE	34-DIHYDROXYPHENYLACETALDEHYDE [ C8 H8 O3, tgt= ]
189	CPD0-2099	3,4,-dihydroxybutylphosphonate	an organophosphonate	234251	222217	212482	167433	196674	197279	1	235986	237185	259266	247045	227347	221372	183773	213003	232083	206424	238088	268813	234018	239221	242217	152557	139536	CPD0-2099	CPD0-2099 [ C4 H10 O5 P, tgt=33.81, overall=33.81 ]			(187.06227, 12234.073)(169.05003, 3706.842)(170.04646, 1806.0223)
1347	CPD-7856	3,4,3',4'-tetradehydro-beta,beta-carotene	a carotene	1	1	1	1	1	1	1	1	1	1	1	1	1	1	1	1	1	1	1	1	1	1	1	1	CPD-7856	CPD-7856 [ C40H52, tgt= ]
1710	CPD-7854	3,4,3',4'-tetradehydroisozeaxanthin	a xanthophyll	1110747	1121019	946263	1315064	3050310	3156725	1769776	2168952	3437065	3238105	2512378	2588767	1	1	1709691	1740053	1937354	1908728	2388417	2442763	2042591	2063132	2834391	2789115	CPD-7854	CPD-7854 [ C40 H52 O2, tgt=58.98, overall=58.98 ]			(565.39844, 13549.596)(566.4019, 2400.406)(583.43054, 129194.73)(584.4335, 37707.805)(585.4373, 4710.819)(575.3894, 11193.45)
894	CPD-8096	3,4,6-trihydroxy-cis-cinnamate	a phenylpropanoid	4419988	4368914	7539887	7566600	5693616	1	2780306	1	1	1	3357335	3587481	4874471	4692685	1	1	1	1	2813899	5756165	1	1	1	1	CPD-8096	CPD-8096 [ C9 H7 O5, tgt=47.48, overall=47.48 ]			(180.02946, 6628.6587)
557	CPD-20428	3,4'-dihydroxyechinenone	a ketocarotenoid	2546746	2356804	2195594	2096281	7003605	7249678	4027209	4949946	7305848	7447762	5746594	5923069	1507307	1512172	2977720	3038359	4410459	4330481	4106396	4215278	3498345	3541179	6499423	6395293	CPD-20428	CPD-20428 [ C40 H54 O3, tgt=77.48, overall=77.48 ]			(583.4096, 44524.61)(584.4123, 11583.94)(585.4164, 228.985)(565.3983, 12659.233)(566.4017, 2220.8457)(583.71844, 125749.875)(584.7215, 37039.04)(585.4373, 4714.0327)
1722	CPD-20429	3,4',4'-trihydroxyechinenone	a ketocarotenoid	1333761	1299628	1241603	1282522	919121	882409	341497	465115	746611	771817	690291	671146	1	1	1125471	1092733	1	1	1795350	1620080	1	1296560	1371991	1369297	CPD-20429	CPD-20429 [ C40 H54 O4, tgt=60.71, overall=60.71 ]			(599.4039, 16139.909)(600.40674, 3047.837)(581.3928, 991.26996)(581.414, 396.08)
558	CPD-20023	3,5-di-C-glucosyl-2,4,4',6-tetrahydroxydibenzoylmethane	a small molecule	35892840	34936964	30807292	29965284	36570924	36583496	24391582	30050902	30591284	30583872	42285980	43143960	39653260	39926368	38240544	38587952	29659104	29693176	34834488	34410336	34023176	34011300	49492364	48775988	CPD-20023	CPD-20023 [ C27 H31 O16, tgt=74.91, overall=74.91 ]			(611.1561, 601035.0)(612.15924, 156849.3)(613.1608, 23149.506)(614.16266, 1014.5143)(634.13934, 1547.4211)
2077	CPD-7198	3,5-dihydroxy-6,7-didehydro-12'-apo-beta-caroten-12'-al	a 12'-apo-carotenal	1	1	1	1	1	1	1	1	1	1	1	1	1	1	1	1	1	1	1	1	1	1	1	1	CPD-7198	CPD-7198 [ C27 H36 O3, tgt= ]
357	CPD0-1274	3,5-dihydroxybenzoate	a small molecule	1	1	1	1	1	1	1	1	1	1	1239297	1	1506120	1	1	1	1	1	1	1	1	1118180	1	1	CPD0-1274	CPD0-1274 [ C7 H5 O4, tgt=13.31, overall=13.31 ]			(176.06824, 2165.3066)(158.00063, 12344.696)
269	CPD-8991	3,5-dihydroxybiphenyl	an organic aromatic compound	1118926	966055	971181	778929	933563	898696	487576	1089358	1056517	1141292	1174950	1044944	1009078	879956	979016	1070456	971025	1099930	1275547	1113151	1115296	1092727	733676	659176	CPD-8991	CPD-8991 [ C12 H10 O2, tgt=47.31, overall=47.31 ]			(170.0632, 981.255)(186.06578, 17822.092)(187.06226, 11515.763)(187.07838, 12292.113)(192.05305, 1629.3857)
378	CPD-14074	3,6-dihydronicotinate	a small molecule // a vitamin	538496	544847	523453	465201	494839	495651	1	563731	572500	595452	537252	538797	541988	513688	512184	516444	487459	685176	596393	513655	608981	569296	1	1	CPD-14074	CPD-14074 [ C6 H6 N O2, tgt=56.60, overall=56.60 ]			(129.02026, 35077.0)(130.0261, 2674.5554)
2097	345-TRIHYDROXY-367-TRIMETHOXYFLAVO	3,6,7-trimethylquercetagetin	a small molecule	905736	937689	1	1	888226	901428	1	1	1	1	1	1	1	1	1	1	1	1	1	1	676449	649283	1	1	345-TRIHYDROXY-367-TRIMETHOXYFLAVO	345-TRIHYDROXY-367-TRIMETHOXYFLAVO [ C18 H16 O8, tgt=39.19, overall=39.19 ]			(343.0751, 2997.0)(361.08563, 30804.186)
1228	CPD-14888	3,6,7,2',4'-pentamethylquercetagetin	a flavonol derivative	1	1	1	1	1	1	1	1	1	1	1	1	1	1	1	1	1	1	1	1	1	1	1	1	CPD-14888	CPD-14888 [ C20 H20 O9, tgt= ]
1931	CPD-10529	3,6,7,3'-tetramethylquercetagetin	a flavonol derivative	648082	622340	1	1	655145	660740	1	1	920093	871249	1	1	1	1	722236	744605	1	1	1	1	1	1	1	1	CPD-10529	CPD-10529 [ C19 H18 O8, tgt=38.51, overall=38.51 ]			(375.10107, 26916.799)
1924	CPD-14856	3,6,7,4'-tetramethylquercetagetin	a flavonol derivative	648082	622340	1	1	655145	660740	1	1	920093	871249	1	1	1	1	722236	744605	1	1	1	1	1	1	1	1	CPD-14856	CPD-14856 [ C19 H18 O8, tgt=38.51, overall=38.51 ]			(375.10107, 26916.799)
1229	CPD-14887	3,6,7,4'-tetramethylquercetagetin 3'-O-beta-D-glucoside	a flavonol derivative	1	1	1	1	1	1	1	1	1	1	1	1	1	1	1	1	1	1	1	1	1	1	1	1	CPD-14887	CPD-14887 [ C25H28O13, tgt= ]
348	CPD-14942	3,7-dimethylmyricetin	a flavonol derivative	1	1	1	1	302582	319390	1	1	1479322	1474552	7395752	7399892	1697015	1672424	1	1	1	1	4678738	4631215	1200012	1200933	1148964	1144762	CPD-14942	CPD-14942 [ C17 H14 O8, tgt=25.93, overall=25.93 ]			(349.07748, 5463.3086)(329.0596, 2174.115)(364.09732, 127188.47)(365.09937, 13138.472)(366.09314, 12039.266)(367.095, 1420.3401)
550	CPD-10527	3,7-dimethylquercetagetin	a flavonol derivative	1	1	1	1	1	1	1	1	1479322	1474552	7395752	7399892	1697015	1672424	1	1	1	1	4678738	4631215	1200012	1200933	1148964	1144762	CPD-10527	CPD-10527 [ C17 H14 O8, tgt=25.93, overall=25.93 ]			(350.0811, 1615.3899)(364.09732, 127188.47)(365.09937, 13138.472)(366.09314, 12039.266)(367.095, 1420.3401)
2087	CPD-14943	3,7,3'-trimethylmyricetin	a flavonol derivative	905736	937689	1	1	888226	901428	1	1	1	1	1	1	1	1	1	1	1	1	1	1	676449	649283	1	1	CPD-14943	CPD-14943 [ C18 H16 O8, tgt=39.19, overall=39.19 ]			(343.0751, 2997.0)(361.08563, 30804.186)
2091	CPD-10520	3,7,3'-trimethylquercetagetin	a flavonol derivative	905736	937689	1	1	888226	901428	1	1	1	1	1	1	1	1	1	1	1	1	1	1	676449	649283	1	1	CPD-10520	CPD-10520 [ C18 H16 O8, tgt=39.19, overall=39.19 ]			(343.0751, 2997.0)(361.08563, 30804.186)
1402	CPD-14852	3,7,3',4'-tetramethylquercetin	a flavonol derivative	1	1	1	1	1	1	1	1	1	1	1	1	1	1	1	1	1	1	1	1	1	1	1	1	CPD-14852	CPD-14852 [ C19H18O7, tgt= ]
1255	CPD-14859	3,7,3',4'-tetramethylquercetin 2'-O-beta-D-glucoside	a flavonol derivative	1	1	1	1	1	1	1	1	1	1	1	1	1	1	1	1	1	1	1	1	1	1	1	1	CPD-14859	CPD-14859 [ C25H28O13, tgt= ]
1923	CPD-14944	3,7,3',5'-tetramethylmyricetin	a flavonol derivative	648082	622340	1	1	655145	660740	1	1	920093	871249	1	1	1	1	722236	744605	1	1	1	1	1	1	1	1	CPD-14944	CPD-14944 [ C19 H18 O8, tgt=38.51, overall=38.51 ]			(375.10107, 26916.799)
2089	CPD-14857	3,7,4'-trimethylquercetagetin	a flavonol derivative	905736	937689	1	1	888226	901428	1	1	1	1	1	1	1	1	1	1	1	1	1	1	676449	649283	1	1	CPD-14857	CPD-14857 [ C18 H16 O8, tgt=39.19, overall=39.19 ]			(343.0751, 2997.0)(361.08563, 30804.186)
1227	CPD-14886	3,7,4'-trimethylquercetagetin 3'-O-beta-D-glucoside	a flavonol derivative	1	1	1	1	1	1	1	1	1	1	1	1	1	1	1	1	1	1	1	1	1	1	1	1	CPD-14886	CPD-14886 [ C24 H26 O13, tgt= ]
1254	CPD-14858	3,7,4'-trimethylquercetin 2'-O-beta-D-glucoside	a flavonol derivative	1	1	1	1	1	1	1	1	1	1	1	1	1	1	1	1	1	1	1	1	1	1	1	1	CPD-14858	CPD-14858 [ C24 H26 O13, tgt= ]
398	DIVINYL-PROTOCHLOROPHYLLIDE-A	3,8-divinyl protochlorophyllide a	a chlorophyllide // an organometallic compound	1	1	1	1	1	1	1	1	119315	120199	671389	676102	602857	600805	558546	593483	1	1	1	1	1	491557	825999	807934	DIVINYL-PROTOCHLOROPHYLLIDE-A	DIVINYL-PROTOCHLOROPHYLLIDE-A [ C35 H28 Mg N4 O5, tgt=15.30, overall=15.30 ]			(610.1778, 7873.01)(611.1782, 2216.06)(613.1609, 32444.871)(614.1627, 1009.4567)
1574	CPD-15110	3'-azido-3'-deoxythymidine	a nucleoside analog	1	1	1	1	1	1	1	1	1	1	1	1	1	1	1	1	1	1	1	1	1	1	1	1	CPD-15110	CPD-15110 [ C10 H13 N5 O4, tgt= ]
846	CPD-12546	3'-azido-3'-deoxythymidine 5'-phosphate	a nucleoside analog	3534928	3725667	2496402	2558069	2838144	3058961	2346051	3105931	3039809	3242271	2565075	2926219	2609654	2375582	3566205	3867550	2568684	2723789	3179017	3127386	3536776	3735237	3788596	3528342	CPD-12546	CPD-12546 [ C10 H12 N5 O7 P, tgt=46.76, overall=46.76 ]			(327.0295, 97363.65)(328.0313, 4795.2534)(329.0251, 7667.521)(331.0515, 1534.915)
45	CPD-10129	3'-deoxyadenosine	a small molecule	1313585	1318425	1	1	1	1	1	1	1	1	2629747	2553040	317391	297802	1	1	299703	306741	1	1	1	1	1	1	CPD-10129	CPD-10129 [ C10 H13 N5 O3, tgt= ]			(237.1063, 1029.5425)(251.11885, 40928.746)(252.12161, 3205.72)
1111	CPD0-2026	3'-deoxyadenosine 5'-monophosphate	a nucleic acid component	1	1	1	1	459519	481558	1	1	1	1	1	1	1	1	1	1	1	1	1	1	1	1	1	1	CPD0-2026	CPD0-2026 [ C10 H12 N5 O6 P, tgt= ]			(329.0596, 1581.95)(311.04944, 5517.535)(353.0355, 9991.189)
990	DEPHOSPHO-COA	3'-dephospho-CoA	a coenzyme A-activated compound	272354	267725	445291	430194	334382	339020	289521	384763	385957	379945	315726	321070	1	1	1	1	1	1	1	1	1	1	1	1	DEPHOSPHO-COA	DEPHOSPHO-COA [ C21H33N7O13P2S, tgt= ]			(704.1517, 11708.028)(689.14166, 7853.6655)(689.14166, 7853.6655)
1268	PAPS	3'-phosphoadenylyl-sulfate	a small molecule	1	1	1	1	94946	95716	1	1	110889	108055	1	1	1	1	1	1	1	1	1	1	1	1	1	1	PAPS	PAPS [ C10H11N5O13P2S, tgt= ]			(485.94925, 5243.835)(486.95197, 1666.64)
2086	CPD-14936	3',4',5'-trimethylmyricetin	a flavonol derivative	905736	937689	1	1	888226	901428	1	1	1	1	1	1	1	1	1	1	1	1	1	1	676449	649283	1	1	CPD-14936	CPD-14936 [ C18 H16 O8, tgt=39.19, overall=39.19 ]			(343.0751, 2997.0)(361.08563, 30804.186)
869	CGMP	3',5'-cyclic GMP	a nucleoside cyclic 3',5'-monophosphate // a nucleic acid component	3528534	3714433	2501210	2561922	2842747	3047079	2354073	3094731	2979942	3180798	2590496	2914056	2649594	2424304	3569819	3842554	2565475	2721349	3097957	3053397	3502349	3689363	3752556	3507510	CGMP	CGMP [ C10 H11 N5 O7 P, tgt=24.26, overall=24.26 ]			(327.0295, 97219.99)(328.03134, 4786.269)(329.02512, 7653.5747)(349.0106, 4276.714)
1165	CPD-9320	3''-hydroxy-geranylhydroquinone	a quinol	1	1	1	1	1	1	596899	748109	1	1	1	1	1	1	1	1	1	1	1	1	1	1	1	1	CPD-9320	CPD-9320 [ C16 H22 O3, tgt= ]			(262.17767, 38456.67)(263.18054, 1601.74)
1735	CPD-13670	30-hydroxy-11-oxo-beta-amyrin	a triterpenoid	5784222	5472212	2924249	3002042	1	1	1	2641473	4911254	5084504	1	1	1	1	2346358	2519081	1	1	4504023	4773538	2853072	2735593	1	1	CPD-13670	CPD-13670 [ C30 H48 O3, tgt=46.84, overall=46.84 ]			(456.36365, 37004.285)(457.36664, 4460.4434)(483.3624, 626.352)
122	CPD-12850	31-norcycloartenol	a steroid	1	1	1	1	1	1	1	1	1	1	1	1	561641	551771	1	1	1	1	1	1	1	1	1	1	CPD-12850	CPD-12850 [ C29H48O, tgt= ]			(413.37317, 13205.415)(414.37656, 390.105)
543	CPD-9905	3beta-hydroxy-9beta-pimara-7,15-diene-19,6beta-olide	a small molecule	1105937	208094	4148755	4164202	1941911	6739845	4106105	1842323	1	1	4308760	4389150	6196128	6076487	1268911	1240429	1	1	1	1	1119688	1133657	2076985	2080465	CPD-9905	CPD-9905 [ C20H28O3, tgt= ]			(317.2058, 580.99)(335.674, 19432.42)(335.25244, 6776.025)(316.3388, 96284.57)(317.22473, 19661.611)
796	CPD4KF-3	3beta-Hydroxy-9beta-pimara-7,15-diene-19,6beta-olide	a diterpenoid	1105937	208094	4148755	4164202	1941911	6739845	4106105	1842323	779001	743105	4308760	4389150	6196128	6076487	1268911	1240429	2249299	2267027	934685	940795	1119688	1133657	2076985	2080465	CPD4KF-3	CPD4KF-3 [ C20 H28 O3, tgt=22.61, overall=22.61 ]			(316.7073, 18984.408)(317.2116, 1762.315)(335.8009, 19019.41)(335.25244, 6776.025)(316.40988, 84020.086)(317.39276, 15349.349)
1223	CPD-9779	4-(1-methyl-2-pyrrolidinyl)-3-oxobutanoate	a small molecule	1	1	1	1	1	1	1	1	1	1	1	1	1	1	1	1	1	1	1	1	1	1	1	1	CPD-9779	CPD-9779 [ C9 H15 N O3, tgt= ]
1218	CPD-9772	4-(1-methyl-2-pyrrolidinyl)-3-oxobutanoyl-CoA	a small molecule	160975	166713	284160	270710	192968	202620	171957	244229	251346	248188	184745	181043	1	1	1	1	1	1	1	1	1	1	1	1	CPD-9772	CPD-9772 [ C30H46N8O18P3S, tgt= ]			(959.1592, 9120.979)(937.1462, 8285.866)
1224	CPD-9774	4-(1-methyl-5-hydroxy-2-pyrrolidinyl)-3-oxobutanoate methyl ester	a small molecule	1	1	1	1	1	1	1	1	1	1	1	1	1	1	1	1	1	1	1	1	1	1	1	1	CPD-9774	CPD-9774 [ C10 H18 N O4, tgt= ]
1570	CPD-453	4-(beta-D-glucosyloxy)benzoate	a small molecule	1	1	1	1	1	1	1	1	1	1	1	1	1	1	1	1	1	1	1	1	1	1	79303	1	CPD-453	CPD-453 [ C13 H15 O8, tgt= ]			(281.068, 4756.63)(282.084, 1760.16)
1714	CPD-10507	4-(indol-3-yl)butanoate	an auxin // an indole derivative	1	1	542294	555221	251232	275510	1	1	156336	1	1	1	1	1	1	1	1	1	365159	347403	1	1	233143	212658	CPD-10507	CPD-10507 [ C12 H12 N O2, tgt=47.57, overall=47.57 ]			(205.09555, 282.16998)(184.07127, 11926.735)(185.0636, 561.39)(227.3314, 3644.5964)(207.06274, 20983.145)
1494	CPD-12621	4-(indol-3-yl)butanoyl-beta-D-glucose	an auxin-conjugate	1	1	1	1	1	1	1	1	1	1	1	1	1	1	1	1	189469	1	1	1	1	1	1	1	CPD-12621	CPD-12621 [ C18H23NO7, tgt= ]			(366.1721, 11667.37)(371.1271, 983.57)
747	CPD-479	4-(methylsulfanyl)-2-oxobutanoate	an omega-(methylsulfanyl)-2-oxoalkanoate	60028624	56720032	43191824	44091732	46276760	46511832	36040984	45246288	32369404	33740360	47547592	47774360	35071952	34519608	62652108	60941724	25892988	26575148	38727248	38791092	59906324	61478880	46660280	46105696	CPD-479	CPD-479 [ C5 H7 O3 S, tgt=12.95, overall=12.95 ]			(149.0258, 53889.547)(150.0189, 78571.02)(151.02182, 858.95166)
362	CPDQT-416	4-(methylsulfanyl)butyl-desulfoglucosinolate	a (Z)-S-glucosyl-N-hydroxy-omega-(methylsulfanyl)alkimidothioate	1	1	1	1	1	1	1	1	1	1	7395752	7399892	1697015	1672424	1	1	1	1	1	1	1	1	1	1	CPDQT-416	CPDQT-416 [ C12 H23 N O6 S2, tgt=2.49, overall=2.49 ]			(365.09946, 22112.363)(366.09323, 20463.23)(367.095, 1420.3401)(350.0811, 2178.1401)
2124	AMINO-HYDROXYMETHYL-METHYL-PYR-P	4-amino-2-methyl-5-(phosphooxymethyl)pyrimidine	a small molecule	1	1	1	1	1	1	1	1	1	1	1	1	1	1	1	1	1	1	1	1	1	1	1	1	AMINO-HYDROXYMETHYL-METHYL-PYR-P	AMINO-HYDROXYMETHYL-METHYL-PYR-P [ C6 H8 N3 O4 P, tgt= ]
287	HMP	4-amino-2-methyl-5-pyrimidinemethanol	a small molecule	8840915	8519649	750704	742302	2598462	2592845	1204421	1884437	822835	859766	8108331	7814705	1025266	929571	1	1	4677519	4737300	394984	363512	861197	853105	1095204	1054166	HMP	HMP [ C6 H9 N3 O, tgt=47.62, overall=47.62 ]			(121.06343, 77534.26)(122.06646, 4983.881)(164.07213, 4794.7417)(146.42346, 4536.972)(148.05856, 4439.829)
1505	CPD-10456	4-amino-2,6-dinitrotoluene glucoside	a toluene // a C-nitro compound // an aromatic compound	1	1	1	1	1	1	1	1	1	1	1	1	1	1	1	1	1	1	1	1	1	1	1	1	CPD-10456	CPD-10456 [ C13H17N3O9, tgt= ]
801	P-AMINO-BENZOATE	4-aminobenzoate	a benzoate	4382805	4409570	4597936	4753249	4470113	4566400	3585157	4653756	4474616	4502851	3867634	3905011	4219612	4036830	5684355	5759083	4239296	4154725	4243673	4165628	4929299	4841629	4517762	4538902	P-AMINO-BENZOATE	P-AMINO-BENZOATE [ C7 H6 N O2, tgt=44.27, overall=44.27 ]			(138.053, 24967.51)(139.0563, 893.32495)(136.06035, 111991.21)(137.06253, 1504.9346)
1100	CPD-12420	4-benzoyloxybutylglucosinolate	a small molecule	1	1	1	1	107658	106910	1	1	1	1	1	1	1	1	1	1	1	1	1	1	1	1	1	1	CPD-12420	CPD-12420 [ C18 H24 N O11 S2, tgt= ]			(501.0954, 43106.78)(517.0686, 7052.9053)
709	COUMARALDEHYDE	4-coumaraldehyde	a phenylpropanoid	1299527	1385884	1124656	1084827	1595491	1715812	624663	1114958	2892517	2971710	1542314	1435840	2955407	2936923	1087713	1062415	1822595	1634447	999069	1215971	1213319	1182014	1165783	1416419	COUMARALDEHYDE	COUMARALDEHYDE [ C9 H8 O2, tgt=68.32, overall=68.32 ]			(132.0464, 119376.51)(133.04901, 3229.6687)(136.06036, 124552.9)(166.08434, 32746.162)(167.08746, 1495.185)
929	CPD-6954	4-coumaroyltriacetate	a small molecule	1	1	372456	368129	1	323945	1	222128	1	1	1	1	1	1	184262	193148	151107	1	1	1	266844	1	1	1	CPD-6954	CPD-6954 [ C15 H13 O6, tgt= ]			(290.07306, 17552.078)(291.08054, 965.6633)(295.0597, 1447.175)
928	CPD-6955	4-coumaroyltriacetate lactone	a small molecule	1	1	1	1	1	1	1	1	1	1	1	1	1	1	1	624833	1	1	1	1	1	1	1	1	CPD-6955	CPD-6955 [ C15H11O5, tgt= ]			(258.0615, 185.15)
1116	CPD-17610	4-coumaryl-4-coumarate	a phenylpropanoid	1	1	1	1	1	1	1	1	1	1	1	1	1	1	1	1	1	1	1	1	1	1	1	1	CPD-17610	CPD-17610 [ C18 H16 O4, tgt= ]
1614	4-FLUOROBENZOATE	4-fluorobenzoate	a fluorobenzoate	1	1	1	1	1	1	1	1	1	1	1	1	1	1	1	1	1	1	1	1	1	1	1	1	4-FLUOROBENZOATE	4-FLUOROBENZOATE [ C7 H4 F O2, tgt= ]
1910	CPD-19606	4-hydroxy-2-oxobutyrolactone	a gamma-lactone	1	1	1	1	1	1	1	1	1	1	1	1	1	1	1	1	1	1	1	1	1	1	1	1	CPD-19606	CPD-19606 [ C4 H4 O4, tgt= ]
2108	CPD-9864	4-hydroxy-3-decaprenylbenzoate	a 4-hydroxy-3-(all-trans-polyprenyl)benzoate	1	1	1	1	1	1	1	1	1	1	1	1	1	1	1	1	1	1	1	1	1	1	1	1	CPD-9864	CPD-9864 [ C57 H85 O3, tgt= ]
1518	NONAPRENYL-4-HYDROXYBENZOATE	4-hydroxy-3-nonaprenylbenzoate	a 4-hydroxy-3-(all-trans-polyprenyl)benzoate	1	1	1	1	91137	84513	1	1	157828	157712	143761	157619	1	1	1	1	1	1	1	1	1	1	1	1	NONAPRENYL-4-HYDROXYBENZOATE	NONAPRENYL-4-HYDROXYBENZOATE [ C52H77O3, tgt= ]			(773.5789, 9068.452)(774.58185, 3119.0066)
156	CPD-15319	4-hydroxy-4-methyl-L-glutamate	a non-proteinogenic alpha-amino acid	893520	906766	921419	511673	1	945436	1	1	1	1	885430	886716	545832	824774	887805	887410	905333	915440	1013683	1	1	1	217437	938985	CPD-15319	CPD-15319 [ C6 H10 N O5, tgt=17.15, overall=17.15 ]			(177.0679, 10634.954)(203.05087, 243.41624)
270	CPD-10205	4-hydroxy-5-methyl-2-methylene-3(2H)-furanone	an aldehyde or ketone	4463968	4539267	4004191	3888966	3236259	3419065	3111768	3850657	5103589	4901102	3595015	3566764	4289229	4180664	4759793	4805574	4117369	4037614	4446912	4737240	4077300	4039622	3406484	3511554	CPD-10205	CPD-10205 [ C6 H6 O3, tgt=79.00, overall=79.00 ]			(149.02162, 126751.34)(150.02495, 3406.13)
471	CPD-8636	4-hydroxybenzalacetone	a polyketide	2349159	2204624	2121198	1851071	2045455	1993677	1234684	2303666	2337933	2521705	2437382	2348533	2206015	2065123	2175518	2300853	2137918	2050734	2470663	2333777	2378489	2375531	1589173	1548729	CPD-8636	CPD-8636 [ C10 H10 O2, tgt=74.37, overall=74.37 ]			(186.1073, 17105.752)(187.06224, 11188.851)(168.04889, 38619.76)(169.05003, 3471.1062)
1082	CPDQT-274	4-hydroxybutylglucosinolate	a small molecule	1	1	1	1	1	1	1	1	1	1	1	1	1	1	1	1	1	1	1490656	1513496	1	1	1	1	CPDQT-274	CPDQT-274 [ C11 H20 N O10 S2, tgt=86.08, overall=86.08 ]			(408.0868, 64225.125)(409.0888, 5201.835)(410.0828, 4580.325)
1488	CPD-12111	4-hydroxycoumarin	an aromatic compound	1	1	1	1	1	1	1	1	1	1	1	1	1	1	1	1	1	1	1	1	1	1	1	1	CPD-12111	CPD-12111 [ C9 H6 O3, tgt= ]
1738	CPD-10458	4-hydroxylamino-2,6-dinitrotoluene 3C-glucoside	a toluene // a C-nitro compound // an aromatic compound	1	1	1	1	1	1	1	1	1	1	1	1	1	1	1	704813	1	1	614636	1	1	1	1	1	CPD-10458	CPD-10458 [ C13 H17 N3 O10, tgt=45.83, overall=45.83 ]			(375.1014, 34191.52)(376.1044, 254.31)(376.1147, 27298.61)(377.1167, 947.97)
1737	CPD-10460	4-hydroxylamino-2,6-dinitrotoluene-O-glucoside	a toluene // a C-nitro compound // an aromatic compound	1	1	1	1	1	1	1	1	1	1	1	1	1	1	1	704813	1	1	614636	1	1	1	1	1	CPD-10460	CPD-10460 [ C13 H17 N3 O10, tgt=45.83, overall=45.83 ]			(375.1014, 34191.52)(376.1044, 254.31)(376.1147, 27298.61)(377.1167, 947.97)
432	CPD-8647	4-hydroxyphenylbutan-2-one	a polyketide	301530	270007	172378	1	501680	489174	1	232795	286268	299768	211178	170741	534709	216774	163020	263897	1	1	128327	585422	272419	113538	1	1	CPD-8647	CPD-8647 [ C10 H12 O2, tgt=35.66, overall=35.66 ]			(166.08434, 24958.758)(167.08743, 1290.295)(147.07419, 10096.504)(187.0782, 13286.004)(170.06303, 381.54333)
553	CPD-20422	4-hydroxyzeaxanthin	a xanthophyll	10233991	11707592	9451130	10793545	29142372	31126674	14700263	20550076	28270620	26529636	27974470	30797796	10816053	10182517	5884416	5384080	25196084	27624288	11665242	11252725	12952869	12237870	27394152	26434702	CPD-20422	CPD-20422 [ C40 H56 O3, tgt=75.44, overall=75.44 ]			(571.42285, 538.3562)(567.43463, 9693.0205)(568.43805, 2822.9297)(585.4468, 304485.75)(586.4497, 105618.19)(587.4522, 11860.247)
1853	CPD-1002	4-isopropylbenzyl alcohol	a phenol	1	1	1	1	1	1	1	1	1	1	1	1	1	1	1	1	1	1	1	1	1	1	1	1	CPD-1002	CPD-1002 [ C10H14O, tgt= ]
1131	CPDQT-432	4-methoxy-3-indolylmethyl glucosinolate aglycone	an N-(sulfonatooxy)alkanimidothioic acid	1	1	1	1	1	1	1	1	1	1	1	1	1	1	1	1	1	1	1	1	1	1	1	1	CPDQT-432	CPDQT-432 [ C11 H10 N2 O5 S2, tgt= ]
252	CPDQT-433	4-methoxy-3-indolylmethylisothiocyanate	an indole-phytoalexin	501084	457179	722286	637213	626177	615830	282060	538518	457833	517236	562636	527988	498325	436710	514723	579191	619703	706723	501187	446399	582117	580227	902956	856015	CPDQT-433	CPDQT-433 [ C11 H10 N2 O S, tgt=31.86, overall=31.86 ]			(200.04198, 13625.522)(202.63463, 19421.758)(203.05089, 25504.025)
1003	CPD-11884	4-methoxycinnamate	a methoxylated aromatic compound	1	1	1	1	1	1	1	1	160850	162100	1	1	1	1	1	1	1	1	1	1	1	1	1	1	CPD-11884	CPD-11884 [ C10 H9 O3, tgt= ]			(200.04184, 12248.715)(185.03836, 474.16998)
1883	CPD0-1500	4-methylene diaminopimelate	a small molecule	1	1	1	1	1	1	1	1	1	1	1	1	1	1	154982	165324	1	1	1	1	1	1	1	1	CPD0-1500	CPD0-1500 [ C8 H14 N2 O4, tgt= ]			(203.1019, 9289.971)(207.1356, 329.375)
1962	CPD-182	4-methylumbelliferone	a coumarin	1	1	1	1	1	1	1	1	1	1	616697	1	1	1	1	1	1	1	1	364613	1	1	1	1	CPD-182	CPD-182 [ C10 H8 O3, tgt=40.16, overall=40.16 ]			(177.054, 511.47)(176.06885, 23083.8)(177.0701, 253.57)
2090	CPD-11641	4-methylumbelliferyl glucoside	a small molecule	1	1	1	1	1	1	1	1	1	1	1	1	1	1	1	1	1	1	1	1	676449	649283	1	1	CPD-11641	CPD-11641 [ C16 H18 O8, tgt=19.53, overall=19.53 ]			(342.10034, 409.27002)(361.0856, 26436.121)
541	P-NITROPHENOL	4-nitrophenol	a C-nitro compound // a phenol	4500552	4107741	4666741	4079646	4229138	4208432	2418024	4308331	4198973	4496547	404522	5090049	5536054	5212918	4397583	4622882	5650014	6288937	4005754	3733247	4378702	4389850	5689483	5385536	P-NITROPHENOL	P-NITROPHENOL [ C6 H4 N O3, tgt=64.10, overall=64.10 ]			(164.0184, 108600.8)(165.0207, 4423.38)(143.00017, 293644.34)(144.00288, 6846.331)(145.0142, 370.24)
2042	CPD-194	4-nitrophenyl phosphate	a C-nitro compound	1	1	1	1	1	1	1	1	1	1	1	1	1	1	1	1	1	1	1	1	1	1	1	1	CPD-194	CPD-194 [ C6 H4 N O6 P, tgt= ]
1352	CPD-13211	4-nitrophenyl-beta-D-glucopyranoside	a beta-D glucoside // a pyranoside // a p-nitrophenyl-modified glycoside // a C-nitro compound	114162	124695	138702	138507	1	1	105988	138665	114753	111731	1	1	1	1	174616	182020	1	1	171215	170119	1	1	1	1	CPD-13211	CPD-13211 [ C12 H15 N O8, tgt=43.28, overall=43.28 ]			(289.08224, 3511.1807)(319.1121, 8367.8545)
1354	CPD-13214	4-nitrophenyl-beta-D-xylobioside	a xyloside // a p-nitrophenyl-modified glycoside // a C-nitro compound	1	1	1	1	1	1	1	1	1	1	1	1	1	1	1	1	1	1	1490656	1513496	1	1	1	1	CPD-13214	CPD-13214 [ C16 H21 N O11, tgt=42.67, overall=42.67 ]			(408.0868, 64225.125)(409.0888, 5201.835)(410.0828, 4580.325)
1848	CPD-13210	4-nitrophenyl-beta-D-xylopyranoside	a xyloside // a pyranoside // a p-nitrophenyl-modified glycoside // a C-nitro compound	1	1	1	1	1	1	1	1	1	1	1	1	1	981216	1	1	1	1	1	1	1	1	1	1	CPD-13210	CPD-13210 [ C11H13NO7, tgt= ]			(253.0642, 49846.09)(254.0665, 265.39)
1889	CPD-10453	4-nitroso-2,6-dinitrotoluene	a toluene // a C-nitro compound // an aromatic compound	1	1	1	1	1	1	1	1	1	1	1	1	1	1	1	1	1	1	1	1	1	1	1	1	CPD-10453	CPD-10453 [ C7 H5 N3 O5, tgt= ]
1919	INDOLE-3-ACETYL-BETA-4-D-GLUCOSE	4-O-(indol-3-ylacetyl)-beta-D-glucose	a small molecule	114162	124695	138702	138507	1	1	1	1	114753	111731	1	1	1	1	174616	182020	1	1	1	1	1	1	1	1	INDOLE-3-ACETYL-BETA-4-D-GLUCOSE	INDOLE-3-ACETYL-BETA-4-D-GLUCOSE [ C16 H19 N O7, tgt=1.28, overall=1.28 ]			(319.11212, 8302.919)(340.15686, 7075.4863)(345.11154, 1527.3633)
984	CPD-13911	4-O-oxalyl-L-threonate	a small molecule	1	1	1	1	188628	1	1	1	1	1	1	1	1	1	1	1	1	1	1	1	1	1	249354	1	CPD-13911	CPD-13911 [ C6 H6 O8, tgt= ]			(206.0239, 7968.04)(215.99771, 192.16)
1213	CPD-7109	4-prenylphlorisovalerophenone	a 2-acyl-4-prenylphloroglucinol	1	203630	1	1	1	1	1	1	1	1	1	1	1	1	1	1	1	1	1	1	1	1	1	1	CPD-7109	CPD-7109 [ C16 H21 O4, tgt= ]			(300.1409, 10143.98)(282.1307, 1011.83)
1117	CPD-19785	4-prenylphlormethylbutanophenone	a 2-acyl-4-prenylphloroglucinol	1	203630	1	1	1	1	1	1	1	1	1	1	1	1	1	1	1	1	1	1	1	1	1	1	CPD-19785	CPD-19785 [ C16 H21 O4, tgt= ]			(300.1409, 10143.98)(282.1307, 1011.83)
1102	CPD-12422	4-sinapoyloxybutylglucosinolate	a small molecule	1	1	1	1	1	1	1	1	1	1	1	1	1	1	1	1	1	1	1	1	1	1	1	1	CPD-12422	CPD-12422 [ C22H30NO14S2, tgt= ]
311	CPD3O-4151	4-tyrosol	an aromatic compound	8710449	8392967	1	1	2540200	2544295	1204421	1853508	822835	859766	7998119	7679806	1025266	929571	1	1	4611048	4678126	394984	363512	861197	1	1095204	1054166	CPD3O-4151	CPD3O-4151 [ C8 H10 O2, tgt=37.09, overall=37.09 ]			(121.06345, 85730.6)(122.06646, 4971.5054)(138.08907, 3096.287)(147.84804, 4695.988)(148.0586, 4703.91)
1515	421-DEHYDROGEISSOSCHIZINE	4,21-dehydrogeissoschizine	a small molecule	1	1	1	1	1	1	1	1	104725	104772	1	1	1	1	1	1	1	1	129147	125620	1	1	1	1	421-DEHYDROGEISSOSCHIZINE	421-DEHYDROGEISSOSCHIZINE [ C21 H23 N2 O3, tgt=54.43, overall=54.43 ]			(354.18304, 46684.625)(355.18573, 2396.74)(351.19586, 633.235)(376.6648, 4747.0547)
1854	CPD-20421	4,4-dihydroxy-beta,beta-carotene	a carotenoid	1	1	1	1	1	1	1	1	1	1	1	1	1	1	1	1	1	1	1	1	236303	1	1	1	CPD-20421	CPD-20421 [ C40H56O2, tgt= ]			(569.4295, 7414.19)(570.4326, 706.52)
554	CPD-20423	4,4-dihydroxyzeaxanthin	a xanthophyll	5542041	1676532	5281160	5221003	4663871	4696498	824959	1070599	1684415	4439521	1221484	1180663	2619255	2621480	6200220	6309245	571163	542216	6386981	6499004	5760875	5721922	6549189	6553175	CPD-20423	CPD-20423 [ C40 H56 O4, tgt=62.22, overall=62.22 ]			(601.4232, 82568.87)(602.42487, 21919.78)(603.4259, 305.32202)(583.4108, 18164.115)(584.4128, 3858.1963)
1486	CPD-8783	4,4'-diisothiocyanostilbene-2,2'-disulfonate	a stilbenoid	1	1	1	1	146838	138073	1	1	150216	154789	1	1	1	1	1	1	1	1	1	1	1	1	1	1	CPD-8783	CPD-8783 [ C16H8N2O6S4, tgt= ]			(455.92993, 3127.75)(454.94748, 992.6675)
1327	CPD-7202	4,9-dimethyldodeca-2,4,6,8,10-pentaene-1,12-dial	an apocarotenoid // an aldehyde	1	1	1	1	1	1	1	1	1	1	1	1	1	1	1	1	1	1	1	1	1	1	1	1	CPD-7202	CPD-7202 [ C14 H16 O2, tgt= ]
1721	CPD-20426	4'-hydroxyadonixanthin	a ketocarotenoid	1333761	1299628	1241603	1282522	919121	882409	341497	465115	746611	771817	690291	671146	1	1	1125471	1092733	1	1	1795350	1620080	1	1296560	1371991	1369297	CPD-20426	CPD-20426 [ C40 H54 O4, tgt=60.71, overall=60.71 ]			(599.4039, 16139.909)(600.40674, 3047.837)(581.3928, 991.26996)(581.414, 396.08)
222	CPD-17652	4'-hydroxyechinenone	a carotenoid	4415721	5053493	4034147	4678219	12700659	13626910	6355824	8827654	12176179	11432334	12151576	13497289	4663501	4397270	2574493	2349314	11079676	12189518	4921724	4782893	5559822	5227994	14418385	13976464	CPD-17652	CPD-17652 [ C40 H54 O2, tgt=75.64, overall=75.64 ]			(549.4103, 2740.9246)(550.4122, 201.38)(571.4231, 7069.594)(572.42664, 4831.605)(585.4468, 292663.38)(586.4497, 101085.53)(587.4524, 11649.7705)(588.464, 828.69495)(574.4022, 147.29001)(567.43463, 9188.184)(568.43805, 2620.7166)
1145	CPD-19450	4'-O, N-dimethylnorbelladine	a small molecule	1	1	1	1	1	1	1	1	1	1	1	1	1	1	1	1	1	1	1	1	1	1	1	1	CPD-19450	CPD-19450 [ C17 H21 N O3, tgt= ]
1302	PANTETHEINE-P	4'-phosphopantetheine	an enzyme cofactor // a small molecule	164379	179458	1	1	1	1	1	1	1	1	1	1	1	1	1	1	1	1	1	1	1	1	1	1	PANTETHEINE-P	PANTETHEINE-P [ C11H21N2O7PS, tgt= ]			(358.08575, 1423.3501)(339.08014, 7531.1396)
1576	PHOSPHOPANTOTHEINE-GROUP	4'-phosphopantetheine group	Superatoms	164379	179458	1	1	1	1	1	1	1	1	1	1	1	1	1	1	1	1	1	1	1	1	1	1	PHOSPHOPANTOTHEINE-GROUP	PHOSPHOPANTOTHEINE-GROUP [ C11H21N2O7PS, tgt= ]			(358.08575, 1423.3501)(339.08014, 7531.1396)
556	CPD-20427	4',4'-dihydroxyadonixanthin	a ketocarotenoid	270227	272410	262778	278262	578172	589648	281040	371014	179185	178832	364043	355453	1243665	1221221	1095107	1096147	562631	560522	1151180	1145665	1500400	1484715	1132253	1145236	CPD-20427	CPD-20427 [ C40 H54 O5, tgt=11.66, overall=11.66 ]			(597.402, 9279.473)(600.204, 7901.9546)(601.0689, 7649.117)(601.39874, 12229.595)(616.40497, 5876.654)(619.4144, 5539.819)(637.46277, 38166.906)(638.4652, 5912.591)(618.42804, 707.695)
555	CPD-20425	4',4'-dihydroxyechinenone	a ketocarotenoid	2546746	2356804	2195594	2096281	7003605	7249678	4027209	4949946	7305848	7447762	5746594	5923069	1507307	1512172	2977720	3038359	4410459	4330481	4106396	4215278	3498345	3541179	6499423	6395293	CPD-20425	CPD-20425 [ C40 H54 O3, tgt=77.48, overall=77.48 ]			(583.4096, 44524.61)(584.4123, 11583.94)(585.4164, 228.985)(565.3983, 12659.233)(566.4017, 2220.8457)(583.71844, 125749.875)(584.7215, 37039.04)(585.4373, 4714.0327)
2106	CPD-5881	4a-hydroxy-L-erythro-5,6,7,8-tetrahydrobiopterin	a 4a-hydroxytetrahydrobiopterin	1	1	1	1	1	1	1	1	1	1	1	1	1	1	1	1	1	1	1	1	1	1	1	1	CPD-5881	CPD-5881 [ C9 H15 N5 O4, tgt= ]
150	CPD-12867	4alpha-carboxy-4beta,14alpha-dimethyl-9beta,19-cyclo-5alpha-ergost-24(241)-en-3beta-ol	a 3beta-hydroxy-4alpha-carboxysteroid	1	1	1	223592	1	1	1	240705	1	1	283456	300734	225376	220331	1	1	330569	338072	1	340824	1	1	284700	286912	CPD-12867	CPD-12867 [ C31H49O3, tgt= ]			(469.3563, 19122.4)(492.3719, 647.8)(475.35938, 15962.833)(476.36215, 1178.4651)
1759	CPD-12919	4alpha-carboxy,4beta,14alpha-dimethyl-9beta,19-cyclo-5alpha-cholest-24-en-3beta-ol	a sterol	5398735	5122201	2725591	2801821	1	1	1	2460532	4622162	4779166	1	1	1	1	2219864	2381415	1	1	4220931	4464450	2681956	2558822	1	1	CPD-12919	CPD-12919 [ C30 H47 O3, tgt=33.52, overall=33.52 ]			(439.3369, 2355.647)(483.3624, 625.369)(456.36368, 33361.93)(457.36664, 3737.5527)
1756	CPD-12927	4alpha-formyl-5alpha-cholesta-7,24-dien-3beta-ol	a 3beta-hydroxysteroid	2015910	1831476	626155	636369	1	1	1	1	1971792	2060372	1	1	1	1	1	1	1	1	1419936	1551793	635076	597331	1	1	CPD-12927	CPD-12927 [ C28 H44 O2, tgt=44.07, overall=44.07 ]			(412.3379, 17717.469)(413.34073, 1867.2916)(439.3369, 2555.0422)
1751	CPD-4580	4alpha-formyl-5alpha-cholesta-8,24-dien-3beta-ol	a 3beta-hydroxysteroid	1	1	626155	636369	1	1	1	1	1	1	1	1	1	1	1	1	1	1	1419936	1	1	1	1	1	CPD-4580	CPD-4580 [ C28 H44 O2, tgt=44.07, overall=44.07 ]			(412.33777, 11317.284)(413.3409, 998.25)(439.3368, 1643.6733)
810	CPD-4575	4alpha-hydroxymethyl-4beta-methyl-5alpha-cholesta-8,24-dien-3beta-ol	a 3beta-hydroxysteroid	999089	1029150	685521	667490	550913	587108	624259	871537	3078672	2879989	803543	867947	2329233	2216465	843605	855629	1453724	1357038	1396044	1444854	411192	383198	366649	351594	CPD-4575	CPD-4575 [ C29 H48 O2, tgt=35.04, overall=35.04 ]			(429.36832, 25387.26)(430.37155, 4314.351)(435.3551, 5341.4434)
876	CPD-12907	4alpha-hydroxymethyl-ergosta-7,24(241)-dien-3beta-ol	a sterol	999089	1029150	685521	667490	550913	587108	624259	871537	3078672	2879989	803543	867947	2329233	2216465	843605	855629	1453724	1357038	1396044	1444854	411192	383198	366649	351594	CPD-12907	CPD-12907 [ C29 H48 O2, tgt=35.04, overall=35.04 ]			(429.36832, 25387.26)(430.37155, 4314.351)(435.3551, 5341.4434)
788	CPD-4081	4alpha-methylfecosterol	a steroid	1	1	1	1	1	1	1	1	1	1	1	1	561641	551771	1	1	1	1	1	1	1	1	1	1	CPD-4081	CPD-4081 [ C29H48O, tgt= ]			(413.37317, 13205.415)(414.37656, 390.105)
126	CPD-12852	4alpha,14alpha-dimethyl-5alpha-cholesta-8,24-dien-3beta-ol	a 14alpha-methylsteroid // a 3beta-hydroxysteroid	1	1	1	1	1	1	1	1	1	1	1	1	561641	551771	1	1	1	1	1	1	1	1	1	1	CPD-12852	CPD-12852 [ C29H48O, tgt= ]			(413.37317, 13205.415)(414.37656, 390.105)
1956	CPD-14905	4alpha,14alpha-dimethyl-porifersta-8,25(27)-dienol	a small molecule	1	1	1	1	1	1	1	1	1	1	1	1	1	1	1	1	1	1	1	1	1	1	1	1	CPD-14905	CPD-14905 [ C31 H52 O, tgt= ]
483	CPD-19534	5 alpha-carboxystrictosidine	a small molecule	1883713	1868182	1016574	1010053	4760420	4766395	887218	1150928	685132	661781	4414911	4495225	563629	538134	1627216	1635285	521697	1	1	1	621742	588288	1119698	1118481	CPD-19534	CPD-19534 [ C28 H34 N2 O11, tgt=18.78, overall=18.78 ]			(593.2701, 50091.258)(594.2729, 12299.651)(595.2753, 1792.3425)
178	THZ	5-(2-hydroxyethyl)-4-methylthiazole	a thiazole	59796264	56935820	43595852	43985996	46182584	46511832	36040984	45246288	32369404	33740360	47454040	47677256	35071952	34455732	62652108	60941724	25892988	26575148	38727248	38791092	59906324	61478880	46660280	46014816	THZ	THZ [ C6 H9 N O S, tgt=56.88, overall=56.88 ]			(127.02203, 5052.923)(147.04506, 1113.4928)(164.07219, 9165.27)(146.05977, 2690.8289)(148.05858, 363.14)(148.52467, 608712.5)(149.56374, 67324.95)(150.33228, 53801.87)
746	2-OXO-5-METHYLTHIOPENTANOIC-ACID	5-(methylsulfanyl)-2-oxopentanoate	an omega-(methylsulfanyl)-2-oxoalkanoate	465228	747487	1886530	1887641	687961	437182	493989	2348816	836649	1193790	1061044	1105561	477973	762267	422877	504681	471912	255515	172619	471442	209369	535923	371517	697159	2-OXO-5-METHYLTHIOPENTANOIC-ACID	2-OXO-5-METHYLTHIOPENTANOIC-ACID [ C6 H9 O3 S, tgt=73.58, overall=73.58 ]			(147.7311, 182151.95)(148.73312, 58785.957)(149.02542, 3838.4941)(184.0172, 10013.38)
281	CPD-8999	5-(methylsulfanyl)-2,3-dioxopentyl 1-phosphate	a small molecule	212402	231016	153635	156253	177542	180355	179289	242536	273874	271749	214773	222036	232651	228278	214391	212089	186584	171638	211934	206401	240549	233212	1	80898	CPD-8999	CPD-8999 [ C6 H9 O6 P S, tgt=35.21, overall=35.21 ]			(223.98691, 5392.6523)(242.00294, 2867.267)
1969	CPD-560	5-(methylsulfanyl)-D-ribose	a small molecule	1	1	1	1	1	1	1	1	1	1	1	1	1	1	1	1	1	1	1	1	1	1	1	1	CPD-560	CPD-560 [ C6 H12 O4 S, tgt= ]
1078	CPDQT-285	5-(methylsulfanyl)pentyl-desulfoglucosinolate	a (Z)-S-glucosyl-N-hydroxy-omega-(methylsulfanyl)alkimidothioate	1	1	1	1	1	1	1	1	1	1	1	1	1	1	1	1	1	1	1	1	1	1	1	1	CPDQT-285	CPDQT-285 [ C13 H25 N O6 S2, tgt= ]
1569	CPD0-1591	5-[[4-methoxy-3-(phenylmethoxy)phenyl]methyl]-2,4-pyrimidinediamine	a small molecule	1	1	1	1	1	1	1	1	1	1	1	1	1	1	1	1	1	1	698588	622367	1	1	1	1	CPD0-1591	CPD0-1591 [ C19 H20 N4 O2, tgt=13.03, overall=13.03 ]			(354.18335, 54576.477)(355.18597, 2739.45)(359.13806, 7716.31)
1617	5-PHOSPHORIBOSYL-5-AMINOIMIDAZOLE	5-amino-1-(5-phospho-beta-D-ribosyl)imidazole	1-glycosylimidazole // a ribonucleotide	1	1	1	1	1	1	1	1	1	1	1	1	1	1	1	1	1	1	1	1	1	1	80217	78892	5-PHOSPHORIBOSYL-5-AMINOIMIDAZOLE	5-PHOSPHORIBOSYL-5-AMINOIMIDAZOLE [ C8 H13 N3 O7 P, tgt= ]			(279.037, 449.5)(294.06396, 3903.805)(295.05994, 2633.75)
1532	AICAR	5-amino-1-(5-phospho-D-ribosyl)imidazole-4-carboxamide	a carboxamide	1	1	1	1	1	1	1	1	1	1	619230	617869	1	1	1	1	1	1	1	1	1	1	1	1	AICAR	AICAR [ C9 H13 N4 O8 P, tgt= ]			(338.06146, 345.995)(336.06586, 27446.805)
1459	CPD-602	5-amino-6-(5-phospho-D-ribosylamino)uracil	a modified nucleotide	1	1	1	1	82963	83557	1	1	1	1	1	1	1	1	1	1	689769	659510	1	1	1	1	137270	134220	CPD-602	CPD-602 [ C9 H13 N4 O9 P, tgt= ]			(353.03577, 11490.47)(339.04565, 1050.105)(339.0528, 1108.1984)
1621	AMINO-RIBOSYLAMINO-1H-3H-PYR-DIONE	5-amino-6-(D-ribitylamino)uracil	a modified nucleobase	1	1	1	1	1	1	1	1	145037	137966	1	1	1	1	1	1	1	1	1	1	1	1	1	1	AMINO-RIBOSYLAMINO-1H-3H-PYR-DIONE	AMINO-RIBOSYLAMINO-1H-3H-PYR-DIONE [ C9 H16 N4 O6, tgt= ]			(277.1019, 5129.45)(299.09644, 1367.91)
1568	CPD-15118	5-azacytidine	a nucleoside analog	1	1	1	1	1	1	1	1	1	1	1	1	1	1	1	1	1	1	1	1	1	1	1	1	CPD-15118	CPD-15118 [ C8 H12 N4 O5, tgt= ]
61	5-DEHYDROGLUCONATE	5-dehydro-D-gluconate	a small molecule	1111866	1050234	1395093	1042378	1	1	1	1	1	971402	1064706	1205369	1365230	1	982993	1	1131748	1	895406	1005714	559214	1	1	1530791	5-DEHYDROGLUCONATE	5-DEHYDROGLUCONATE [ C6 H9 O7, tgt=74.02, overall=74.02 ]			(178.03392, 55239.492)(179.0361, 1792.2944)(200.0154, 3737.9424)
1749	CPD-15127	5-deoxy-D-glucuronate	a monocarboxylate	1	1	1	1	1	1	1	1	1	1	1	1	1	1	1	1	1	1	13180487	12912144	1	1	1	1	CPD-15127	CPD-15127 [ C6 H9 O6, tgt=45.01, overall=45.01 ]			(178.03876, 794990.4)(179.04085, 37734.492)
185	CPD0-1408	5-deoxypyridoxal	a small molecule	163739	154712	1	1	165605	172140	161019	254328	196431	207910	290583	288872	481682	447922	269479	264201	291982	309429	124275	120685	124132	115783	179284	171097	CPD0-1408	CPD0-1408 [ C8 H9 N O2, tgt=2.41, overall=2.41 ]			(133.04901, 11686.134)(134.04213, 8018.2236)
454	CPD-12707	5-fluoro-5-deoxy-D-ribulose 1-phosphate	an organofluorine compound // a pentose 1-phosphate	350039	351349	220715	217480	261156	269429	237520	406080	75624	82379	298451	305139	221113	1	76429	87071	1201801	1169554	1	1	520125	523109	382962	372127	CPD-12707	CPD-12707 [ C5 H8 F O7 P, tgt=47.17, overall=47.17 ]			(215.99774, 1640.2847)(249.0379, 9059.076)(250.04471, 2297.07)(251.04144, 644.6375)
1232	CPD0-1327	5-fluorouracil	a uracil analogue	1	164490	1	1	1	1	1	294555	289420	278166	504454	355318	1	1	1	1	1	1	1	1	1	1	273402	243356	CPD0-1327	CPD0-1327 [ C4 H3 F N2 O2, tgt= ]			(132.0464, 134779.22)(133.04901, 3436.0598)
392	CPD0-2367	5-fluorouridine	a small molecule	2351812	2376054	306414	313135	1559807	1574186	894286	1133489	1560399	1556750	10163958	9818808	2251815	2229777	3333241	3325158	347407	353989	4349139	4278439	1494938	1438946	1134155	1134561	CPD0-2367	CPD0-2367 [ C9 H11 F N2 O6, tgt=6.37, overall=6.37 ]			(262.0552, 72511.3)(263.0488, 77163.71)(264.05084, 4558.6465)(287.05212, 1225.65)
1032	PHOSPHORIBOSYL-FORMAMIDO-CARBOXAMIDE	5-formamido-1-(5-phospho-D-ribosyl)-imidazole-4-carboxamide	a carboxamide	1	1	1	1	1	1	1	1	1	1	1	1	1	1	1	1	1	1	1	1	1	1	1	1	PHOSPHORIBOSYL-FORMAMIDO-CARBOXAMIDE	PHOSPHORIBOSYL-FORMAMIDO-CARBOXAMIDE [ C10H13N4O9P, tgt= ]
444	CPD-9727	5-hydroxy-2-oxopentanoate	a 2-oxo carboxylate	7935692	7403554	4300377	4376697	7589783	7738880	7552963	10184091	1	1	11568122	11360153	16632339	16190863	11098515	10725571	11480423	11907106	6390206	6211255	6173285	1	7981622	7892098	CPD-9727	CPD-9727 [ C5 H7 O4, tgt=45.38, overall=45.38 ]			(134.04213, 5367.688)(133.04897, 6842.808)(131.0615, 591.53)(154.02751, 1761.7144)
1601	5-HYDROXY-CTP	5-hydroxy-CTP	a modified nucleotide	1506514	1462622	1655643	1682413	2376953	2380398	1348213	1692178	2540428	2544959	818836	816714	1	1	1	1	1	1	1	1	1	1	1	1	5-HYDROXY-CTP	5-HYDROXY-CTP [ C9H12N3O15P3, tgt= ]			(519.95593, 1730.5255)(477.9543, 239.6)(499.9562, 6303.17)(512.98096, 80965.42)(513.98285, 4279.832)(498.9735, 11016.35)
1266	5-HYDROXY-TRYPTOPHAN	5-hydroxy-L-tryptophan	a hydroxy-L-amino acid	1	1	1	1	1	1	1	1	1	1	1	1	1	1	1	1	1	1	1	1	1	1	1	1	5-HYDROXY-TRYPTOPHAN	5-HYDROXY-TRYPTOPHAN [ C11 H12 N2 O3, tgt= ]
1478	5-HYDROXY-FERULIC-ACID	5-hydroxyferulate	a phenylpropanoid	1	1	1	1	1	1	1	1	1	1	1	1	1	1	1	1	1	1	1	1	1	1	1	1	5-HYDROXY-FERULIC-ACID	5-HYDROXY-FERULIC-ACID [ C10 H9 O5, tgt= ]
1252	CPD0-1344	5-iodo-dCTP	an iodoaromatic compound	1	1	1	1	1	1	1	1	1	1	1	1	1	1	1	1	1	1	1	1	1	1	1	1	CPD0-1344	CPD0-1344 [ C9H11IN3O13P3, tgt= ]
478	5-ISOBUTYLTHIORIBOSE	5-isobutylthioribose	a small molecule	1	1	1352601	1359510	1380493	1363767	1	1	2226216	2305718	1	1	1067098	1	1	1	1	1	1	1	1	1	1	1	5-ISOBUTYLTHIORIBOSE	5-ISOBUTYLTHIORIBOSE [ C9 H18 O4 S, tgt=21.06, overall=21.06 ]			(205.09499, 57233.48)(206.09827, 1992.827)
1250	CPD0-1342	5-mercaptodeoxyuridine	a pyrimidine	142465	154870	1	1	171553	178297	1	145517	134714	134301	1	1	1	1	151457	156602	185496	182071	1	1	153287	153346	128434	122250	CPD0-1342	CPD0-1342 [ C9 H11 N2 O5 S, tgt= ]			(247.0397, 272.24)(277.06525, 7733.2)(262.0661, 2145.66)(265.0208, 33537.254)
1685	CPD0-1712	5-mercuriocytidine	a small molecule	99227	108395	365807	360379	202083	211589	123830	188877	631536	653403	104947	83276	1	1	187068	200259	1	1	480834	468247	266097	267793	104871	102930	CPD0-1712	CPD0-1712 [ C9 H12 Hg N3 O5, tgt=45.50, overall=45.50 ]			(440.03986, 33401.895)(441.5385, 2186.15)(442.0356, 3373.4)(435.05316, 3533.1274)(462.0724, 20957.795)(463.07504, 1540.175)(445.08215, 14923.317)(449.13422, 2166.4355)(451.29633, 2607.3398)(467.05103, 2136.43)
603	CPD-9872	5-methoxy-2-methyl-3-(all-trans-nonaprenyl)benzene-1,4-diol	a 5-methoxy-2-methyl-3-(all-trans-polyprenyl)benzene-1,4-diol	412150	396994	412187	406089	209284	205110	299996	374564	245495	250326	259275	257432	368110	375318	362348	369780	156421	150722	388991	387050	460853	458451	316774	316397	CPD-9872	CPD-9872 [ C53 H82 O3, tgt=59.30, overall=59.30 ]			(772.6072, 19006.707)(773.6099, 4336.867)
168	5-METHYL-DL-TRYPTOPHAN	5-methyl-DL-tryptophan	a C-methylated amino acid	228305	237302	1	1	1	1	1	1	1	1	222886	232333	149356	1	1	1	1	1	593425	576326	1	1	1	1	5-METHYL-DL-TRYPTOPHAN	5-METHYL-DL-TRYPTOPHAN [ C12 H14 N2 O2, tgt=46.18, overall=46.18 ]			(218.10107, 12089.049)(241.15224, 14795.884)
996	5-METHYL-THF	5-methyltetrahydropteroyl mono-L-glutamate	a 5-methyltetrahydrofolate	1	1	1	1	1	1	1	1	1	1	1	1	1	1	1	1	1	1	220507	212547	1	1	1	1	5-METHYL-THF	5-METHYL-THF [ C20 H23 N7 O6, tgt=18.56, overall=18.56 ]			(457.16595, 3567.0498)(457.20197, 9378.045)
215	CAFFEOYLSHIKIMATE	5-O-caffeoylshikimate	a small molecule	3188380	3144324	4247003	4202565	2643883	2741619	4217671	4640091	3084119	2966544	3021574	3072147	3323200	3344427	3243710	3260552	2901148	2908668	1515892	1454462	2858670	2823570	4753593	4715073	CAFFEOYLSHIKIMATE	CAFFEOYLSHIKIMATE [ C16 H15 O8, tgt=51.74, overall=51.74 ]			(317.06308, 168840.17)(318.06583, 15229.578)(340.059, 3574.08)
1156	CPD-17593	5-O-methylthujaplicatin	a lignan	1	1	1	1	1	1	1	1	672295	637626	1	1	1	1	1	1	1	1	1	1	1	1	1	1	CPD-17593	CPD-17593 [ C21 H24 O7, tgt= ]			(388.15637, 34529.53)(389.15936, 1821.645)
2048	CPD-9422	5-oxooctanal	a small molecule	1	1	1	1	1	1	1	1	1	1	1	1	1	1	1	1	1	1	1	1	1	1	1	1	CPD-9422	CPD-9422 [ C8 H14 O2, tgt= ]
2119	CPD-10257	5-pentadecatrienyl resorcinol-3-methyl ether	a small molecule	1	1	1	1	1	1	1	1	1	1	1	1	1	1	1	1	1	1	1	1	1	1	1	1	CPD-10257	CPD-10257 [ C22 H32 O2, tgt= ]
794	CPD-15157	5-phospho-D-arabinonohydroxamate	a small molecule	257301	300018	231153	230226	226206	250651	232728	324372	599102	663097	442031	469263	666825	629066	279996	282915	212686	210754	695397	494770	309509	295712	351405	81438	CPD-15157	CPD-15157 [ C5 H10 N O9 P, tgt=24.70, overall=24.70 ]			(263.01355, 6037.5176)(241.16864, 13999.522)(242.00294, 2578.8809)(243.00081, 1933.8833)(265.02087, 59719.887)
1602	DI-H-URACIL	5,6-dihydrouracil	a modified nucleobase	1	1	1	1	1	1	1	1	1	1	1	1	1	1	1	1	1	1	5569259	5761858	1	1	1	1	DI-H-URACIL	DI-H-URACIL [ C4 H6 N2 O2, tgt=44.08, overall=44.08 ]			(119.05415, 30919.719)(116.0716, 3791.2)
482	DIHYDROXYINDOLE	5,6-dihydroxyindole	an indole derivative	7821346	7282269	4260563	4337685	7544787	7664255	7552963	10137353	8761427	9045030	11482358	11278379	16473673	16041457	10939152	10548908	11481750	11909703	6287153	6149527	6015222	6126604	7929109	7839141	DIHYDROXYINDOLE	DIHYDROXYINDOLE [ C8 H7 N O2, tgt=65.50, overall=65.50 ]			(132.0464, 304964.97)(133.049, 7703.181)(134.04213, 5269.4634)(154.02751, 1773.8744)
2078	CPD-7197	5,6-epoxy-3-hydroxy-12'-apo-beta-caroten-12'-al	a 12'-apo-carotenal	1	1	1	1	1	1	1	1	1	1	1	1	1	1	1	1	1	1	1	1	1	1	1	1	CPD-7197	CPD-7197 [ C27 H36 O3, tgt= ]
1390	CPD-14769	5,8,11,14-icosatetraynoate	a small molecule	1	1	1	1	1	1	1	1	1	1	1	1	1	1	1	1	1	1	1	1	1	1	1	1	CPD-14769	CPD-14769 [ C20 H23 O2, tgt= ]
1009	CPD0-1396	5'-(dimethylsulfonio)-5'-deoxyadenosine	a small molecule	1	1	1	1	1	1	1	1	1	1	1	1	1	1	1	1	1	1	1	481672	1	1	1	1	CPD0-1396	CPD0-1396 [ C12 H18 N5 O3 S, tgt=5.94, overall=5.94 ]			(294.0989, 18999.22)(295.0929, 9735.55)
1610	5-P-NITROPHENYLTHIOADENOSINE	5'-(p-nitrophenyl)thioadenosine	a C-nitro compound	1	1	1	1	1	1	1	1	1	1	1	1	1	1	1	1	1	1	1	1	1	1	1	1	5-P-NITROPHENYLTHIOADENOSINE	5-P-NITROPHENYLTHIOADENOSINE [ C16H16N6O5S, tgt= ]
1782	CPD0-1402	5'-[(3-aminopropyl)-amino]-5'-deoxyadenosine	a small molecule	1	1	1	1	1	1	1	1	1	1	1	1	1	1	1	1	1	1	1	1	1	1	1	1	CPD0-1402	CPD0-1402 [ C13 H23 N7 O3, tgt= ]
1062	CPD0-1403	5'-[(3-aminopropyl)methylamino]-5'-deoxyadenosine	a small molecule	692797	683931	530471	532133	1057810	1080885	488504	636364	1206139	1213195	320938	316447	1	1	1	1	1	1	1	1	1	1	1	1	CPD0-1403	CPD0-1403 [ C14 H25 N7 O3, tgt= ]			(340.2052, 3337.5857)(357.23227, 45404.81)(358.23453, 1715.2175)
864	CH33ADO	5'-deoxyadenosine	a cobamide upper ligand // a modified ribonucleoside	1313585	1318425	1	1	1	1	1	1	1	1	2629747	2553040	317391	297802	1	1	299703	306741	1	1	1	1	1	1	CH33ADO	CH33ADO [ C10 H13 N5 O3, tgt= ]			(237.1063, 1029.5425)(251.11885, 40928.746)(252.12161, 3205.72)
2015	CPD-342	5alpha-androstanedione	a 3-oxo-5alpha-steroid	1	1	1	1	1	1	1	1	1	1	1	1	1	1	1	1	1	1	1	1	1	1	1	1	CPD-342	CPD-342 [ C19 H28 O2, tgt= ]
1757	CPD-12929	5alpha-cholesta-7,24-dien-3-one	a 3-oxosteroid	479774	462362	832179	835966	1	1	1	1	1	1	272091	271272	1	1	1857027	1855487	1	1	427677	456112	588300	587389	345560	360750	CPD-12929	CPD-12929 [ C27 H42 O, tgt=21.13, overall=21.13 ]			(364.31763, 38432.086)(365.32025, 3887.5168)
312	CPD-293	5alpha-dihydroprogesterone	a 3-oxosteroid // a C21-steroid	1	1	1	1	158343	172004	1	133681	1	1	1	1	150966	136348	1	1	169384	162282	1	1	1	1	154155	152334	CPD-293	CPD-293 [ C21 H32 O2, tgt= ]			(316.23627, 7404.596)(320.2533, 88339.64)(321.25595, 8065.546)(322.26984, 386.206)
571	CPD-5962	5beta-pregnan-3,20 dione	a 3-oxo-5beta-steroid // a C21-steroid	1	1	1	1	158343	172004	1	133681	1	1	1	1	150966	136348	1	1	169384	162282	1	1	1	1	154155	152334	CPD-5962	CPD-5962 [ C21 H32 O2, tgt= ]			(316.23627, 7404.596)(320.2533, 88339.64)(321.25595, 8065.546)(322.26984, 386.206)
2117	CPD-11553	6-(2,4-dihydroxy-6-methylphenyl)-4-hydroxypyran-2-one	a 2-pyrone // a hexaketide	1	1	1	1	1	1	1	1	1	1	17614458	17256864	1	1	1	1	1	1	1	1	1	1	1	1	CPD-11553	CPD-11553 [ C12 H9 O5, tgt=5.87, overall=5.87 ]			(234.0416, 31484.615)(261.0521, 3309.4048)
2064	AMINO-OH-HYDROXYMETHYL-DIHYDROPTERIDINE	6-(hydroxymethyl)-7,8-dihydropterin	a pterin	1	1	1	1	1	1	1	1	1	1	1	1	1	1	1	1	1	1	1	1	1	1	1	1	AMINO-OH-HYDROXYMETHYL-DIHYDROPTERIDINE	AMINO-OH-HYDROXYMETHYL-DIHYDROPTERIDINE [ C7 H9 N5 O2, tgt= ]
1715	CPDQT-27	6-(methylsulfanyl)-2-oxohexanoate	an omega-(methylsulfanyl)-2-oxoalkanoate	1	1	1	1	1	1	1	1	1	1	1	1	1	1	1	1	267962	276802	106751	1	1	1	1	1	CPDQT-27	CPDQT-27 [ C7 H11 O3 S, tgt=35.61, overall=35.61 ]			(179.0384, 23120.15)(177.0531, 918.205)(176.06921, 6073.357)
353	CPDQT-420	6-(methylsulfanyl)hexyl-glucosinolate	an omega-(methylsulfanyl)-alkyl-glucosinolate	9646647	9630163	8659263	8275075	10092677	10456269	7583081	8778888	8504420	8402638	11619275	11792979	10840679	10730776	10321411	10421666	7893170	8085890	9356641	9321445	9213625	9073689	13515616	13305676	CPDQT-420	CPDQT-420 [ C14 H26 N O9 S3, tgt=70.15, overall=70.15 ]			(466.10156, 9532.105)(449.1045, 361666.0)(450.10727, 62468.98)(451.10876, 5305.0034)(453.08932, 72939.42)(454.0913, 8221.813)(455.08606, 5483.584)
209	CPDQT-288	6-(methylsulfinyl)hexyl-glucosinolate	an omega-(methylsulfinyl)alkyl-glucosinolate	2256163	2219530	2670283	2577040	1448090	1448829	667108	882164	2045333	2020394	1347372	1383638	431523	423851	1826092	1841978	2110976	2124472	932664	889267	333315	1943081	795008	788508	CPDQT-288	CPDQT-288 [ C14 H26 N O10 S3, tgt=54.70, overall=54.70 ]			(465.0986, 66380.86)(466.10135, 7058.429)(493.07095, 2719.7148)
1736	CPD-11554	6-[2-(2,4-dihydroxy-6-methylphenyl)-2-oxoethyl]-4-hydroxypyran-2-one	a 2-pyrone // a heptaketide	1	1	1617140	1689897	1170252	1165597	1	1	1868519	1880439	1	1	1	1	1	1	1	1	7170064	7180652	931395	897793	1	1	CPD-11554	CPD-11554 [ C14 H11 O6, tgt=30.88, overall=30.88 ]			(293.09644, 91651.875)(294.09845, 4775.609)(295.09296, 8687.785)
1995	CPD-884	6-aminohexanoate	an epsilon amino acid	1	1	1	1	1	1	1	1	1	1	1	1	1	1	1	1	178717	204998	1	1	1	1	1	1	CPD-884	CPD-884 [ C6 H13 N O2, tgt= ]			(132.1004, 10025.824)(136.0762, 1103.3)
1049	CPD-15087	6-C-glucosyl chrysin	a flavone-6C-glucoside	1	1	1	1	1	1	1	1	1	1	3420548	3448960	1	1	1	1	1	1	1	485214	1	1	1	1	CPD-15087	CPD-15087 [ C21H19O9, tgt= ]			(398.08472, 116212.97)(399.08643, 11617.833)
544	CPD-20015	6-C-glucosyl-2-hydroxynaringenin	a flavanone glycoside	10733346	10718394	9246422	8881928	11199532	11563296	8147551	9506298	9598613	9481819	13012685	13218211	11462134	11338057	11654167	11759105	8240525	8334769	11391712	11305839	10593059	10428872	15386170	15155826	CPD-20015	CPD-20015 [ C21 H21 O11, tgt=71.79, overall=71.79 ]			(449.1044, 278785.2)(450.10727, 47289.637)(451.10876, 3992.1191)(454.0917, 34004.31)(455.0864, 23842.03)(456.08765, 1724.4463)
1696	CPD-723	6-deoxocastasterone	a C28 brassinosteroid // a C28 steroid	2088747	1954081	319668	330394	1	1	1	250575	1912651	1974337	1	1	1	1	291142	323664	1	1	1615613	1720907	333473	313586	1	1	CPD-723	CPD-723 [ C28 H50 O4, tgt=15.89, overall=15.89 ]			(456.36374, 35407.848)(457.36664, 4517.9233)
1231	CPD-715	6-deoxoteasterone	a C28 brassinosteroid	1	1	1	1	1	1	1	1	1	1	1	1	1	1	1	1	1	1	1	1	1	1	1	1	CPD-715	CPD-715 [ C28H50O3, tgt= ]
1239	CPD-720	6-deoxotyphasterol	a C28 brassinosteroid // a C28 steroid	1	1	1	1	1	1	1	1	1	1	1	1	1	1	1	1	1	1	1	1	1	1	1	1	CPD-720	CPD-720 [ C28H50O3, tgt= ]
2073	CPD0-1471	6-formylpterin	a pterin	1	1	1	1	1	1	1	1	1	1	1	1	1	1	1	1	1	1	1	1	1	1	1	1	CPD0-1471	CPD0-1471 [ C7 H5 N5 O2, tgt= ]
1011	CPD-13494	6-gingerol	a phenylpropanoid	174985	169352	1	1	102408	95350	1	1	192821	181621	1	1	1	1	1	1	90268	1	1	1	90944	90209	1	1	CPD-13494	CPD-13494 [ C17 H26 O4, tgt= ]			(316.22183, 94293.83)(317.22485, 17712.543)(294.20358, 8449.9)
532	CPD-17482	6-hydroxy-2-(4-glucosyl-phenoxymethylene)-benzofuran-3-one	an aurone	888628	874840	1	598944	901423	929877	1	761032	888988	877431	1060359	1071181	598923	1	1018031	1058083	1	1	1483287	1460402	1091757	1073697	1436621	1420827	CPD-17482	CPD-17482 [ C21 H20 O10, tgt=13.95, overall=13.95 ]			(455.08646, 49066.094)(456.08765, 2552.4453)
1364	CPD-17480	6-hydroxy-2-[(4-glucosyl-hydroxyphenyl)methyl]-1-benzofuran-3-one	an aurone	1	1	1	1	1	1	1	1	1	1	1	1	1	1	1	1	1	1	1	1	1	1	1	1	CPD-17480	CPD-17480 [ C21H22O10, tgt= ]
218	CPD-8138	6-hydroxyflavone	a flavone	27255336	26773730	5881783	5880973	19378368	19244066	12897127	15027658	19496828	19545240	90886296	90748512	26024366	25720000	35806860	35754376	6424363	6498567	44967752	44845040	18883186	18640036	15617574	15531632	CPD-8138	CPD-8138 [ C15 H10 O3, tgt=66.31, overall=66.31 ]			(261.05313, 659079.44)(262.05518, 62172.707)(263.0488, 66217.13)(264.05084, 3851.1099)
1733	CPD-17421	6-hydroxyteasterone	a C28 brassinosteroid	2088747	1954081	319668	330394	1	1	1	250575	1912651	1974337	1	1	1	1	291142	323664	1	1	1615613	1720907	333473	313586	1	1	CPD-17421	CPD-17421 [ C28 H50 O4, tgt=15.89, overall=15.89 ]			(456.36374, 35407.848)(457.36664, 4517.9233)
1732	CPD-17420	6-hydroxytyphasterol	a C28 brassinosteroid	2088747	1954081	319668	330394	1	1	1	250575	1912651	1974337	1	1	1	1	291142	323664	1	1	1615613	1720907	333473	313586	1	1	CPD-17420	CPD-17420 [ C28 H50 O4, tgt=15.89, overall=15.89 ]			(456.36374, 35407.848)(457.36664, 4517.9233)
1144	CPD-7146	6-isobutyl-4-hydroxy-2-pyrone	a 2-pyrone // an oxygen heterocycle	1	1	1	1	1	1	1	1	1	1	1	1	1	1	1	1	1	1	1	1	1	1	1	1	CPD-7146	CPD-7146 [ C9 H11 O3, tgt= ]
831	CPD-16747	6-methoxypodophyllotoxin 7-glucoside	a lignan	17720302	17304788	15282361	14820717	18062984	18085362	12097681	14998288	15129091	15156026	20856876	21223112	19563136	19715852	18863644	19019400	14640937	14648493	17174120	16956292	16812234	16784832	24378660	24028352	CPD-16747	CPD-16747 [ C29 H34 O14, tgt=45.66, overall=45.66 ]			(611.1561, 599014.2)(612.15924, 156292.33)(613.1608, 23063.156)(614.16266, 1014.5143)
2033	CPD0-1715	6-methyl-H2-pterin	a small molecule	1	1	1	1	1	1	1	1	1	1	1	1	1	1	1	1	1	1	1	1	1	1	1	1	CPD0-1715	CPD0-1715 [ C7 H7 N5 O, tgt= ]
1927	INDOLE-3-ACETYL-BETA-6-D-GLUCOSE	6-O-(indol-3-ylacetyl)-beta-D-glucose	a small molecule	114162	124695	138702	138507	1	1	1	1	114753	111731	1	1	1	1	174616	182020	1	1	1	1	1	1	1	1	INDOLE-3-ACETYL-BETA-6-D-GLUCOSE	INDOLE-3-ACETYL-BETA-6-D-GLUCOSE [ C16 H19 N O7, tgt=1.28, overall=1.28 ]			(319.11212, 8302.919)(340.15686, 7075.4863)(345.11154, 1527.3633)
1526	CPD-8948	6-O-galloylglucose	a small molecule	1	1	1	1	1	1	1	1	1	1	1	1	1	1	1	1	1	1	1	1	1	1	1	1	CPD-8948	CPD-8948 [ C13 H16 O10, tgt= ]
1591	CPD4FS-4	6'-hydroxyferuloyl-CoA	a coenzyme A-activated compound	342739	348527	628982	610355	430707	433912	388396	535131	548123	536273	415523	417085	1	1	1	1	1	1	1	1	1	1	1	1	CPD4FS-4	CPD4FS-4 [ C31H44N7O20P3S, tgt= ]			(981.17206, 8853.372)(959.1592, 9178.304)
1217	CPD-724	6alpha-hydroxy-6-deoxocastasterone	a C28 brassinosteroid	1	1	1	1	1	1	1	1	1	1	1	1	1	1	1	1	1	1	1	1	1	1	1	1	CPD-724	CPD-724 [ C28H50O5, tgt= ]
658	CPD-16670	6beta-hydroxy-syn-pimaradiene	a diterpenoid	1	1	465222	473731	763740	761390	455000	580709	1	1	465625	466785	540193	517656	456282	490205	778072	657157	1	1	445739	435307	562695	641198	CPD-16670	CPD-16670 [ C20 H32 O, tgt=4.41, overall=4.41 ]			(288.2504, 11980.738)(270.24008, 5188.2715)
1209	CPDQT-418	7-(methylsulfanyl)heptyl-desulfoglucosinolate	a (Z)-S-glucosyl-N-hydroxy-omega-(methylsulfanyl)alkimidothioate	1	1	1	1	1	1	1	1	1	1	1	1	1	1	1	1	1	1	1	1	1	1	1	1	CPDQT-418	CPDQT-418 [ C15H29NO6S2, tgt= ]
198	CPDQT-296	7-(methylsulfanyl)heptyl-glucosinolate	an omega-(methylsulfanyl)-alkyl-glucosinolate	192540	203855	661246	644578	455340	461601	215226	339827	748835	777654	321499	336140	471077	468845	305950	321682	1	1	609979	583512	465430	458063	559174	538237	CPDQT-296	CPDQT-296 [ C15 H28 N O9 S3, tgt=30.61, overall=30.61 ]			(465.0972, 5217.15)(445.08212, 13678.034)(449.07904, 1936.317)(451.07358, 3027.479)(480.11694, 29179.574)(481.1184, 1716.365)
200	CPDQT-295	7-(methylsulfinyl)heptyl-glucosinolate	an omega-(methylsulfinyl)alkyl-glucosinolate	3498924	3762464	1	1	3715856	4128330	4409939	5476295	3453917	3469732	3696253	3357175	3821632	3761780	3672394	3483170	3133225	3012767	1	1	3163493	3154893	5044622	5294370	CPDQT-295	CPDQT-295 [ C15H28NO10S3, tgt= ]			(479.1144, 164449.58)(480.11713, 23849.873)(481.1186, 1571.4099)
1667	CPD-20263	7-[(2S)-2-amino-2-carboxylatoethyl]-5-hydroxy-2H-1,4-benzothiazine-3-carboxylate	a quinone	450384	476945	569624	564832	683811	682095	1	383480	292599	297726	1	313707	1	101398	592929	618373	1	1	261124	253776	571125	560365	426890	433743	CPD-20263	CPD-20263 [ C12 H11 N2 O5 S, tgt=41.42, overall=41.42 ]			(299.04337, 1865.529)(300.04462, 563.35254)(301.0507, 716.1067)(277.02927, 21584.932)(301.05728, 635.13336)(279.037, 291.585)(295.05975, 1233.7417)(318.0188, 637.993)(319.01556, 458.712)
1702	CPD-8646	7-dehydrodesmosterol	a Delta5,7-sterol // a 3beta-hydroxysteroid	479774	462362	832179	835966	1	1	1	1	1	1	272091	271272	1	1	1857027	1855487	1	1	427677	456112	588300	587389	345560	360750	CPD-8646	CPD-8646 [ C27 H42 O, tgt=21.13, overall=21.13 ]			(364.31763, 38432.086)(365.32025, 3887.5168)
1579	CPD-9981	7-deoxyloganate	a monoterpenoid derivative	1	1	1	1	1	1	1	1	1	1	1	1	1	1	1	1	1	1	1	1	1	1	1	1	CPD-9981	CPD-9981 [ C16 H23 O9, tgt= ]
1303	7-HYDROXY-2-OXINDOLE-3-ACETIC-ACID-GLUCO	7-hydroxy-2-oxindole-3-acetate glucoside	a small molecule	1	1	1	1	1	1	1	1	1	1	1	1	1	1	1	1	1	1	1	1	1	1	1	1	7-HYDROXY-2-OXINDOLE-3-ACETIC-ACID-GLUCO	7-HYDROXY-2-OXINDOLE-3-ACETIC-ACID-GLUCO [ C16 H18 N O9, tgt= ]
1604	CPD-9532	7-hydroxy-2',4',5'-trimethoxyisoflavone	an isoflavone	1	1	1	1	1	1	1	1	1	1	1	1	1	1	1	1	1	1	1	1	1	1	1	1	CPD-9532	CPD-9532 [ C18 H16 O6, tgt= ]
1606	CPD-9530	7-hydroxy-4'5'-dimethoxyisoflavone	an isoflavone	1	1	1	1	1068859	1126398	1	1	1082732	1083626	1	1	1	1	1	1	1	1	1	1	1	1	1	1	CPD-9530	CPD-9530 [ C17 H14 O5, tgt= ]			(299.0964, 1216.4075)(321.12735, 1881.405)
196	CPD-8141	7-hydroxyflavone	a 2-pyrone // a flavone	27255336	26773730	5881783	5880973	19378368	19244066	12897127	15027658	19496828	19545240	90886296	90748512	26024366	25720000	35806860	35754376	6424363	6498567	44967752	44845040	18883186	18640036	15617574	15531632	CPD-8141	CPD-8141 [ C15 H10 O3, tgt=66.31, overall=66.31 ]			(261.05313, 659079.44)(262.05518, 62172.707)(263.0488, 66217.13)(264.05084, 3851.1099)
1098	CPD-17638	7-hydroxylauroyl-CoA	a medium-chain 2,3,4-saturated fatty acyl CoA // a hydroxyacyl-CoA	208283	208036	737393	731901	983460	992525	500129	652903	1	1	210142	223709	1	1	541151	556874	1	1	240572	223292	749939	735453	722847	714722	CPD-17638	CPD-17638 [ C33 H54 N7 O18 P3 S, tgt=14.84, overall=14.84 ]			(949.252, 4137.91)(950.25464, 2143.71)(979.26294, 29937.871)(980.26575, 9111.534)(981.2676, 1324.441)
1748	CPD0-1040	7-methylinosine	a modified ribonucleoside	865118	883910	1	1	1	1	1	1	918278	849552	1	1	1	1	881668	876569	1	1	915553	981127	1	1	1	1	CPD0-1040	CPD0-1040 [ C11 H15 N4 O5, tgt=66.64, overall=66.64 ]			(301.13815, 34312.977)(302.14133, 708.15375)
1349	7-METHYLXANTHOSINE	7-methylxanthosine	a modified ribonucleoside	1	1	1	1	1	1	1	1	1	1	1	1	1	1	1	1	1	1	1	397212	165579	149117	1	1	7-METHYLXANTHOSINE	7-METHYLXANTHOSINE [ C11 H15 N4 O6, tgt=33.71, overall=33.71 ]			(299.0965, 564.6933)(281.0962, 10047.573)
342	7-O-ACETYLSALUTARIDINOL	7-O-acetylsalutaridinol	a morphinane alkaloid	2076143	2057745	1163207	1206769	1951108	1982679	1076835	1378665	1961380	1928130	853453	872968	814104	1	2234334	2232469	1564998	1509185	874234	1048943	1954255	1911224	1300984	1277601	7-O-ACETYLSALUTARIDINOL	7-O-ACETYLSALUTARIDINOL [ C21 H26 N O5, tgt=12.37, overall=12.37 ]			(354.17337, 66984.02)(355.17584, 3564.8665)
717	CPD-12498	7-oxateasterone	a C28 brassinosteroid	1	1	1	1	1	1	1	1	1	1	1	1	178096	170203	152541	153347	1	1	1	1	201538	209444	1	1	CPD-12498	CPD-12498 [ C28H48O5, tgt= ]			(469.3563, 18621.375)(447.3431, 11267.398)
714	CPD-12497	7-oxatyphasterol	a C28 brassinosteroid	1	1	1	1	1	1	1	1	1	1	1	1	178096	170203	152541	153347	1	1	1	1	201538	209444	1	1	CPD-12497	CPD-12497 [ C28H48O5, tgt= ]			(469.3563, 18621.375)(447.3431, 11267.398)
1198	CPD-4281	7,2'-dihydroxy-4'-methoxy-isoflavanol carbocation intermediate 1	ethyl iodide	1	1	1	1	1	1	1	1	1	1	1	1	1	1	1	1	1	1	494831	481672	1	1	1	1	CPD-4281	CPD-4281 [ C16 H17 O5, tgt=41.83, overall=41.83 ]			(295.09296, 9932.92)(298.09393, 4287.8853)
1205	CPD-4284	7,2'-dihydroxy-4'-methoxy-isoflavanol-quinonemethide-intermediate-1	ethyl iodide	1	1	1	1	1	1	1	1	1	1	1	1	1	1	1	1	1	1	494831	481672	1	1	1	1	CPD-4284	CPD-4284 [ C16 H17 O5, tgt=41.83, overall=41.83 ]			(295.09296, 9932.92)(298.09393, 4287.8853)
1204	CPD-4285	7,2'-dihydroxy-4'-methoxy-isoflavanol-quinonemethide-intermediate-2	ethyl iodide	1	1	1	1	1	1	1	1	1	1	1	1	1	1	1	1	1	1	494831	481672	1	1	1	1	CPD-4285	CPD-4285 [ C16 H17 O5, tgt=41.83, overall=41.83 ]			(295.09296, 9932.92)(298.09393, 4287.8853)
1921	CPD-14937	7,3',4',5'-tetramethylmyricetin	a flavonol derivative	648082	622340	1	1	655145	660740	1	1	920093	871249	1	1	1	1	722236	744605	1	1	1	1	1	1	1	1	CPD-14937	CPD-14937 [ C19 H18 O8, tgt=38.51, overall=38.51 ]			(375.10107, 26916.799)
2088	CPD-14940	7,3',5'-trimethylmyricetin	a flavonol derivative	905736	937689	1	1	888226	901428	1	1	1	1	1	1	1	1	1	1	1	1	1	1	676449	649283	1	1	CPD-14940	CPD-14940 [ C18 H16 O8, tgt=39.19, overall=39.19 ]			(343.0751, 2997.0)(361.08563, 30804.186)
343	CPD-14934	7,4'-dimethylmyricetin	a flavonol derivative	1	1	1	1	1	1	1	1	1479322	1474552	7395752	7399892	1697015	1672424	1	1	1	1	4678738	4631215	1200012	1200933	1148964	1144762	CPD-14934	CPD-14934 [ C17 H14 O8, tgt=25.93, overall=25.93 ]			(350.0811, 1615.3899)(364.09732, 127188.47)(365.09937, 13138.472)(366.09314, 12039.266)(367.095, 1420.3401)
1033	CPD-16870	7,8-dihydroberberine	a berberine alkaloid	114162	124695	138702	138507	1	1	105988	138665	114753	111731	1	1	1	1	174616	182020	1	1	171215	170119	1	192813	1	1	CPD-16870	CPD-16870 [ C20 H19 N O4, tgt=4.37, overall=4.37 ]			(319.11212, 7931.82)(321.12726, 2343.8276)(340.15707, 5991.7993)(344.35876, 2372.03)
1917	CPD-11770	7,8-dihydromonapterin	a 7,8-dihydroneopterin	116563	121321	186996	183978	169311	170719	1	167500	1	163510	1	1	1	1	133114	139835	1	1	1	1	1	1	1	1	CPD-11770	CPD-11770 [ C9 H13 N5 O4, tgt= ]			(255.09476, 9436.007)(261.0705, 1739.431)
1136	CPD0-1718	7,8-dihydropterin	a 7,8-dihydropteridine // a 7,8-dihydropterin	1	1	1	1	1	1	1	1	197146	208406	427610	1	1	1	1	1	1	1	1	1	1	1	1	1	CPD0-1718	CPD0-1718 [ C6 H7 N5 O, tgt= ]			(148.05856, 7191.897)(167.08745, 1789.655)(170.0463, 576.79)
1864	CPD-14818	7'-O-demethylcephaeline	an alkaloid	206713	200672	223783	1	359402	358030	180398	229549	366631	1	1	1	1	1	1	1	267846	430673	1	1	1	1	1	1	CPD-14818	CPD-14818 [ C27H38N2O4, tgt= ]			(454.27887, 12751.914)(476.3426, 1947.47)(462.67584, 6375.651)(461.26807, 1713.225)
1657	CPD-7016	71-hydroxychlorophyll a	an organometallic compound	4165403	3696475	4103768	3787095	1	5631088	2506872	3020510	6554016	6742124	3227210	1	1	3082126	4199826	4259288	5487804	1	4875108	4866357	5363082	5334142	1	1	CPD-7016	CPD-7016 [ C55 H71 Mg N4 O6, tgt=24.03, overall=24.03 ]			(926.57587, 94068.48)(927.57886, 40190.83)(928.58093, 6353.0625)(914.5865, 1429.52)(931.53094, 68706.38)(932.5339, 27956.18)(933.5358, 3693.0803)
625	CPD-16627	7beta-hydroxy-ent-sandaracopimaradiene	a diterpenoid	1	1	465222	473731	763740	761390	455000	580709	1	1	465625	466785	540193	517656	456282	490205	778072	657157	1	1	445739	435307	562695	641198	CPD-16627	CPD-16627 [ C20 H32 O, tgt=4.41, overall=4.41 ]			(288.2504, 11980.738)(270.24008, 5188.2715)
41	CPD-13926	7beta-hydroxytaxusin	a terpenoid	1	1	1	1	3332196	3355062	1	1193695	1	1	1	1	956166	946063	1	1	1	1	4491132	4391226	1	1	1	1	CPD-13926	CPD-13926 [ C28 H40 O9, tgt=34.78, overall=34.78 ]			(503.2456, 116196.63)(504.24875, 21897.084)(505.25143, 1517.2825)
537	CPDQT-29	8-(methylsulfanyl)-2-oxooctanoate	an omega-(methylsulfanyl)-2-oxoalkanoate	2623794	2471247	2369762	2065755	2283090	2227206	1361755	2576265	2619336	2830065	2722822	2630517	2462353	2298339	2429908	2578913	2381446	2536271	2776520	2615592	2667263	2658818	1765861	1719419	CPDQT-29	CPDQT-29 [ C9 H15 O3 S, tgt=85.95, overall=85.95 ]			(185.06422, 147125.67)(186.06578, 17396.348)(187.06226, 11238.18)(224.1105, 582.41785)(206.0998, 533.0308)(228.0546, 1302.8401)
2027	CPDQT-299	8-(methylsulfinyl)octyl-glucosinolate	an omega-(methylsulfinyl)alkyl-glucosinolate	1	1	1	1	1	1	1	1	1	1	1	1	1	1	1	1	1	1	1	1	1	1	1	1	CPDQT-299	CPDQT-299 [ C16 H30 N O10 S3, tgt= ]
1668	CPD-20264	8-[(2S)-2-amino-2-carboxylatoethyl]-5-hydroxy-2H-1,4-benzothiazine-3-carboxylate	a quinone	450384	476945	569624	564832	683811	682095	1	383480	292599	297726	1	313707	1	101398	592929	618373	1	1	261124	253776	571125	560365	426890	433743	CPD-20264	CPD-20264 [ C12 H11 N2 O5 S, tgt=41.42, overall=41.42 ]			(299.04337, 1865.529)(300.04462, 563.35254)(301.0507, 716.1067)(277.02927, 21584.932)(301.05728, 635.13336)(279.037, 291.585)(295.05975, 1233.7417)(318.0188, 637.993)(319.01556, 458.712)
1362	CPD0-1647	8-aminoethyl-2,6-anhydro-3,8-dideoxy-D-glycero-D-talo-octonate	a small molecule	1	1	1	1	1	1	1	1	1	1	1	1	1	1	1	1	1	1	1	1	1	1	1	1	CPD0-1647	CPD0-1647 [ C8 H15 N O6, tgt= ]
510	CPD-13245	8-anilinonaphthalenesulfonate	a small molecule	390596	387002	504818	466934	367437	378173	529085	660733	341205	333013	218379	224521	455997	454178	312505	304790	362742	1	157408	146711	342204	294806	248295	513195	CPD-13245	CPD-13245 [ C16 H12 N O3 S, tgt=22.80, overall=22.80 ]			(304.0505, 630.08)(287.05273, 120981.77)(325.0539, 846.78577)(309.03857, 5762.165)
406	CPD-15484	8-hydroxy-7-methoxy-flavone	a methoxyflavone // a monohydroxyflavone	6505256	6364930	3808141	3788508	5234700	5197564	2700781	3372500	8157187	8208901	16897572	16505134	11940544	11974529	2811731	2802924	4325357	4365762	13638131	13463244	7360648	7310815	10454542	10635085	CPD-15484	CPD-15484 [ C16 H12 O4, tgt=44.80, overall=44.80 ]			(251.06868, 335504.97)(252.07063, 23023.08)(253.06407, 25981.342)(254.0666, 1203.016)
1509	CPD0-1093	8-hydroxy-dATP	a modified nucleotide	1169353	1140037	1296588	1312378	1865917	1878532	1046605	1305053	2005737	1988021	613890	602570	1	1	1	1	1	1	1	1	1	1	1	1	CPD0-1093	CPD0-1093 [ C10H14N5O13P3, tgt= ]			(507.973, 1352.9911)(529.9749, 4110.814)(530.97815, 2033.0889)(513.89154, 26484.432)(514.404, 4099.7)(514.96594, 6250.0176)
623	CPD-9017	8-hydroxypurine	an aromatic compound	4382805	4409570	4597936	4753249	4470113	4566400	3585157	4653756	4474616	4502851	3867634	3905011	4219612	4036830	5684355	5759083	4239296	4154725	4243673	4165628	4929299	4841629	4517762	4538902	CPD-9017	CPD-9017 [ C5 H4 N4 O, tgt=66.58, overall=66.58 ]			(136.06035, 111991.21)(137.06253, 1504.9346)
564	8-HYDROXYQUINOLINE	8-hydroxyquinoline	a small molecule	665372	561597	556399	441187	527360	518036	1	589591	217433	138532	181424	174630	583139	1	561606	608515	562803	592153	262441	480729	315562	292636	429834	1	8-HYDROXYQUINOLINE	8-HYDROXYQUINOLINE [ C9 H7 N O, tgt=43.68, overall=43.68 ]			(148.05852, 7296.8975)(130.0478, 16635.47)(146.06013, 9936.346)(131.0618, 1668.9187)(169.1267, 3232.2969)(170.04643, 1502.73)(151.03314, 899.9291)
2095	CPD-12632	8'-(3,4-dihydroxy-5-alkenyl)phenyl-3-[9'E,11'E,13'Z-pentadecatrienyl]catechol	a catechol	1	1	1	1	1	1	1	1	1	1	1	1	1	1	1	1	1	1	1	1	191488	200563	1	1	CPD-12632	CPD-12632 [ C42 H58 O4, tgt= ]			(645.4597, 11717.775)(646.46265, 318.405)
490	CPD-7206	8'-apo-beta-carotenal	an apocarotenoid	591710	593141	576899	569338	679082	703084	455487	577121	788919	746967	773017	796091	451188	450571	449316	464176	364322	351756	422785	441012	577126	542593	430951	419502	CPD-7206	CPD-7206 [ C30 H40 O, tgt=11.97, overall=11.97 ]			(419.3112, 4143.9053)(435.35538, 25553.713)(436.3582, 1918.8031)
551	CPDQT-30	9-(methylsulfanyl)-2-oxononanoate	an omega-(methylsulfanyl)-2-oxoalkanoate	872448	888272	1	1	254901	284948	1	735131	1	1	776113	824525	1464155	1416193	1683541	1684077	1	1	1814837	1772270	541668	491381	455628	446884	CPDQT-30	CPDQT-30 [ C10 H17 O3 S, tgt=7.99, overall=7.99 ]			(218.10097, 6950.214)(205.09492, 24280.064)
1783	CPD0-1404	9-[6(RS)-8-diamino-5,6,7,8-tetradeoxy-beta-D-ribo-octofuranosyl]-9H-purin-6-amine	a small molecule	1	1	1	1	1	1	1	1	1	1	1	1	1	1	1	1	1	1	1	1	1	1	1	1	CPD0-1404	CPD0-1404 [ C13 H23 N7 O3, tgt= ]
1061	CPD0-1406	9-[6(S),9-diamino-5,6,7,8,9-pentadeoxy-beta-D-ribo-nonafuranosyl]-9H-purin-6-amine	a small molecule	692797	683931	530471	532133	1057810	1080885	488504	636364	1206139	1213195	320938	316447	1	1	1	1	1	1	1	1	1	1	1	1	CPD0-1406	CPD0-1406 [ C14 H25 N7 O3, tgt= ]			(340.2052, 3337.5857)(357.23227, 45404.81)(358.23453, 1715.2175)
427	CPD-7196	9-cis-violaxanthin	a xanthophyll	5542041	1676532	5281160	5221003	4663871	4696498	824959	1070599	1684415	4439521	1221484	1180663	2619255	2621480	6200220	6309245	571163	542216	6386981	6499004	5760875	5721922	6549189	6553175	CPD-7196	CPD-7196 [ C40 H56 O4, tgt=62.22, overall=62.22 ]			(601.4232, 82568.87)(602.42487, 21919.78)(603.4259, 305.32202)(583.4108, 18164.115)(584.4128, 3858.1963)
1605	CPD-9533	9-demethylmunduserone	a small molecule	1	1	1	1	1	1	1	1	1	1	1	1	1	1	1	1	1	1	1	1	1	1	1	1	CPD-9533	CPD-9533 [ C18 H16 O6, tgt= ]
1262	CPD-8686	9-oxononanoate	a monocarboxylate // an aldehyde	1	1	1	1	1	1	1	1	1	1	1	1	1	1	1	1	1	1	1	1	1	1	1	1	CPD-8686	CPD-8686 [ C9 H15 O3, tgt= ]
1760	CPD-13088	9,10-12,13-diepoxyoctadecanoate	an epoxy fatty acid // a long-chain 2,3,4-saturated fatty acid	205602	190298	1	1	1	1	1	1	1	1	1	1	1	1	1	1	1	1	1	1	1	1	1	1	CPD-13088	CPD-13088 [ C18H31O4, tgt= ]			(293.20807, 8303.405)(294.20367, 246.59)(336.226, 429.975)
1792	CPD-13094	9,10-DiHODE	a derivative of n-3 polyunsaturated fatty acid // a DiHODE	205602	190298	1	1	1	1	1	1	1	1	1	1	1	1	1	1	1	1	1	1	1	1	1	1	CPD-13094	CPD-13094 [ C18H31O4, tgt= ]			(293.20807, 8303.405)(294.20367, 246.59)(336.226, 429.975)
407	CPD-8681	9,10-epoxy-10,12Z-octadecadienoate	an epoxy fatty acid	391856	372026	166040	161524	230565	215275	1	1	193295	191184	1	1	246570	233590	427549	452758	1	1	320238	337912	1	1	1	1	CPD-8681	CPD-8681 [ C18 H29 O3, tgt=50.72, overall=50.72 ]			(293.20804, 6086.1646)(294.204, 1046.96)(275.19785, 6104.771)(277.21338, 19016.13)(278.21674, 2023.6824)(294.24033, 234453.23)(295.24332, 29807.408)
409	CPD-8682	9,10-epoxy-10,12Z,15Z-octadecatrienoate	a small molecule	1167514	1113688	674802	693670	1	1	1224900	1516188	895868	893863	685091	666876	1777443	1737625	1445366	1508389	840980	850738	1172933	1110642	1340298	1323407	1272644	1293047	CPD-8682	CPD-8682 [ C18 H27 O3, tgt=44.90, overall=44.90 ]			(291.19272, 47334.914)(292.1958, 2854.1775)(273.18195, 3204.3345)
690	910-EPOXY-18-HYDROXYSTEARATE	9,10-epoxy-18-hydroxystearate	an epoxy fatty acid // a long-chain 2,3,4-saturated fatty acid // an omega-hydroxy long-chain fatty acid	105471	1	115037	128346	1	1	1	1	162464	165582	1	1	90837	1	160612	1	1	1	1	1	135792	1	1	1	910-EPOXY-18-HYDROXYSTEARATE	910-EPOXY-18-HYDROXYSTEARATE [ C18H33O4, tgt= ]			(331.2805, 3258.7688)(313.27026, 6057.378)
1716	CPD-10514	9,10-epoxystearate	an epoxy fatty acid // a long-chain 2,3,4-saturated fatty acid	2306430	2287224	1	1	1	1	1	1	1337810	1357624	1	1	1	1	3726005	3799357	1	1	1466120	1564803	1	1	1	1	CPD-10514	CPD-10514 [ C18 H33 O3, tgt=50.78, overall=50.78 ]			(279.2295, 95800.83)(280.2331, 7880.265)
1279	91018-TRIHYDROXYSTEARATE	9,10,18-trihydroxystearate	a long-chain 2,3,4-saturated fatty acid // an omega-hydroxy long-chain fatty acid	1	1	1	1	1	1	1	1	1	1	1	1	1	1	1	1	1	1	1	1	1	1	1	1	91018-TRIHYDROXYSTEARATE	91018-TRIHYDROXYSTEARATE [ C18 H35 O5, tgt= ]
282	CPD-7535	9,15,9'-tri-cis-zeta-carotene	a carotene	1	1	303285	305766	1750478	1524248	412848	536414	1	1	431236	405757	749069	691225	1	1	760268	748406	1	1	311882	287404	538376	587570	CPD-7535	CPD-7535 [ C40H60, tgt= ]			(559.51416, 24034.838)(560.5171, 4693.8647)
249	CPD-7526	9,9'-di-cis-zeta-carotene	a carotene	1	1	303285	305766	1750478	1524248	412848	536414	1	1	431236	405757	749069	691225	1	1	760268	748406	1	1	311882	287404	538376	587570	CPD-7526	CPD-7526 [ C40H60, tgt= ]			(559.51416, 24034.838)(560.5171, 4693.8647)
10	CPD-7424	9'-cis-neoxanthin	a 9-cis-epoxycarotenoid	5542041	1676532	5281160	5221003	4663871	4696498	824959	1070599	1684415	4439521	1221484	1180663	2619255	2621480	6200220	6309245	571163	542216	6386981	6499004	5760875	5721922	6549189	6553175	CPD-7424	CPD-7424 [ C40 H56 O4, tgt=62.22, overall=62.22 ]			(601.4232, 82568.87)(602.42487, 21919.78)(603.4259, 305.32202)(583.4108, 18164.115)(584.4128, 3858.1963)
245	CPD-17614	9(S)-HOTrE	9-HOTrE	391856	372026	166040	161524	230565	215275	1	1	193295	191184	1	1	246570	233590	427549	452758	1	1	320238	337912	1	1	1	1	CPD-17614	CPD-17614 [ C18 H29 O3, tgt=50.72, overall=50.72 ]			(293.20804, 6086.1646)(294.204, 1046.96)(275.19785, 6104.771)(277.21338, 19016.13)(278.21674, 2023.6824)(294.24033, 234453.23)(295.24332, 29807.408)
442	CPD-8678	9(S)-HpOTre	a linolenate-derived metabolite // an HpOTre	1	1	166445	160721	205995	205112	1	1	1	1	1	1	178366	168271	100326	110369	1	1	1	1	1	1	1	1	CPD-8678	CPD-8678 [ C18H29O4, tgt= ]			(332.19516, 8298.6)(293.20813, 7142.565)(315.18958, 726.445)
1142	CPD-8719	9alpha-copalyl diphosphate	a diterpenoid	1	1	1	1	1	1	1	1	1	1	377703	385226	1	1	1	1	1	1	1	1	1	1	1	1	CPD-8719	CPD-8719 [ C20H33O7P2, tgt= ]			(430.16632, 25077.676)(431.16913, 1198.355)
798	CPD4KF-7	9beta-pimara-7,15-diene	a diterpenoid // ethyl iodide	1	1	1	1	679796	721179	310763	375991	1	1	1	1	437598	424374	1	1	470211	460192	1	1	1	1	337506	330574	CPD4KF-7	CPD4KF-7 [ C20 H32, tgt= ]			(295.2435, 29262.787)(296.25372, 1155.3131)
1879	CPD-16680	9beta-stemod-13(17)-en-19-al	a diterpenoid	1	1	1	1	1	1	1	1	1	1	1	1	1	1	1	1	1	1	1	1	1	1	1	1	CPD-16680	CPD-16680 [ C20 H30 O, tgt= ]
697	CPD-16681	9beta-stemod-13(17)-en-19-oate	a diterpenoid	972629	967619	2059062	1	2257186	2963739	863503	1734520	1	1	863368	2061135	3079012	1	761591	843095	2296296	3182454	524896	534594	2417854	2311467	1	1	CPD-16681	CPD-16681 [ C20 H30 O2, tgt=20.49, overall=20.49 ]			(320.25336, 92057.43)(321.25598, 8719.423)
656	CPD-16679	9beta-stemod-13(17)-en-19-ol	a diterpenoid	1	1	465222	473731	763740	761390	455000	580709	1	1	465625	466785	540193	517656	456282	490205	778072	657157	1	1	445739	435307	562695	641198	CPD-16679	CPD-16679 [ C20 H32 O, tgt=4.41, overall=4.41 ]			(288.2504, 11980.738)(270.24008, 5188.2715)
547	CPD-9907	9beta-stemod-13(17)-ene	a diterpenoid	1	1	1	1	679796	721179	310763	375991	1	1	1	1	437598	424374	1	1	470211	460192	1	1	1	1	337506	330574	CPD-9907	CPD-9907 [ C20 H32, tgt= ]			(295.2435, 29262.787)(296.25372, 1155.3131)
124	CPD-15332	9H-purine-2,6,8-triol	an aromatic compound	4097782	3867392	2750232	655871	764995	3029554	379857	2943998	1919434	1984031	988105	880547	839476	732555	4294280	4195958	806331	915306	1044585	902071	4199044	895071	606522	541246	CPD-15332	CPD-15332 [ C5 H4 N4 O3, tgt=55.45, overall=55.45 ]			(150.01889, 98387.89)(151.02184, 1134.7776)(152.5246, 413.17)(186.9004, 38674.23)(187.79283, 8322.402)(168.04895, 38154.145)(169.05008, 3378.1663)(170.04655, 1560.5964)(175.0161, 6907.7725)
827	CPD-17716	a linoleate group	Superatoms	81435200	80552056	170405408	174624656	566873	613105	161807520	146936	37656824	37532508	187872448	179826544	209566	191188	152375408	157035584	235769	214381984	64486680	67057272	167319792	163206704	156984	156486	CPD-17716	CPD-17716 [ C18 H32 O, tgt=89.14, overall=89.14 ]			(264.91275, 54866.25)(266.25345, 8719.954)(268.26062, 1580.519)(247.23962, 29646.541)(248.24283, 4318.3564)(268.26178, 367070.2)(269.2647, 52807.19)(270.26724, 1022.965)(282.2773, 2924590.2)(283.2806, 557304.1)(284.2832, 36369.734)
403	CPD-8691	abieta-7,13-dien-18-ol	a diterpenoid // an alcohol	1	1	465222	473731	763740	761390	455000	580709	1	1	465625	466785	540193	517656	456282	490205	778072	657157	1	1	445739	435307	562695	641198	CPD-8691	CPD-8691 [ C20 H32 O, tgt=4.41, overall=4.41 ]			(288.2504, 11980.738)(270.24008, 5188.2715)
1825	CPD-8692	abieta-7,13-dien-18,18-diol	a diterpenoid // an alcohol	1	1	1	1	1	1	1	1	1	1	1	1	1	1	1	1	1	1	1	1	1	1	1	1	CPD-8692	CPD-8692 [ C20 H32 O2, tgt= ]
1824	CPD-8693	abieta-7,13-diene-18-al	a diterpenoid // an aldehyde	1	1	1	1	1	1	1	1	1	1	1	1	1	1	1	1	1	1	1	1	1	1	1	1	CPD-8693	CPD-8693 [ C20 H30 O, tgt= ]
402	CPD-8694	abieta-7,13-diene-18-oate	a diterpenoid // an organic acid	1	1	1	1	1	1	1	1	1	1	1	1	651725	1	1	1	697326	1	1	1	1	1	1	1	CPD-8694	CPD-8694 [ C20 H29 O2, tgt= ]			(320.25238, 8152.285)(322.26816, 1042.775)
1874	CPD-8721	abieta-8,11,13-triene	a diterpenoid	1	1	1	1	1	1	1	1	1	1	1	1	1	1	1	1	1	1	1	1	1	1	1	1	CPD-8721	CPD-8721 [ C20 H30, tgt= ]
907	ACENAPHTHENEQUINONE	acenaphthenequinone	a quinone	1	1	1	1	1	1	1	1	1	1	1	1	1	1	1	1	1	1	1	1	1	1	1	1	ACENAPHTHENEQUINONE	ACENAPHTHENEQUINONE [ C12 H6 O2, tgt= ]
370	CPD-9778	acetonedicarboxylate	a dicarboxylate	92268	86852	97587	89977	92608	92175	1	94317	100111	102353	131944	128690	193181	164210	95686	106086	135007	149177	94942	1	96776	94474	138558	126714	CPD-9778	CPD-9778 [ C5 H4 O5, tgt=61.66, overall=61.66 ]			(144.00293, 7682.7373)(145.0142, 370.24)(126.9972, 626.89)(147.02155, 5710.6167)(145.03244, 2046.1268)
924	ACIFLUORFEN	acifluorfen	a small molecule	1	1	1	1	1	1	1	1	1	1	210832	209064	1	1	1	1	1	1	1	1	1	1	1	1	ACIFLUORFEN	ACIFLUORFEN [ C14H6ClF3NO5, tgt= ]			(359.9932, 9205.13)(364.9987, 492.96)
760	CPD0-1036	acivicin	a small molecule	4267357	4226631	7318758	7321507	5504313	5734355	2669972	3465769	6807155	7038527	3259514	3499515	4704189	4523438	2202395	2425883	8403320	8419624	21084568	19525192	11272471	11469739	643795	610270	CPD0-1036	CPD0-1036 [ C5 H7 Cl N2 O3, tgt=63.64, overall=63.64 ]			(166.01427, 124022.4)(167.01663, 1758.807)(178.03413, 196339.67)(179.03624, 6687.5645)(180.02946, 7479.422)
461	ADENINE	adenine	a cobamide lower ligand // a purine base	4382805	4409570	4597936	4753249	4470113	4566400	3585157	4653756	4474616	4502851	3867634	3905011	4219612	4036830	5684355	5759083	4239296	4154725	4243673	4165628	4929299	4841629	4517762	4538902	ADENINE	ADENINE [ C5 H5 N5, tgt=66.58, overall=66.58 ]			(139.0563, 943.81494)(136.06035, 111991.21)(137.06253, 1504.9346)
95	ADENINE-RING	adenine-ring	a ring	4382805	4409570	4597936	4753249	4470113	4566400	3585157	4653756	4474616	4502851	3867634	3905011	4219612	4036830	5684355	5759083	4239296	4154725	4243673	4165628	4929299	4841629	4517762	4538902	ADENINE-RING	ADENINE-RING [ C5 H5 N5, tgt=66.58, overall=66.58 ]			(139.0563, 943.81494)(136.06035, 111991.21)(137.06253, 1504.9346)
1533	ADENOSINE	adenosine	a nucleoside // a purine ribonucleoside	1	1	1	1	1	1	1	1	1	1	1	1	1	1	1	1	1	1	1	1	1	1	1	1	ADENOSINE	ADENOSINE [ C10 H13 N5 O4, tgt= ]
569	CPD-3705	adenosine 2'-monophosphate	a nucleic acid component // a ribonucleoside 2'-phosphate	3534928	3725667	2496402	2558069	2838144	3058961	2346051	3105931	3039809	3242271	2565075	2926219	2609654	2375582	3566205	3867550	2568684	2723789	3179017	3127386	3536776	3735237	3788596	3528342	CPD-3705	CPD-3705 [ C10 H12 N5 O7 P, tgt=46.76, overall=46.76 ]			(327.0295, 97363.65)(328.0313, 4795.2534)(329.0251, 7667.521)(331.0515, 1534.915)
1430	CPD-3707	adenosine 2',3'-cyclic monophosphate	a nucleoside cyclic 2',3'-monophosphate // a ribonucleoside 2',3'-cyclic phosphate	1	1	1	1	200649	206645	1	1	1	1	1	1	1	1	1	1	1	1	160832	153504	1	1	1	1	CPD-3707	CPD-3707 [ C10 H11 N5 O6 P, tgt=47.15, overall=47.15 ]			(331.05133, 865.275)(330.05545, 1302.285)(311.04944, 6292.79)(353.03555, 9481.266)
617	CPD-3706	adenosine 3'-monophosphate	a ribonucleoside 3'-phosphate // a nucleic acid component	3534928	3725667	2496402	2558069	2838144	3058961	2346051	3105931	3039809	3242271	2565075	2926219	2609654	2375582	3566205	3867550	2568684	2723789	3179017	3127386	3536776	3735237	3788596	3528342	CPD-3706	CPD-3706 [ C10 H12 N5 O7 P, tgt=46.76, overall=46.76 ]			(327.0295, 97363.65)(328.0313, 4795.2534)(329.0251, 7667.521)(331.0515, 1534.915)
1477	ADENOSINE-5-CARBOXAMIDE	adenosine 5'-carboxamide	a carboxamide	1	1	1	1	1	1	1	1	1	1	1	1	1	1	1	1	1	1	384490	381116	1	1	1	1	ADENOSINE-5-CARBOXAMIDE	ADENOSINE-5-CARBOXAMIDE [ C10 H12 N6 O4, tgt=26.11, overall=26.11 ]			(281.0964, 15728.595)(289.08255, 235.7)
1328	CPD-13713	adenosine 5'-phosphoselenate	an organoselenium compound	103971	98611	113345	114561	143997	151381	99325	119139	151786	154966	1	1	1	1	1	1	1	1	1	1	1	1	1	1	CPD-13713	CPD-13713 [ C10H13N5O10PSe, tgt= ]			(468.9541, 5657.0513)(477.9539, 3875.61)(454.94745, 2132.835)(497.62537, 14894.056)(500.6251, 12886.81)(485.94894, 912.10004)(486.95322, 2519.9333)
1034	CPD0-1465	adenosine 5'[beta,gamma-methylene]triphosphate	a small molecule	1	1	1	1	355209	350063	1	1	386067	384983	1	1	1	1	1	1	1	1	1	1	1	1	1	1	CPD0-1465	CPD0-1465 [ C11H14N5O14P3, tgt= ]			(534.96564, 562.3)(514.9663, 19941.594)
1567	CPD0-1054	adenylyl-imidodiphosphate	a small molecule	1	1	1	1	1	1	1	1	1	1	1	1	1	1	1	1	1	1	1	1	1	1	1	1	CPD0-1054	CPD0-1054 [ C10H13N6O12P3, tgt= ]
217	CPD-8122	adenylyl-molybdopterin	a pterin	1	1	204061	1	1	1	188381	271201	1	1	1	1	223659	221673	1	1	1	1	231747	218953	307428	302222	215294	207217	CPD-8122	CPD-8122 [ C20 H23 N10 O12 P2 S2, tgt=41.41, overall=41.41 ]			(748.0275, 718.83636)(726.015, 4414.5376)
1070	CPD-19791	adhumulone	an alpha bitter acid	782377	780665	671565	688569	1105411	1110989	566373	727312	1379766	1367655	1	1	1	1	1	1	1	1	1	1	1	1	1	1	CPD-19791	CPD-19791 [ C21H29O5, tgt= ]			(379.24518, 58188.52)(380.2474, 1618.7013)(362.21805, 1999.6699)
88	CPD-14533	adhyperforin	a cyclic terpene ketone	281894	273144	316717	338051	188990	1	279222	362198	194506	199671	281194	1	488362	479551	250636	262207	181827	1	948312	850035	1	603746	402269	368118	CPD-14533	CPD-14533 [ C36 H54 O4, tgt=23.82, overall=23.82 ]			(533.37885, 10368.371)(535.3938, 300.6)(568.4214, 4342.9854)(569.4264, 2304.54)(551.1449, 10666.9795)(552.42224, 1786.7925)(575.1424, 10461.642)(577.2919, 2817.6833)(577.4041, 4283.34)(555.39166, 6619.5513)
63	ADIPATE	adipate	an alpha,omega-dicarboxylate	4463968	4539267	4004191	3888966	3236259	3419065	3111768	3850657	5103589	4901102	3595015	3566764	4289229	4180664	4759793	4805574	4117369	4037614	4446912	4737240	4077300	4039622	3406484	3511554	ADIPATE	ADIPATE [ C6 H8 O4, tgt=79.00, overall=79.00 ]			(149.02162, 126751.34)(150.02495, 3406.13)
1673	CPD-19790	adlupulone	a beta bitter acid	1	1	1	1	1	1	1	1	1	1	1	1	1	1	1	1	1	1	245135	268673	1	1	1	1	CPD-19790	CPD-19790 [ C26 H37 O4, tgt=17.85, overall=17.85 ]			(413.26224, 15845.061)(414.2652, 521.88)
521	CPD-7849	adonirubin	a ketocarotenoid	230737	224080	208986	222126	441174	363492	168103	220714	503086	477565	320727	312012	143948	134673	599473	582841	1	1	857923	773232	604237	593056	624936	620960	CPD-7849	CPD-7849 [ C40 H52 O3, tgt=43.87, overall=43.87 ]			(565.39795, 7450.125)(566.4012, 1355.5675)(582.06525, 9440.16)(584.412, 6366.0703)(601.4181, 32478.418)(602.42444, 6832.74)(586.38574, 4453.955)(582.88, 68080.625)(584.28064, 42946.746)(585.1877, 15007.509)(585.4378, 5954.84)
513	CPD-7852	adonixanthin	a ketocarotenoid	2546746	2356804	2195594	2096281	7003605	7249678	4027209	4949946	7305848	7447762	5746594	5923069	1507307	1512172	2977720	3038359	4410459	4330481	4106396	4215278	3498345	3541179	6499423	6395293	CPD-7852	CPD-7852 [ C40 H54 O3, tgt=77.48, overall=77.48 ]			(583.4096, 44524.61)(584.4123, 11583.94)(585.4164, 228.985)(565.3983, 12659.233)(566.4017, 2220.8457)(583.71844, 125749.875)(584.7215, 37039.04)(585.4373, 4714.0327)
1203	CPDQT-400	ADP-5-ethyl-4-methylthiazole-2-carboxylate	a small molecule	1	1	1	1	569825	569651	1	1	615049	611244	1	1	1	1	1	1	1	1	1	1	1	1	1	1	CPDQT-400	CPDQT-400 [ C17H19N6O12P2S, tgt= ]			(618.02655, 744.55)(603.01746, 5200.2725)
1115	ADP-D-GLUCOSE	ADP-alpha-D-glucose	an NDP-alpha-D-glucose // an ADP-sugar	1	1	1	1	1	1	1	1	1	1	1	1	1	1	1	1	1	1	1	1	1	1	1	1	ADP-D-GLUCOSE	ADP-D-GLUCOSE [ C16H23N5O15P2, tgt= ]
910	CPD-7026	afrormosin	an isoflavone	1	1	1	1	1068859	1126398	1	1	1082732	1083626	1	1	1	1	1	1	1	1	1	1	1	1	1	1	CPD-7026	CPD-7026 [ C17 H14 O5, tgt= ]			(299.0964, 1216.4075)(321.12735, 1881.405)
1094	CPD-10081	afrormosin-7-O-glucoside-6''-O-malonate	an isoflavone	1	1	1	1	1	1	1	1	1	1	1	1	1	1	1	1	1	1	1	1	1	1	1	1	CPD-10081	CPD-10081 [ C26 H25 O13, tgt= ]
1399	CPD-14751	ajmaline	an ajmalan-type monoterpenoid indole alkaloid	1	1	1	1	423446	418830	1	1	1	1	1	1	1	1	1	1	1	1	1	1	1	1	1	1	CPD-14751	CPD-14751 [ C20 H26 N2 O2, tgt= ]			(309.20285, 5690.13)(331.18463, 6354.175)
1810	CPD-4242	ajmaline	a small molecule	1	1	1	1	1	1	1	1	1	1	1	1	1	1	1	1	1	1	1	1	1	1	1	1	CPD-4242	CPD-4242 [ C20 H27 N2 O2, tgt= ]
718	CPD-15700	aldehydo-D-arabinose	D-arabinose	1	1	1	1	1	1	1	1	8953066	9248400	1	1	16850536	16401453	1	1	1	12147986	1	1	1	1	1	1	CPD-15700	CPD-15700 [ C5 H10 O5, tgt=5.38, overall=5.38 ]			(133.04916, 11622.552)(134.04216, 7828.3193)
2066	ARABINOSE-5P	aldehydo-D-arabinose 5-phosphate	D-arabinose 5-phosphate	1	1	1	1	1	1	1	1	1	1	1	1	1	1	1	1	1	1	1	1	1	1	1	1	ARABINOSE-5P	ARABINOSE-5P [ C5 H9 O8 P, tgt= ]
608	CPD-15590	aldehydo-D-galactose	D-galactose	1	1	1	1	1	1	1	1	306069	323071	1	1	290848	282802	1	1	1	1	1	1	1	1	1	1	CPD-15590	CPD-15590 [ C6 H12 O6, tgt=36.98, overall=36.98 ]			(203.05089, 18550.516)(185.03857, 903.20245)
840	CPD-15633	aldehydo-D-galacturonate	D-galacturonate	1111866	1050234	1395093	1042378	1	1	1	1	1	971402	1064706	1205369	1365230	1	982993	1	1131748	1	895406	1005714	559214	1	1	1530791	CPD-15633	CPD-15633 [ C6 H9 O7, tgt=74.02, overall=74.02 ]			(178.03392, 55239.492)(179.0361, 1792.2944)(200.0154, 3737.9424)
163	CPD-15374	aldehydo-D-glucose	D-glucose	1	1	1	1	1	1	1	1	306069	323071	1	1	290848	282802	1	1	1	1	1	1	1	1	1	1	CPD-15374	CPD-15374 [ C6 H12 O6, tgt=36.98, overall=36.98 ]			(203.05089, 18550.516)(185.03857, 903.20245)
647	CPD-15530	aldehydo-D-glucuronate	D-glucuronate	1111866	1050234	1395093	1042378	1	1	1	1	1	971402	1064706	1205369	1365230	1	982993	1	1131748	1	895406	1005714	559214	1	1	1530791	CPD-15530	CPD-15530 [ C6 H9 O7, tgt=74.02, overall=74.02 ]			(178.03392, 55239.492)(179.0361, 1792.2944)(200.0154, 3737.9424)
164	CPD-15373	aldehydo-D-mannose	D-mannose	1	1	1	1	1	1	1	1	306069	323071	1	1	290848	282802	1	1	1	1	1	1	1	1	1	1	CPD-15373	CPD-15373 [ C6 H12 O6, tgt=36.98, overall=36.98 ]			(203.05089, 18550.516)(185.03857, 903.20245)
104	CPD-15818	aldehydo-D-ribose	D-ribose	1	1	1	1	1	1	1	1	8953066	9248400	1	1	16850536	16401453	1	1	1	12147986	1	1	1	1	1	1	CPD-15818	CPD-15818 [ C5 H10 O5, tgt=5.38, overall=5.38 ]			(133.04916, 11622.552)(134.04216, 7828.3193)
2039	CPD-15895	aldehydo-D-ribose 5-phosphate	D-ribose 5-phosphate	1	1	1	1	1	1	1	1	1	1	1	1	1	1	1	1	1	1	1	1	1	1	1	1	CPD-15895	CPD-15895 [ C5 H9 O8 P, tgt= ]
159	CPD-15377	aldehydo-D-xylose	D-xylose	1	1	1	1	1	1	1	1	8953066	9248400	1	1	16850536	16401453	1	1	1	12147986	1	1	1	1	1	1	CPD-15377	CPD-15377 [ C5 H10 O5, tgt=5.38, overall=5.38 ]			(133.04916, 11622.552)(134.04216, 7828.3193)
832	CPD-15699	aldehydo-L-arabinose	L-arabinose	1	1	1	1	1	1	1	1	8953066	9248400	1	1	16850536	16401453	1	1	1	12147986	1	1	1	1	1	1	CPD-15699	CPD-15699 [ C5 H10 O5, tgt=5.38, overall=5.38 ]			(133.04916, 11622.552)(134.04216, 7828.3193)
897	CPD-15619	aldehydo-L-fucose	L-fucose	234251	222217	212482	167433	196674	197279	337975	235986	237185	259266	247045	227347	220853	512468	213003	232083	206424	238088	268813	234018	239221	242217	152557	290791	CPD-15619	CPD-15619 [ C6 H12 O5, tgt=47.62, overall=47.62 ]			(164.07216, 15662.63)(146.85928, 1450.2941)(166.0841, 5478.58)(187.06227, 12500.383)(169.05003, 3838.2827)(170.04646, 1806.0223)
1935	ALENDRONATE	alendronate	a small molecule	1	356503	1	1	291099	319067	1	1	481003	505200	303544	315517	1	1	1	1	1	1	1	1	1	1	496744	477559	ALENDRONATE	ALENDRONATE [ C4H12NO7P2, tgt= ]			(266.0395, 1422.5667)(249.03645, 1810.0522)
1476	ALIZARIN	alizarin	a hydroxyanthraquinone	1	1	1	1	1	1	1	1	1	1	1	1	1	1	1	1	1	1	168385	155029	1	1	1	1	ALIZARIN	ALIZARIN [ C14 H8 O4, tgt=47.40, overall=47.40 ]			(222.02719, 10284.75)(266.03986, 11372.9)
28	CPD-7408	all-trans phytofluene	a carotenoid	1	1	1	1	444670	374155	1	94872	1	1	1	1	142864	131423	1	1	148984	140688	1	1	1	1	1	99724	CPD-7408	CPD-7408 [ C40H62, tgt= ]			(547.5145, 16780.787)(548.5173, 3632.7185)(560.5172, 9611.401)
1355	CPD-12594	all-trans-geranyl-geranyl monophosphate	a polyprenol phosphate // an all-trans-isoprenoid phosphate	125876	121158	164582	171347	1	1	1	1	104725	104772	1	1	1	1	361409	375778	1	1	181094	178927	1	1	1	1	CPD-12594	CPD-12594 [ C20 H33 O4 P, tgt=31.18, overall=31.18 ]			(369.21753, 5442.9053)(351.19586, 633.235)(351.21057, 10857.599)(396.2187, 1238.5962)
1006	ALL-TRANS-HEPTAPRENYL-DIPHOSPHATE	all-trans-heptaprenyl diphosphate	an all-trans-polyprenyl diphosphate	400170	381447	420683	435344	801903	816764	313880	446157	858611	857107	1	1	1	1	1	1	1	1	1	1	1	1	1	1	ALL-TRANS-HEPTAPRENYL-DIPHOSPHATE	ALL-TRANS-HEPTAPRENYL-DIPHOSPHATE [ C35H57O7P2, tgt= ]			(653.3679, 4814.5127)(672.40314, 83375.89)(673.4054, 14393.252)(651.39233, 12873.377)(661.3548, 657.48663)
1499	ALL-TRANS-HEXAPRENYL-DIPHOSPHATE	all-trans-hexaprenyl diphosphate	an all-trans-polyprenyl diphosphate	1	1	1	1	350426	352809	1	1	963933	838038	1	1	1	1	1	1	1	1	1	1	1	1	1	1	ALL-TRANS-HEXAPRENYL-DIPHOSPHATE	ALL-TRANS-HEXAPRENYL-DIPHOSPHATE [ C30H49O7P2, tgt= ]			(607.2853, 14447.21)(608.2881, 1866.22)(587.3288, 1301.24)
576	SOLANESYL-PYROPHOSPHATE	all-trans-nonaprenyl diphosphate	an all-trans-polyprenyl diphosphate	615726	436814	6845507	6848627	619749	601663	426437	574159	1212314	1249115	598008	11547976	7624384	7615483	5400362	5414348	1	1	7531152	7529204	8410046	1	871789	878259	SOLANESYL-PYROPHOSPHATE	SOLANESYL-PYROPHOSPHATE [ C45 H73 O7 P2, tgt=45.71, overall=45.71 ]			(787.48065, 9233.824)(769.47974, 109927.74)(770.4828, 42932.953)(771.4883, 8985.479)(772.497, 1126.5771)(773.5121, 7583.187)(774.5147, 1920.0986)(813.4826, 370.8)
1243	OCTAPRENYL-DIPHOSPHATE	all-trans-octaprenyl diphosphate	an all-trans-polyprenyl diphosphate	1018179	988252	1048517	1085692	1907948	1902631	878161	1145344	2042986	2067213	385562	397017	1	1	1	1	1	1	1	1	1	1	1	1	OCTAPRENYL-DIPHOSPHATE	OCTAPRENYL-DIPHOSPHATE [ C40H65O7P2, tgt= ]			(719.4067, 3451.168)(708.4159, 1862.2559)(738.4416, 54022.863)(739.44403, 10623.753)(727.3933, 1306.57)(730.42883, 1744.69)
1047	ALL-TRANS-PENTAPRENYL-DIPHOSPHATE	all-trans-pentaprenyl diphosphate	an all-trans-polyprenyl diphosphate	1	1	1	1	136950	198791	1	1	94451	91791	158257	155364	1	1	1	1	1	1	1	1	1	1	1	1	ALL-TRANS-PENTAPRENYL-DIPHOSPHATE	ALL-TRANS-PENTAPRENYL-DIPHOSPHATE [ C25H41O7P2, tgt= ]			(519.2358, 11695.23)(497.23035, 5743.6665)(521.25037, 977.67)(503.2456, 184701.95)(504.24857, 36533.543)(533.2549, 9170.098)
586	PHYTOENE	all-trans-phytoene	a carotenoid	6026003	4954939	11570184	12588260	19983124	17133088	11333493	12912427	2034174	2128673	14261241	12468586	17595742	15044024	9934745	11336590	17283746	17509648	3746100	4218356	11832855	10839105	13828478	16203190	PHYTOENE	PHYTOENE [ C40 H64, tgt=35.58, overall=35.58 ]			(551.54474, 3320.2476)(563.54645, 329258.78)(564.5494, 113621.98)(565.5518, 11698.979)
313	RETINOATE	all-trans-retinoate	a retinoate	1	1	395692	402425	673283	712414	404729	475479	1	1	409086	416627	634979	616340	304276	304773	669865	1	1	1	338161	316839	466483	476000	RETINOATE	RETINOATE [ C20 H27 O2, tgt= ]			(318.23743, 67543.32)(319.2404, 5290.1274)(320.25308, 33876.906)(321.25592, 2305.5732)
692	CPD1F-98	all-trans-zeta-carotene	a carotene	1	1	303285	305766	1750478	1524248	412848	536414	1	1	431236	405757	749069	691225	1	1	760268	748406	1	1	311882	287404	538376	587570	CPD1F-98	CPD1F-98 [ C40H60, tgt= ]			(559.51416, 24034.838)(560.5171, 4693.8647)
624	ALLANTOATE	allantoate	a carboxamide // a monocarboxylate	1	1	229341	231456	153448	169829	1	1	212455	205934	1	1	123809	1	1	1	267962	276802	1	1	353554	411752	1	1	ALLANTOATE	ALLANTOATE [ C4 H7 N4 O4, tgt= ]			(177.05316, 2071.68)(176.0683, 1904.2991)(180.0293, 10868.282)
1670	CPD-9275	allicin	a dialkyl-thiosulfinate	92268	86852	97587	89977	92608	92175	1	94317	122049	128745	1	1	1	1	95686	106086	1	1	114245	95220	96776	94474	138558	126714	CPD-9275	CPD-9275 [ C6 H10 O S2, tgt=32.10, overall=32.10 ]			(144.00273, 7043.245)(145.0142, 345.55)(183.04788, 1833.5424)
132	CPD-9269	alliin	an S-alkyl-L-cysteine S-oxide // an organosulfur compound	1	1	1	1	1	1	1	1	1	1	883406	884616	953172	887286	881944	1	1	1	1	1	1	1	1	1	CPD-9269	CPD-9269 [ C6H11NO3S, tgt= ]			(177.06784, 10069.494)(201.04135, 1892.36)
1171	ALLOCRYPTOPINE	allocryptopine	a cyclic ketone // a dibenzazecine alkaloid // an organic heterotetracyclic compound	1	1	1	1	1	1	1	1	1	1	1	1	1	1	1	1	1	1	1	1	1	1	1	1	ALLOCRYPTOPINE	ALLOCRYPTOPINE [ C21H23NO5, tgt= ]
186	ALLOLACTOSE	allolactose	a carbohydrate // a disaccharide	106279	92164	1	1	1	1	1	1	110222	108164	886671	885964	131435	127429	1	1	1	1	478877	476039	1	1	1	1	ALLOLACTOSE	ALLOLACTOSE [ C12 H22 O11, tgt=2.46, overall=2.46 ]			(365.09943, 18004.8)(366.09314, 16564.197)(367.095, 1676.585)
627	CPD-9024	allopurinol	a small molecule	4382805	4409570	4597936	4753249	4470113	4566400	3585157	4653756	4474616	4502851	3867634	3905011	4219612	4036830	5684355	5759083	4239296	4154725	4243673	4165628	4929299	4841629	4517762	4538902	CPD-9024	CPD-9024 [ C5 H4 N4 O, tgt=66.58, overall=66.58 ]			(136.06035, 111991.21)(137.06253, 1504.9346)
1483	CPD-11557	aloenin	a hexaketide	1	1	1	1	1	1	1	1	1	1	1	1	1	1	1	1	1	1	1	1	1	1	1	1	CPD-11557	CPD-11557 [ C19H22O10, tgt= ]
1878	CPD-11558	aloesin	a C-glycosyl compound	1	1	1	1	1	1	1	1	1	1	1	1	1	1	1	704813	1	1	1	1	1	1	1	1	CPD-11558	CPD-11558 [ C19H21O9, tgt= ]			(375.1014, 34191.52)(376.1044, 254.31)
2019	CPD0-1370	alpha-(2,6-anhydro-3-deoxy-D-arabino-heptulopyranosid)onate 7-phosphate	a carbohydrate derivative	1	1	1	1	1	1	1	1	1	1	1	1	1	1	1	1	1	1	1	1	1	1	1	1	CPD0-1370	CPD0-1370 [ C7 H10 O9 P, tgt= ]
976	CPD-13001	alpha-3',4'-anhydrovinblastine	a small molecule	1	1	1	1	1	1	1	1	1	1	1	1	1	1	1	1	1	1	1	1	1	1	1	1	CPD-13001	CPD-13001 [ C46H58N4O8, tgt= ]
1866	S-781314-TETRAHYDROPROTOBERBERINE	alpha-berbine	berbine	1	1	1	1	1	1	1	1	1	1	1	1	1	1	1	1	1	1	1	1	1	1	1	1	S-781314-TETRAHYDROPROTOBERBERINE	S-781314-TETRAHYDROPROTOBERBERINE [ C17 H18 N, tgt= ]
107	CPD-9214	alpha-chaconine	an alkaloid	256594	242774	171786	187952	1	1	320046	432821	1	1	483900	469174	176266	1	499257	482519	294257	205070	1	1	1	1	1	1	CPD-9214	CPD-9214 [ C45H74NO14, tgt= ]			(870.948, 12328.957)(871.95056, 3711.2622)
181	CPD-15762	alpha-D-altropyranose	D-altropyranose	1	1	1	1	1	1	1	1	306069	323071	1	1	290848	282802	1	1	1	1	1	1	1	1	1	1	CPD-15762	CPD-15762 [ C6 H12 O6, tgt=36.98, overall=36.98 ]			(203.05089, 18550.516)(185.03857, 903.20245)
86	ALPHA-D-GALACTOSE	alpha-D-galactopyranose	D-galactopyranose	1	1	1	1	1	1	1	1	306069	323071	1	1	290848	282802	1	1	1	1	1	1	1	1	1	1	ALPHA-D-GALACTOSE	ALPHA-D-GALACTOSE [ C6 H12 O6, tgt=36.98, overall=36.98 ]			(203.05089, 18550.516)(185.03857, 903.20245)
838	GALACTOSE-1P	alpha-D-galactose 1-phosphate	D-galactose 1-phosphate // an alpha-hexose 1-phosphate	212402	231016	153635	156253	177542	180355	179289	242536	273874	271749	214773	222036	232651	228278	214391	212089	186584	171638	210453	205353	240549	233212	1	80898	GALACTOSE-1P	GALACTOSE-1P [ C6 H11 O9 P, tgt=21.85, overall=21.85 ]			(241.0019, 16111.852)(242.00294, 2884.8804)(281.06775, 2540.9534)(282.0108, 8537.146)
865	CPD-12523	alpha-D-galacturonate	D-galactopyranuronate	1111866	1050234	1395093	1042378	1	1	1	1	1	971402	1064706	1205369	1365230	1	982993	1	1131748	1	895406	1005714	559214	1	1	1530791	CPD-12523	CPD-12523 [ C6 H9 O7, tgt=74.02, overall=74.02 ]			(178.03392, 55239.492)(179.0361, 1792.2944)(200.0154, 3737.9424)
708	ALPHA-GLUCOSE	alpha-D-glucopyranose	D-glucopyranose	1	1	1	1	1	1	1	1	306069	323071	1	1	290848	282802	1	1	1	1	1	1	1	1	1	1	ALPHA-GLUCOSE	ALPHA-GLUCOSE [ C6 H12 O6, tgt=36.98, overall=36.98 ]			(203.05089, 18550.516)(185.03857, 903.20245)
445	GLC-1-P	alpha-D-glucopyranose 1-phosphate	D-glucose 1-phosphate // an alpha-hexose 1-phosphate // an alpha-D-aldose 1-phosphate	212402	231016	153635	156253	177542	180355	179289	242536	273874	271749	214773	222036	232651	228278	214391	212089	186584	171638	210453	205353	240549	233212	1	80898	GLC-1-P	GLC-1-P [ C6 H11 O9 P, tgt=21.85, overall=21.85 ]			(241.0019, 16111.852)(242.00294, 2884.8804)(281.06775, 2540.9534)(282.0108, 8537.146)
1387	GLUCOSAMINE-1P	alpha-D-glucosamine 1-phosphate	a sugar 1-phosphate	432047	452974	550927	548742	618344	634567	246002	357523	263181	273791	300375	302339	1	1	533909	553048	256169	1	366160	352028	478872	1	365601	367046	GLUCOSAMINE-1P	GLUCOSAMINE-1P [ C6 H13 N O8 P, tgt=30.26, overall=30.26 ]			(261.35492, 1264.8563)(262.0656, 1270.9199)(282.02756, 642.86725)(263.0138, 18343.348)
1545	CPD0-1029	alpha-D-glucose 1-methylene-phosphonate	an organophosphonate	1	1	1	1	1	1	1	1	1	1	1	1	1	1	1	1	1	1	1	1	1	1	1	1	CPD0-1029	CPD0-1029 [ C7 H14 O9 P, tgt= ]
195	ALPHA-GLC-6-P	alpha-D-glucose 6-phosphate	D-glucopyranose 6-phosphate	212402	231016	153635	156253	177542	180355	179289	242536	273874	271749	214773	222036	232651	228278	214391	212089	186584	171638	210453	205353	240549	233212	1	80898	ALPHA-GLC-6-P	ALPHA-GLC-6-P [ C6 H11 O9 P, tgt=21.85, overall=21.85 ]			(241.0019, 16111.852)(242.00294, 2884.8804)(281.06775, 2540.9534)(282.0108, 8537.146)
265	CPD-14488	alpha-D-glucuronate	D-glucopyranuronate	1111866	1050234	1395093	1042378	1	1	1	1	1	971402	1064706	1205369	1365230	1	982993	1	1131748	1	895406	1005714	559214	1	1	1530791	CPD-14488	CPD-14488 [ C6 H9 O7, tgt=74.02, overall=74.02 ]			(178.03392, 55239.492)(179.0361, 1792.2944)(200.0154, 3737.9424)
298	CPD-227	alpha-D-lyxopyranose	D-lyxopyranose	1	1	1	1	1	1	1	1	8953066	9248400	1	1	16850536	16401453	1	1	1	12147986	1	1	1	1	1	1	CPD-227	CPD-227 [ C5 H10 O5, tgt=5.38, overall=5.38 ]			(133.04916, 11622.552)(134.04216, 7828.3193)
843	CPD-13559	alpha-D-mannopyranose	D-mannopyranose	1	1	1	1	1	1	1	1	306069	323071	1	1	290848	282802	1	1	1	1	1	1	1	1	1	1	CPD-13559	CPD-13559 [ C6 H12 O6, tgt=36.98, overall=36.98 ]			(203.05089, 18550.516)(185.03857, 903.20245)
814	MANNOSE-6P	alpha-D-mannopyranose 6-phosphate	D-mannopyranose 6-phosphate	212402	231016	153635	156253	177542	180355	179289	242536	273874	271749	214773	222036	232651	228278	214391	212089	186584	171638	210453	205353	240549	233212	1	80898	MANNOSE-6P	MANNOSE-6P [ C6 H11 O9 P, tgt=21.85, overall=21.85 ]			(241.0019, 16111.852)(242.00294, 2884.8804)(281.06775, 2540.9534)(282.0108, 8537.146)
548	MANNOSE-1P	alpha-D-mannose 1-phosphate	an alpha-hexose 1-phosphate	212402	231016	153635	156253	177542	180355	179289	242536	273874	271749	214773	222036	232651	228278	214391	212089	186584	171638	210453	205353	240549	233212	1	80898	MANNOSE-1P	MANNOSE-1P [ C6 H11 O9 P, tgt=21.85, overall=21.85 ]			(241.0019, 16111.852)(242.00294, 2884.8804)(281.06775, 2540.9534)(282.0108, 8537.146)
507	CPD-10330	alpha-D-ribofuranose	D-ribofuranose	1	1	1	1	1	1	1	1	8953066	9248400	1	1	16850536	16401453	1	1	1	12147986	1	1	1	1	1	1	CPD-10330	CPD-10330 [ C5 H10 O5, tgt=5.38, overall=5.38 ]			(133.04916, 11622.552)(134.04216, 7828.3193)
2023	CPD-15318	alpha-D-ribose 5-phosphate	D-ribofuranose 5-phosphate	1	1	1	1	1	1	1	1	1	1	1	1	1	1	1	1	1	1	1	1	1	1	1	1	CPD-15318	CPD-15318 [ C5 H9 O8 P, tgt= ]
2035	RIBOSE-1P	alpha-D-ribose-1-phosphate	a pentose 1-phosphate	1	1	1	1	1	1	1	1	1	1	1	1	1	1	1	1	1	1	1	1	1	1	1	1	RIBOSE-1P	RIBOSE-1P [ C5 H9 O8 P, tgt= ]
2057	CPD-490	alpha-D-xylose 1-phosphate	a pentose 1-phosphate	1	1	1	1	1	1	1	1	1	1	1	1	1	1	1	1	1	1	1	1	1	1	1	1	CPD-490	CPD-490 [ C5 H9 O8 P, tgt= ]
2000	CPD0-1663	alpha-difluoromethylarginine	a small molecule	1	1	1	1	1	1	1	1	1	1	1	1	1	1	1	1	1	1	1	1	1	1	1	1	CPD0-1663	CPD0-1663 [ C7 H14 F2 N4 O2, tgt= ]
475	CPD-8231	alpha-eleostearate	a long-chain 2,3,4-saturated fatty acid // a polyunsaturated fatty acid	1	1	2510671	2518119	1095359	1137046	735153	893411	1	1	487713	497681	826009	812482	1	1	422800	2077595	1	1	689233	713567	855314	836255	CPD-8231	CPD-8231 [ C18H29O2, tgt= ]			(261.21844, 2700.625)(277.21365, 44701.047)(278.21735, 3230.8308)(295.24313, 7774.02)(278.24524, 49188.84)(279.24835, 3337.2273)
670	CPD0-2267	alpha-ethyl-L-glutamate	a small molecule	1	1	1	1	1	1	1	1	1	1	230153	237409	359989	341983	176331	177974	1	1	133645	129074	1	1	1	1	CPD0-2267	CPD0-2267 [ C7 H12 N O4, tgt=8.98, overall=8.98 ]			(175.0877, 12482.96)(184.07114, 5325.475)
1652	CPD-11430	alpha-eudesmol	a sesquiterpenoid	1	1	1	1	1	1	1	1	1	1	1	1	1	1	1	1	1	1	1	1	1	1	1	1	CPD-11430	CPD-11430 [ C15 H26 O, tgt= ]
8	CPD-19720	alpha-hydroxyheme	a heme	4116466	4006808	3492137	3396685	4205973	4204661	2659786	3428441	3476307	3439721	4977193	5042198	4599676	4624718	4398760	4494399	3404899	3410742	3986536	3945012	3902702	3913589	5883358	5806642	CPD-19720	CPD-19720 [ C34 H30 Fe N4 O5, tgt=66.95, overall=66.95 ]			(628.1532, 20000.012)(629.1547, 2145.0571)(611.1562, 651025.2)(612.15924, 170887.73)(613.1608, 25456.055)(614.1627, 917.5267)(633.1365, 20316.814)(634.13934, 1696.0182)
817	CPD-12045	alpha-L-arabinofuranose	L-arabinofuranose	1	1	1	1	1	1	1	1	8953066	9248400	1	1	16850536	16401453	1	1	1	12147986	1	1	1	1	1	1	CPD-12045	CPD-12045 [ C5 H10 O5, tgt=5.38, overall=5.38 ]			(133.04916, 11622.552)(134.04216, 7828.3193)
516	CPD-10329	alpha-L-fucopyranose	L-fucopyranose	234251	222217	212482	167433	196674	197279	337975	235986	237185	259266	247045	227347	220853	512468	213003	232083	206424	238088	268813	234018	239221	242217	152557	290791	CPD-10329	CPD-10329 [ C6 H12 O5, tgt=47.62, overall=47.62 ]			(164.07216, 15662.63)(146.85928, 1450.2941)(166.0841, 5478.58)(187.06227, 12500.383)(169.05003, 3838.2827)(170.04646, 1806.0223)
464	CPD-3607	alpha-L-glucopyranose	an L-hexose // L-glucopyranose	1	1	1	1	1	1	1	1	306069	323071	1	1	290848	282802	1	1	1	1	1	1	1	1	1	1	CPD-3607	CPD-3607 [ C6 H12 O6, tgt=36.98, overall=36.98 ]			(203.05089, 18550.516)(185.03857, 903.20245)
809	Alpha-lactose	alpha-lactose	lactose	106279	92164	1	1	1	1	1	1	110222	108164	886671	885964	131435	127429	1	1	1	1	478877	476039	1	1	1	1	Alpha-lactose	Alpha-lactose [ C12 H22 O11, tgt=2.46, overall=2.46 ]			(365.09943, 18004.8)(366.09314, 16564.197)(367.095, 1676.585)
423	LINOLENIC_ACID	alpha-linolenate	a long-chain 2,3,4-saturated fatty acid // a omega-3 fatty acid	1463078	1434241	2510671	2518119	1095359	1137046	735153	893411	1561776	1530609	487713	497681	826009	812482	1130492	1216800	422800	2077595	1024736	1130547	689233	713567	855314	836255	LINOLENIC_ACID	LINOLENIC_ACID [ C18 H29 O2, tgt=49.03, overall=49.03 ]			(277.76343, 56613.348)(278.69165, 4011.9412)(259.42725, 43917.188)(260.2065, 3803.8188)(261.21814, 232.18)(279.2293, 47236.523)(280.23236, 4112.04)(261.21844, 2700.625)(295.24313, 7774.02)(278.24524, 49188.84)(279.24835, 3337.2273)
422	ALPHA-MALTOSE	alpha-maltose	maltose	106279	92164	1	1	1	1	1	1	110222	108164	886671	885964	131435	127429	1	1	1	1	478877	476039	1	1	1	1	ALPHA-MALTOSE	ALPHA-MALTOSE [ C12 H22 O11, tgt=2.46, overall=2.46 ]			(365.09943, 18004.8)(366.09314, 16564.197)(367.095, 1676.585)
1718	CPD0-1662	alpha-monofluoromethylarginine	a small molecule	1	1	1	1	1	1	1	1	1	1	1	1	1	1	1	1	1	1	3802228	3768042	1	1	1	1	CPD0-1662	CPD0-1662 [ C7 H15 F N4 O2, tgt=40.32, overall=40.32 ]			(209.15125, 8210.945)(231.11305, 1110.165)
2058	CPD0-1524	alpha-oxo-1-carboxy-4-tetrahydrothiopyranpropanoate S-oxide	a small molecule	1	1	1	1	1	1	1	1	1	1	614255	623063	1	1	1	1	1	1	1	1	1	1	1	1	CPD0-1524	CPD0-1524 [ C9 H10 O6 S, tgt= ]			(264.05096, 19826.094)(265.0448, 3688.15)
102	CPD-9211	alpha-solanine	a glycoalkaloid	490444	1	1	393867	1	204073	1	1	385273	1	409346	666563	664775	1	1155804	1168905	953268	812804	833386	471241	499110	410435	697911	637592	CPD-9211	CPD-9211 [ C45 H74 N O15, tgt=21.56, overall=21.56 ]			(868.502, 7540.16)(869.5046, 844.89)(886.548, 20646.184)(887.5503, 1810.1423)
561	ALPHA-TOCOPHEROL	alpha-tocopherol	a tocopherol	707386	714936	658057	651346	769511	797250	518667	682015	810750	772623	1	1	286276	278465	530465	543817	1	1	551383	1	632214	583405	455978	444055	ALPHA-TOCOPHEROL	ALPHA-TOCOPHEROL [ C29 H50 O2, tgt=30.21, overall=30.21 ]			(430.37155, 1432.133)(413.37317, 13205.415)(414.37656, 390.105)(435.35535, 24435.895)(436.3581, 1940.3315)
494	OCTADEC-9-ENE-118-DIOIC-ACID	alpha,omega-9Z-octadecenedioate	an alpha,omega-dicarboxylate	186980	182537	1	244126	196862	195223	314958	138376	1	1	1	1	324881	306609	1118700	1180587	1	1	525768	517077	188889	187553	1	1	OCTADEC-9-ENE-118-DIOIC-ACID	OCTADEC-9-ENE-118-DIOIC-ACID [ C18 H30 O4, tgt=39.67, overall=39.67 ]			(333.20035, 20787.668)(334.20355, 2185.9)(293.20865, 4051.625)(328.24442, 1784.2233)(310.23227, 6047.941)
1277	CPD-8658	amaranthin	an alkaloid	1	1	350449	1	1	1	1	305880	301237	294820	1	1	1	1	1	1	1	1	1	1	1	1	1	1	CPD-8658	CPD-8658 [ C30H32N2O19, tgt= ]			(733.16754, 10034.457)(734.1701, 324.2025)
1090	CPD-5742	amobarbital	a small molecule	1	1	1	1	1	1	1	1	1	1	1	1	1	1	1	1	1	1	186008	175105	1	1	1	1	CPD-5742	CPD-5742 [ C11 H17 N2 O3, tgt=77.01, overall=77.01 ]			(230.1012, 8684.096)(231.1129, 922.835)
2131	CPD-9544	amorphigenin	a rotenone	1	1	1	1	1	1	1	1	1	1	1	1	1	1	1	1	1	1	1	1	1	1	1	1	CPD-9544	CPD-9544 [ C23 H22 O7, tgt= ]
147	AMP-GROUP	AMP group	a nucleoside phosphate group	3534928	3725667	2496402	2558069	2838144	3058961	2346051	3105931	3039809	3242271	2565075	2926219	2609654	2375582	3566205	3867550	2568684	2723789	3179017	3127386	3536776	3735237	3788596	3528342	AMP-GROUP	AMP-GROUP [ C10 H12 N5 O7 P, tgt=46.76, overall=46.76 ]			(327.0295, 97363.65)(328.0313, 4795.2534)(329.0251, 7667.521)(331.0515, 1534.915)
1580	CPD-9195	ampicillin	a penicillin	1	113308	1	1	1	1	1	125062	118119	116084	1	1	1	1	102814	104217	1	1	1	1	1	1	1	1	CPD-9195	CPD-9195 [ C16 H19 N3 O4 S, tgt= ]			(335.10663, 3742.248)(358.0856, 1055.635)
1679	CPD-12201	anigorufone	a small molecule	1	1	1	1	1	1	1	1	1	1	1572184	1548297	1	981216	1	1	1	1	1192744	1	1	1	1	1	CPD-12201	CPD-12201 [ C19 H11 O2, tgt=59.95, overall=59.95 ]			(253.06435, 63943.156)(254.06653, 1478.075)
426	CPD1F-131	antheraxanthin	a xanthophyll	10233991	11707592	9451130	10793545	29142372	31126674	14700263	20550076	28270620	26529636	27974470	30797796	10816053	10182517	5884416	5384080	25196084	27624288	11665242	11252725	12952869	12237870	27394152	26434702	CPD1F-131	CPD1F-131 [ C40 H56 O3, tgt=75.44, overall=75.44 ]			(571.42285, 538.3562)(567.43463, 9693.0205)(568.43805, 2822.9297)(585.4468, 304485.75)(586.4497, 105618.19)(587.4522, 11860.247)
870	ANTHRANILATE	anthranilate	an arylamine // a benzoate	4382805	4409570	4597936	4753249	4470113	4566400	3585157	4653756	4474616	4502851	3867634	3905011	4219612	4036830	5684355	5759083	4239296	4154725	4243673	4165628	4929299	4841629	4517762	4538902	ANTHRANILATE	ANTHRANILATE [ C7 H6 N O2, tgt=44.27, overall=44.27 ]			(138.053, 24967.51)(139.0563, 893.32495)(136.06035, 111991.21)(137.06253, 1504.9346)
1040	CPD-12835	anthraniloyl-O-glucopyranose	a small molecule	1	1	1	1	1	1	1	1	1	1	1	1	1	1	1	1	1	1	395287	397212	165579	149117	1	1	CPD-12835	CPD-12835 [ C13 H17 N O7, tgt=22.55, overall=22.55 ]			(299.09656, 534.4275)(281.09628, 11485.149)
1686	CPD-11940	apiforol	a flavan-4-ol	1	1	1	1	1	1	1	1	1	1	1	1	1	1	1	1	1	1	1192517	1096368	1	1	1	1	CPD-11940	CPD-11940 [ C15 H14 O5, tgt=69.08, overall=69.08 ]			(279.0632, 42459.547)(280.06537, 872.595)(281.05875, 1200.72)
505	CPD-10318	apigenin 7-O-(6-malonyl-beta-D-glucoside)	a small molecule	333308	322946	114794	113916	680802	692150	468302	606205	1	1	254562	255995	665602	641409	178236	186137	740664	761767	1	1	444684	418505	708450	708798	CPD-10318	CPD-10318 [ C24H21O13, tgt= ]			(501.09512, 12985.682)
2079	7-O-BETA-D-APIOFURANOSYL-12-BETA-D-GLU	apigenin 7-O-[beta-D-apiosyl-(1rarr2)-beta-D-glucoside]	a small molecule	1	1	1	1	1	1	1	1	1	1	1	1	1	1	1	1	1	1	1	1	1	1	1	1	7-O-BETA-D-APIOFURANOSYL-12-BETA-D-GLU	7-O-BETA-D-APIOFURANOSYL-12-BETA-D-GLU [ C26 H28 O14, tgt= ]
567	APIGENIN-7-O-BETA-D-GLUCOSIDE	apigenin 7-O-beta-D-glucoside	a flavone-beta-D-glucoside // a non-steroidal anti-inflammatory drug	888628	874840	1	598944	901423	929877	1	761032	888988	877431	1060359	1071181	598923	1	1018031	1058083	1	1	1483287	1460402	1091757	1073697	1436621	1420827	APIGENIN-7-O-BETA-D-GLUCOSIDE	APIGENIN-7-O-BETA-D-GLUCOSIDE [ C21 H20 O10, tgt=13.95, overall=13.95 ]			(455.08646, 49066.094)(456.08765, 2552.4453)
1626	CPD-15631	apigenin-7,4'-dimethyl ether	a methoxyflavone // a monohydroxyflavone	1	1	1	1	1068859	1126398	1	1	1082732	1083626	1	1	1	1	1	1	1	1	1	1	1	1	1	1	CPD-15631	CPD-15631 [ C17 H14 O5, tgt= ]			(299.0964, 1216.4075)(321.12735, 1881.405)
1871	CPD-18128	arabidopaldehyde	a 2-pyrone // a phenylpropanoid	1	1	1	1	1	1	1	1	1	1	1	1	1	1	1	1	1	1	1	1	1	1	1	1	CPD-18128	CPD-18128 [ C9 H5 O5, tgt= ]
921	CPD-16538	arabidopsis anthocyanin A5	an anthocyanidin-3-O-beta-D-glucoside	1	1	195297	200772	270537	274358	114862	166658	1	1	1	1	1	1	122904	132623	1	1	1	1	188827	184896	191910	184892	CPD-16538	CPD-16538 [ C44H47O25, tgt= ]			(979.2632, 41165.293)(980.26605, 12925.32)(981.2676, 1433.4445)(995.25726, 8649.533)(996.2599, 2488.209)(1001.24384, 6722.846)(1002.2467, 1766.1716)
667	CPD-18129	arabidopyl alcohol	a 2-pyrone // a phenylpropanoid	4419988	4368914	7539887	7566600	5693616	1	2780306	1	1	1	3357335	3587481	4874471	4692685	1	1	1	1	2813899	5756165	1	1	1	1	CPD-18129	CPD-18129 [ C9 H7 O5, tgt=47.48, overall=47.48 ]			(180.02946, 6628.6587)
479	ARACHIDIC_ACID	arachidate	a long-chain 2,3,4-saturated fatty acid // a saturated fatty acid	1	1	1	1	892599	879154	1	1	1	1	1	1	722515	720589	258407	262567	828004	800268	1	1	364032	370066	671194	666901	ARACHIDIC_ACID	ARACHIDIC_ACID [ C20 H39 O2, tgt= ]			(298.30725, 3434.8962)(311.31088, 26001.912)
2046	ARACHIDONIC_ACID	arachidonate	a long-chain 2,3,4-saturated fatty acid // a omega-6 fatty acid	1	1	1	1	1	1	1	1	1	1	1	1	1	1	1	1	1	1	1	1	1	1	1	1	ARACHIDONIC_ACID	ARACHIDONIC_ACID [ C20 H31 O2, tgt= ]
1684	CPD-7557	artemisinic aldehyde	a sesquiterpenoid // an aldehyde	1	1	1	1	1	1	1	1	1	1	1	1	1	1	1	1	1	1	995515	984185	854638	1	1	1	CPD-7557	CPD-7557 [ C15 H22 O, tgt=28.15, overall=28.15 ]			(241.1524, 42827.25)(242.15527, 858.5634)
1260	ATPGAMMAS	ATPgammaS	a small molecule	1	1	107994	113038	88595	95108	1	114899	109094	132478	1	1	1	1	1	1	1	1	1	1	1	1	1	1	ATPGAMMAS	ATPGAMMAS [ C10H12N5O12P3S, tgt= ]			(536.9893, 6890.0767)(520.8233, 4622.8857)(521.97974, 5827.963)
1540	CPD-14666	aucuparin	a phytoalexin // an organic aromatic compound	1	1	1	1	1	1	1	1	1	1	1	1	1	1	1	1	1	1	202652	180589	1	1	1	1	CPD-14666	CPD-14666 [ C14 H14 O3, tgt=47.02, overall=47.02 ]			(217.09825, 4323.855)(218.10115, 468.02997)(250.12735, 3476.1099)(252.1429, 1230.6)(234.13245, 11624.885)
573	CPD-2982	aureusidin	an aurone	2353377	2302469	2026948	1980339	1	2464749	1724500	2055783	2195401	2177341	2912295	2970677	2685396	2673184	2555251	2589295	1941788	1957881	2320316	2269617	2246920	2241854	3385150	3320515	CPD-2982	CPD-2982 [ C15 H10 O6, tgt=51.73, overall=51.73 ]			(309.03857, 3758.295)(287.0526, 92528.93)(288.05536, 6422.81)
469	CPD-8634	aureusidin 6-O-glucoside	an aurone	7689880	7495554	6833657	6505976	7576153	7931857	5882150	6841893	6817944	6634155	9288316	9341064	8352256	8350755	7944774	8236335	6551807	6689796	6736147	6935753	7238107	6890904	10206534	10473551	CPD-8634	CPD-8634 [ C21 H20 O11, tgt=74.48, overall=74.48 ]			(449.1045, 418984.78)(450.10733, 74034.1)(451.10876, 6691.6675)(453.08884, 13283.672)(454.09085, 803.4531)(455.08548, 514.7)
84	CPD-4125	avenasterol	a Delta7-sterol // a triterpenoid	1	1	1	1	1	1	1	1	1	1	1	1	561641	551771	1	1	1	1	1	1	1	1	1	1	CPD-4125	CPD-4125 [ C29H48O, tgt= ]			(413.37317, 13205.415)(414.37656, 390.105)
1460	CPD-9827	ayapin	a coumarin	1	1	1	1	79811	81291	1	1	1	1	1	1	1	1	1	1	1	1	1	1	1	1	110804	110430	CPD-9827	CPD-9827 [ C10 H6 O4, tgt= ]			(191.03679, 7250.545)(192.0531, 2257.435)
1905	CPD0-1104	azetidine-2-carboxylate	a small molecule // a toxin	1	1	1	1	1	1	1	1	1	1	1	1	1	1	1	1	1	1	1	1	1	1	1	1	CPD0-1104	CPD0-1104 [ C4 H7 N O2, tgt= ]
1674	CPD0-2021	bacimethrin pyrophosphate	a small molecule	1	1	1	1	1	1	1	1	1	1	1	1	1	493087	848178	880052	1	1	389711	375810	1	1	141104	137669	CPD0-2021	CPD0-2021 [ C6 H8 N3 O8 P2, tgt=5.65, overall=5.65 ]			(330.00546, 16843.002)(317.01804, 1048.8073)
804	CPD-15176	baicalein 7-O-beta-D-glucoside	a flavone	888628	874840	1	598944	901423	929877	1	761032	888988	877431	1060359	1071181	598923	1	1018031	1058083	1	1	1483287	1460402	1091757	1073697	1436621	1420827	CPD-15176	CPD-15176 [ C21 H20 O10, tgt=13.95, overall=13.95 ]			(455.08646, 49066.094)(456.08765, 2552.4453)
1244	CPD-12725	baicalin	a flavone	1	1	281794	270636	295850	294346	1	1	82643	94964	1	1	1	1	1	1	1	1	102807	95625	193308	1	562361	538318	CPD-12725	CPD-12725 [ C21 H17 O11, tgt=27.31, overall=27.31 ]			(445.0822, 17560.998)(446.08905, 1059.1927)(427.0718, 6122.0874)(453.0732, 481.79)
1937	CPD-4023	BAS 110	a small molecule	1	1	1	1	3036846	3089382	1586284	1854093	682411	666026	1083844	1086153	1	1	1	1	1	1	1	1	1	1	1832749	1828054	CPD-4023	CPD-4023 [ C12 H13 Cl2 N3 O2, tgt=57.44, overall=57.44 ]			(309.03857, 5762.165)(303.04718, 49836.223)(304.05008, 3140.207)(284.04196, 1369.96)(285.03552, 3597.6099)
1953	DOCOSANOATE	behenate	a long-chain 2,3,4-saturated fatty acid // a saturated fatty acid	1	1	1	1	1	1	1	1	1	1	1	1	1	1	1	1	1	1	1	404814	1	1	1	1	DOCOSANOATE	DOCOSANOATE [ C22 H43 O2, tgt=13.22, overall=13.22 ]			(362.3233, 22177.26)(363.326, 609.34)
1271	BENZIMIDAZOLE	benzimidazole	a cobamide lower ligand	1	1	1	1	1	1	1	1	1	1	1	1	1	1	1	1	1	1	1	1	1	1	1	1	BENZIMIDAZOLE	BENZIMIDAZOLE [ C7 H6 N2, tgt= ]
1502	CPD-12630	benzoyl-beta-D-glucopyranose	a glycosyl ester // an aromatic compound	1	1	1	1	1	1	1	1	1	1	1	1	1	1	1	1	1	1	1	1	1	1	1	1	CPD-12630	CPD-12630 [ C13 H16 O7, tgt= ]
771	CPD-13175	benzyl 1-hydroxy-6-oxocyclohex-2-ene-1-carboxylate	an aromatic compound	6505256	6364930	3808141	3788508	5234700	5197564	2700781	3372500	8157187	8208901	16897572	16505134	11940544	11974529	2811731	2802924	4325357	4365762	13637980	13463113	7360648	7310815	10454542	10635085	CPD-13175	CPD-13175 [ C14 H14 O4, tgt=66.64, overall=66.64 ]			(251.06868, 335504.97)(252.07063, 23023.08)(253.06407, 25981.342)(254.06662, 1451.2449)
951	CPD-4607	benzyladenine-7-N-glucoside	an adenine-type cytokinin glucoside	1	1	1	1	1	1	1	1	615842	587832	1	1	1	1	1	1	1	1	1	1	1	1	1	1	CPD-4607	CPD-4607 [ C18 H21 N5 O5, tgt= ]			(388.15637, 31235.996)(389.15936, 1629.895)
961	CPD-4608	benzyladenine-9-N-glucoside	an adenine-type cytokinin glucoside	1	1	1	1	1	1	1	1	615842	587832	1	1	1	1	1	1	1	1	1	1	1	1	1	1	CPD-4608	CPD-4608 [ C18 H21 N5 O5, tgt= ]			(388.15637, 31235.996)(389.15936, 1629.895)
415	BENZYL-ISOTHIOCYANATE	benzylisothiocyanate	an isothiocyanate	2802323	2648348	1877854	1896294	2037190	2075413	1435186	2011458	1294093	1347121	2093045	2116677	1445967	1369570	2944669	2875325	973703	986904	1642729	1615654	2860687	2905696	2068742	2042629	BENZYL-ISOTHIOCYANATE	BENZYL-ISOTHIOCYANATE [ C8 H7 N S, tgt=29.27, overall=29.27 ]			(149.0258, 59910.613)(150.0189, 87346.88)(151.02182, 954.06006)(175.01611, 2928.3557)(177.02112, 329.09665)
748	CPD-65	benzylthiocyanate	a small molecule	2802323	2648348	1877854	1896294	2037190	2075413	1435186	2011458	1294093	1347121	2093045	2116677	1445967	1369570	2944669	2875325	973703	986904	1642729	1615654	2860687	2905696	2068742	2042629	CPD-65	CPD-65 [ C8 H7 N S, tgt=29.27, overall=29.27 ]			(149.0258, 59910.613)(150.0189, 87346.88)(151.02182, 954.06006)(175.01611, 2928.3557)(177.02112, 329.09665)
1273	BERBAMUNINE	berbamunine	a small molecule	1	1	1	1	107003	110950	1	1	128418	121688	1	1	1	1	1	1	1	1	1	1	1	1	1	1	BERBAMUNINE	BERBAMUNINE [ C36H42N2O6, tgt= ]			(617.3584, 7321.81)(603.3513, 1657.6176)
1312	BERBERINE	berberine	a berberine alkaloid	114162	124695	138702	138507	1	1	105988	138665	114753	111731	1	1	1	1	174616	182020	1	1	171215	170119	1	1	1	1	BERBERINE	BERBERINE [ C20 H18 N O4, tgt=45.66, overall=45.66 ]			(319.11212, 8686.08)(345.11154, 1527.3633)(340.15704, 6085.6523)
1942	BERGAPTOL	bergaptol	a furanocoumarin	1	1	1	1	1	1	1	1	1	1	1	1	1	1	1	1	1	1	1	1	1	1	1	1	BERGAPTOL	BERGAPTOL [ C11 H6 O4, tgt= ]
2020	CPD0-1373	beta-(2,6-anhydro-3-deoxy-D-arabino-heptulopyranosid)onate 7-phosphate	a carbohydrate derivative	1	1	1	1	1	1	1	1	1	1	1	1	1	1	1	1	1	1	1	1	1	1	1	1	CPD0-1373	CPD0-1373 [ C7 H10 O9 P, tgt= ]
753	CPD0-1558	beta-2-thienyl-D,L-Alanine	a small molecule	1	1	1	1	1	1	1	1	237926	229132	1	1	181965	159880	1	1	1	1	1	1	1	1	1	1	CPD0-1558	CPD0-1558 [ C7 H9 N O2 S, tgt= ]			(154.02756, 4222.81)(189.0714, 7135.3823)(177.0212, 234.48)
1999	CPD-6181	beta-alanine betaine	an N-methylated amino acid // a quaternary ammonium compound	1	1	1	1	1	1	1	1	1	1	1	1	1	1	1	1	178717	204998	1	1	1	1	1	1	CPD-6181	CPD-6181 [ C6 H13 N O2, tgt= ]			(132.1004, 10025.824)(136.0762, 1103.3)
1007	CPD-9215	beta-chaconine	an alkaloid	1	1	1	1	1	1	1	1	1	1	1	1	1	1	1	1	1	1	1	1	1	1	1	1	CPD-9215	CPD-9215 [ C39H64NO10, tgt= ]
25	CPD-7409	beta-cryptoxanthin	a xanthophyll	390002	379309	425284	441380	226724	235901	335100	424888	305119	321391	287012	290845	539334	534167	458230	452797	239480	231647	531098	537189	648409	655073	527245	525077	CPD-7409	CPD-7409 [ C40 H56 O, tgt=43.10, overall=43.10 ]			(579.42084, 16670.338)(580.4232, 1351.8135)(557.40826, 22483.627)(558.4109, 1811.1849)
180	CPD-15761	beta-D-altropyranose	D-altropyranose	1	1	1	1	1	1	1	1	306069	323071	1	1	290848	282802	1	1	1	1	1	1	1	1	1	1	CPD-15761	CPD-15761 [ C6 H12 O6, tgt=36.98, overall=36.98 ]			(203.05089, 18550.516)(185.03857, 903.20245)
1377	CPD-9004	beta-D-apiofuranosyl-(1->6)-D-glucose	a disaccharide	1	1	1	1	1	1	1	1	1	1	1	1	1	1	1	1	1	1	741383	728489	1	1	1	1	CPD-9004	CPD-9004 [ C11 H20 O10, tgt=43.95, overall=43.95 ]			(294.09894, 20061.219)(295.09296, 10135.745)
731	CELLOBIOSE	beta-D-cellobiose	D-cellobiose	106279	92164	1	1	1	1	1	1	110222	108164	886671	885964	131435	127429	1	1	1	1	478877	476039	1	1	1	1	CELLOBIOSE	CELLOBIOSE [ C12 H22 O11, tgt=2.46, overall=2.46 ]			(365.09943, 18004.8)(366.09314, 16564.197)(367.095, 1676.585)
590	BETA-D-FRUCTOSE	beta-D-fructofuranose	D-fructofuranose	1	1	1	1	1	1	1	1	306069	323071	1	1	290848	282802	1	1	1	1	1	1	1	1	1	1	BETA-D-FRUCTOSE	BETA-D-FRUCTOSE [ C6 H12 O6, tgt=36.98, overall=36.98 ]			(203.05089, 18550.516)(185.03857, 903.20245)
230	FRU1P	beta-D-fructofuranose 1-phosphate	D-fructofuranose 1-phosphate	212402	231016	153635	156253	177542	180355	179289	242536	273874	271749	214773	222036	232651	228278	214391	212089	186584	171638	210453	205353	240549	233212	1	80898	FRU1P	FRU1P [ C6 H11 O9 P, tgt=21.85, overall=21.85 ]			(241.0019, 16111.852)(242.00294, 2884.8804)(281.06775, 2540.9534)(282.0108, 8537.146)
338	FRUCTOSE-6P	beta-D-fructofuranose 6-phosphate	D-fructofuranose 6-phosphate	212402	231016	153635	156253	177542	180355	179289	242536	273874	271749	214773	222036	232651	228278	214391	212089	186584	171638	210453	205353	240549	233212	1	80898	FRUCTOSE-6P	FRUCTOSE-6P [ C6 H11 O9 P, tgt=21.85, overall=21.85 ]			(241.0019, 16111.852)(242.00294, 2884.8804)(281.06775, 2540.9534)(282.0108, 8537.146)
772	CPD-448	beta-D-glucopyranose 1-phosphate	D-glucose 1-phosphate	212402	231016	153635	156253	177542	180355	179289	242536	273874	271749	214773	222036	232651	228278	214391	212089	186584	171638	210453	205353	240549	233212	1	80898	CPD-448	CPD-448 [ C6 H11 O9 P, tgt=21.85, overall=21.85 ]			(241.0019, 16111.852)(242.00294, 2884.8804)(281.06775, 2540.9534)(282.0108, 8537.146)
559	GLC-6-P	beta-D-glucose 6-phosphate	D-glucopyranose 6-phosphate	212402	231016	153635	156253	177542	180355	179289	242536	273874	271749	214773	222036	232651	228278	214391	212089	186584	171638	210453	205353	240549	233212	1	80898	GLC-6-P	GLC-6-P [ C6 H11 O9 P, tgt=21.85, overall=21.85 ]			(241.0019, 16111.852)(242.00294, 2884.8804)(281.06775, 2540.9534)(282.0108, 8537.146)
866	CPD-12521	beta-D-glucuronate	D-glucopyranuronate	1111866	1050234	1395093	1042378	1	1	1	1	1	971402	1064706	1205369	1365230	1	982993	1	1131748	1	895406	1005714	559214	1	1	1530791	CPD-12521	CPD-12521 [ C6 H9 O7, tgt=74.02, overall=74.02 ]			(178.03392, 55239.492)(179.0361, 1792.2944)(200.0154, 3737.9424)
693	CPD-12601	beta-D-mannopyranose	D-mannopyranose	1	1	1	1	1	1	1	1	306069	323071	1	1	290848	282802	1	1	1	1	1	1	1	1	1	1	CPD-12601	CPD-12601 [ C6 H12 O6, tgt=36.98, overall=36.98 ]			(203.05089, 18550.516)(185.03857, 903.20245)
157	CPD-15711	beta-D-mannopyranose 6-phosphate	D-mannopyranose 6-phosphate	212402	231016	153635	156253	177542	180355	179289	242536	273874	271749	214773	222036	232651	228278	214391	212089	186584	171638	210453	205353	240549	233212	1	80898	CPD-15711	CPD-15711 [ C6 H11 O9 P, tgt=21.85, overall=21.85 ]			(241.0019, 16111.852)(242.00294, 2884.8804)(281.06775, 2540.9534)(282.0108, 8537.146)
836	CPD0-1108	beta-D-ribofuranose	D-ribofuranose	1	1	1	1	1	1	1	1	8953066	9248400	1	1	16850536	16401453	1	1	1	12147986	1	1	1	1	1	1	CPD0-1108	CPD0-1108 [ C5 H10 O5, tgt=5.38, overall=5.38 ]			(133.04916, 11622.552)(134.04216, 7828.3193)
2010	CPD-16551	beta-D-ribose 5-phosphate	D-ribofuranose 5-phosphate	1	1	1	1	1	1	1	1	1	1	1	1	1	1	1	1	1	1	1	1	1	1	1	1	CPD-16551	CPD-16551 [ C5 H9 O8 P, tgt= ]
2115	CPD-8259	beta-D-ribosylnicotinate	a small molecule	1	1	186996	183978	1	1	1	1	1	1	148589	147605	1	1	1	1	1	1	1	1	1	1	159746	155337	CPD-8259	CPD-8259 [ C11 H13 N O6, tgt= ]			(255.09483, 9966.597)(281.06805, 565.53503)(262.06567, 1123.6276)
22	BETA-D-XYLOSE	beta-D-xylopyranose	D-xylopyranose	1	1	1	1	1	1	1	1	8953066	9248400	1	1	16850536	16401453	1	1	1	12147986	1	1	1	1	1	1	BETA-D-XYLOSE	BETA-D-XYLOSE [ C5 H10 O5, tgt=5.38, overall=5.38 ]			(133.04916, 11622.552)(134.04216, 7828.3193)
1651	CPD-11432	beta-eudesmol	a sesquiterpenoid	1	1	1	1	1	1	1	1	1	1	1	1	1	1	1	1	1	1	1	1	1	1	1	1	CPD-11432	CPD-11432 [ C15 H26 O, tgt= ]
460	CPD-3605	beta-gentiobiose	gentiobiose	106279	92164	1	1	1	1	1	1	110222	108164	886671	885964	131435	127429	1	1	1	1	478877	476039	1	1	1	1	CPD-3605	CPD-3605 [ C12 H22 O11, tgt=2.46, overall=2.46 ]			(365.09943, 18004.8)(366.09314, 16564.197)(367.095, 1676.585)
2051	CPD-1825	beta-L-arabinose 1-phosphate	a small molecule	1	1	1	1	1	1	1	1	1	1	1	1	1	1	1	1	1	1	1	1	1	1	1	1	CPD-1825	CPD-1825 [ C5 H9 O8 P, tgt= ]
1538	CPD-488	beta-L-fucose 1-phosphate	a small molecule	1	1	1	1	1	1177837	1	1	1	1	1	1	1	1	1	1	1	1	1	1	1	1	1	1	CPD-488	CPD-488 [ C6 H11 O8 P, tgt= ]			(225.0062, 364.78)(247.0397, 388.91)
638	CPDQT-4	beta-L-galactose 1-phosphate	a hexose 1-phosphate	212402	231016	153635	156253	177542	180355	179289	242536	273874	271749	214773	222036	232651	228278	214391	212089	186584	171638	210453	205353	240549	233212	1	80898	CPDQT-4	CPDQT-4 [ C6 H11 O9 P, tgt=21.85, overall=21.85 ]			(241.0019, 16111.852)(242.00294, 2884.8804)(281.06775, 2540.9534)(282.0108, 8537.146)
806	CPD4FS-5	beta-L-gulose 1-phosphate	a hexose 1-phosphate	212402	231016	153635	156253	177542	180355	179289	242536	273874	271749	214773	222036	232651	228278	214391	212089	186584	171638	210453	205353	240549	233212	1	80898	CPD4FS-5	CPD4FS-5 [ C6 H11 O9 P, tgt=21.85, overall=21.85 ]			(241.0019, 16111.852)(242.00294, 2884.8804)(281.06775, 2540.9534)(282.0108, 8537.146)
833	CPD0-1112	beta-L-rhamnopyranose	L-rhamnopyranose	234251	222217	212482	167433	196674	197279	337975	235986	237185	259266	247045	227347	220853	512468	213003	232083	206424	238088	268813	234018	239221	242217	152557	290791	CPD0-1112	CPD0-1112 [ C6 H12 O5, tgt=47.62, overall=47.62 ]			(164.07216, 15662.63)(146.85928, 1450.2941)(166.0841, 5478.58)(187.06227, 12500.383)(169.05003, 3838.2827)(170.04646, 1806.0223)
326	CPD-6001	beta-L-ribofuranse	L-ribofuranose	1	1	1	1	1	1	1	1	8953066	9248400	1	1	16850536	16401453	1	1	1	12147986	1	1	1	1	1	1	CPD-6001	CPD-6001 [ C5 H10 O5, tgt=5.38, overall=5.38 ]			(133.04916, 11622.552)(134.04216, 7828.3193)
146	CPD-15717	beta-maltose	maltose	106279	92164	1	1	1	1	1	1	110222	108164	886671	885964	131435	127429	1	1	1	1	478877	476039	1	1	1	1	CPD-15717	CPD-15717 [ C12 H22 O11, tgt=2.46, overall=2.46 ]			(365.09943, 18004.8)(366.09314, 16564.197)(367.095, 1676.585)
1625	NICOTINATE_NUCLEOTIDE	beta-nicotinate D-ribonucleotide	a small molecule	1	1	1	1	1	1	1	1	1	1	220026	223808	1	1	1	1	1	1	1	1	1	1	1	1	NICOTINATE_NUCLEOTIDE	NICOTINATE_NUCLEOTIDE [ C11 H12 N O9 P, tgt= ]			(315.0114, 13677.295)(357.02094, 1298.8201)
381	CPD-11608	beta-sitosterol 3-O-beta-D-glucoside	a sterol 3-beta-D-glucoside	719925	720020	686510	706582	499157	428770	173394	243829	1	1	369564	359134	143948	134673	637122	617154	1	1	204427	188113	722344	702631	746586	747932	CPD-11608	CPD-11608 [ C35 H60 O6, tgt=36.37, overall=36.37 ]			(601.417, 2966.385)(583.42816, 95904.45)(584.43115, 27408.666)(585.4331, 4242.807)
1008	CPD-9212	beta-solanine	a glycoalkaloid	168235	166989	1	131692	1	1	1	136138	1	1	1	1	1	1	1	1	1	1	1	1	1	1	1	1	CPD-9212	CPD-9212 [ C39H63NO11, tgt= ]			(740.4565, 11436.07)(741.459, 1362.44)
368	CPD-15837	beta-tocotrienol	a tocotrienol	1	479188	1	1	1	1	1	408728	1	1	379665	405113	1074603	1	1	1	1	1	1	1	202970	1	1	1	CPD-15837	CPD-15837 [ C28H42O2, tgt= ]			(429.36804, 23424.803)(430.37134, 3242.0898)
1469	CPD-8757	betaxanthin	an alkaloid	1	1	1	1	1	1	1	1	1	1	1	1	1	1	1	1	1	1	1	1	1	1	1	1	CPD-8757	CPD-8757 [ C18H18N2O6, tgt= ]
1681	CPD-14493	betulinate	a triterpenoid	5398735	5122201	2725591	2801821	1	1	1	2460532	4622162	4779166	1	1	1	1	2219864	2381415	1	1	4220931	4464450	2681956	2558822	1	1	CPD-14493	CPD-14493 [ C30 H47 O3, tgt=33.52, overall=33.52 ]			(439.3369, 2355.647)(483.3624, 625.369)(456.36368, 33361.93)(457.36664, 3737.5527)
2062	CPD-4563	biochanin A-7-O-glucoside	a phytoestrogen // an isoflavone-7-O-beta-D-glucoside	1	1	1	1	1	1	1	1	1	1	1	1	1	1	1	1	1	1	1	1	1	1	1	1	CPD-4563	CPD-4563 [ C22 H22 O10, tgt= ]
1096	BIOTIN	biotin	an azabicycloalkane // a B vitamin // an enzyme cofactor // a thiabicycloalkane	1	1	1	1	1	1	1	1	1	1	1	1	1	1	1	1	1	1	1	1	1	1	1	1	BIOTIN	BIOTIN [ C10 H15 N2 O3 S, tgt= ]
1297	CPD-8667	bis(beta-D-glucosyl) crocetin	a beta-D glucoside // a glycosyl ester	1	1	1	1	150129	149550	1	132729	262800	248694	1	1	1	1	1	1	1	1	1	1	141416	134878	304391	309186	CPD-8667	CPD-8667 [ C32H44O14, tgt= ]			(671.3186, 14009.074)(672.3213, 1591.3256)
1147	CPD-7140	bisdemalonylsalvianin	an anthocyanidin 3,5-di-O-beta-D-glucoside	1	1	2441153	2498928	1	1	1	1	1	1	415646	421018	1	1	1	1	1	1	1	1	1	1	1	1	CPD-7140	CPD-7140 [ C36H36O18, tgt= ]			(757.1906, 58497.215)(758.1935, 13689.595)(759.19543, 853.41504)(774.20953, 21754.996)(775.2113, 1832.565)(779.1708, 1679.86)
1443	CPD-12188	bisdemethoxycurcumin	a biological pigment // a small molecule // a secondary metabolite	1	1	1	1	1	1	1	1	1	1	1	1	1	1	1	1	1	1	141739	132786	1	1	1	1	CPD-12188	CPD-12188 [ C19 H16 O4, tgt=38.98, overall=38.98 ]			(291.0976, 6445.67)(335.107, 4825.675)
440	CPD-8268	bisoleoyl phosphatidate	phosphatidate-36:2	641876	623687	705042	703134	321199	328695	620548	859134	441078	428179	453183	458562	792053	767242	648292	640044	323459	299979	734557	741907	1029165	1	708674	697564	CPD-8268	CPD-8268 [ C39 H71 O8 P, tgt=47.46, overall=47.46 ]			(703.5008, 11447.32)(704.5033, 1491.0068)(681.4881, 19170.191)(682.4906, 2528.4023)
227	CPD-11763	bisorganyltrisulfane	a small molecule	3297413	3208977	251788	3882697	3097790	2997864	3815351	4813842	2789242	2766202	2026931	2049497	3874098	3717502	2721399	2796978	3028804	2984787	1661358	1620211	2791647	2795913	4143120	272604	CPD-11763	CPD-11763 [ C20 H32 N6 O12 S3, tgt=13.91, overall=13.91 ]			(649.1148, 12658.242)(650.114, 535.45)(630.1284, 971.735)(649.1173, 11039.74)(630.27795, 1152.884)(633.1363, 18521.338)(663.146, 13546.97)(664.14905, 767.41003)
1125	CPD-7968	bixin aldehyde	an apocarotenoid // an aldehyde	1	1	1	1	1	1	1	1	112876	104528	1	1	1	1	1	1	1	1	1	1	1	1	1	1	CPD-7968	CPD-7968 [ C24 H28 O2, tgt= ]			(349.2204, 5507.815)(371.19324, 805.17)
278	CPD-7973	bixin dimethyl ester	a ketocarotenoid // a carboxylic ester	341989	306777	290236	262193	102765	141162	191750	251732	367446	330202	382546	383311	504396	473733	525028	535378	684417	634024	288238	281051	558605	531583	310916	320337	CPD-7973	CPD-7973 [ C26 H32 O4, tgt=19.35, overall=19.35 ]			(391.23047, 5462.59)(432.48373, 20756.0)(433.2367, 2015.0889)(415.1214, 76164.16)(416.21072, 10906.864)
1367	CPD-9927	BPH--698	a small molecule	2381143	2295385	2645939	2688268	3914684	3927786	2110571	2669889	4214318	4180533	1227780	1205140	1	1	1	1	1	1	1	1	1	1	1	1	CPD-9927	CPD-9927 [ C19H22K3O6PS, tgt= ]			(509.22495, 9697.781)(514.9658, 4683.3364)(512.98096, 65496.832)(513.9829, 3723.8254)(514.9662, 9770.534)(534.9657, 1149.4724)(527.99084, 86969.15)(528.9882, 241.17)
1368	CPD-9926	BPH-652	a small molecule	318498	1	397009	399450	634352	622766	1	374363	694037	708604	1	1	1	1	1	1	1	1	1	1	1	1	1	1	CPD-9926	CPD-9926 [ C16H16K3O7PS, tgt= ]			(484.9278, 1002.4025)(519.95593, 1654.6038)(499.9564, 18437.111)
533	CPD-9929	BPH-674	a small molecule	728982	726987	763709	769307	409758	414434	625501	780012	486166	481627	495946	502376	760992	756464	701419	708605	347624	343060	766763	756423	919160	907972	723837	712969	CPD-9929	CPD-9929 [ C16 H16 K4 O6 P2, tgt=39.82, overall=39.82 ]			(551.8877, 2897.7737)(505.88657, 35062.496)(527.89966, 39676.246)(529.8747, 2991.3489)
1366	CPD-9928	BPH-700	a small molecule	751537	717452	827545	839668	1351715	1351280	632047	859328	1450398	1421031	322833	1	1	1	1	1	1	1	1	1	1	1	1	1	CPD-9928	CPD-9928 [ C16H16K3O6PS, tgt= ]			(484.9278, 1081.88)(485.94894, 1578.7533)(470.9393, 858.41)(483.9644, 34960.516)
470	CPD-8635	bracteatin 6-O-glucoside	an aurone	1969652	1929477	2358277	2262505	1837659	1869739	2549953	2910273	1747766	1704943	1164792	1208775	2184827	2163089	1609599	1630139	1844335	1876145	835031	809100	1714768	1686788	2506416	2484386	CPD-8635	CPD-8635 [ C21 H20 O12, tgt=48.86, overall=48.86 ]			(465.09872, 97684.76)(466.10156, 11412.991)(449.1045, 373207.75)(450.1073, 65702.99)(451.10876, 5875.9746)
3	CPD-13084	brassicasterol 3-O-beta-D-glucoside	a sterol 3-beta-D-glucoside	1560297	1450001	1338092	1286161	1010997	961685	1395610	1697077	1613451	1652049	554840	514682	526054	507379	1765666	1800879	648414	610517	1	2521888	2093749	2116788	1766412	1758796	CPD-13084	CPD-13084 [ C34H56O6, tgt= ]			(544.4155, 46097.625)(545.4182, 8004.02)(583.40985, 39779.734)(584.4124, 10231.762)(585.4163, 236.07)(565.39813, 9324.046)(566.4016, 2080.6138)
315	CPD-697	brassinolide	a C28 brassinosteroid	1	1	176983	177381	1	1	139559	175769	1	1	171147	173471	157871	158071	109906	113752	1	1	1	1	152652	155381	158918	164208	CPD-697	CPD-697 [ C28H48O6, tgt= ]			(462.32205, 8043.7275)(483.36243, 934.095)(500.3896, 38218.324)(501.39224, 5462.7373)(505.34515, 52697.844)(506.34793, 8780.388)
1069	CPD-19794	brassinolide 22-O-sulfate	a brassinolide sulfate	1264911	1172383	795317	851101	1979186	1970812	688168	949106	2234754	2190617	678138	671857	1	1	1	1	1	1	1	1	1	1	1	1	CPD-19794	CPD-19794 [ C28H47O9S, tgt= ]			(543.2952, 287.52)(548.2856, 3451.6401)(560.32214, 32979.12)(561.325, 3627.335)(565.2767, 2008.8374)
1320	CPDQT-523	brassinolide-23-O-glucoside	a brassinosteroid glycoside // a C28 brassinosteroid	932457	913043	640500	663616	1450902	1463122	582132	150819	1603848	1609605	1	1	1	1	1	1	1	1	1	1	1	1	1	1	CPDQT-523	CPDQT-523 [ C34H58O11, tgt= ]			(630.4116, 15779.78)(660.4305, 7082.06)(645.4212, 17143.54)(648.37427, 65597.75)(649.37695, 11497.991)(650.3789, 851.54004)
581	CPD-15233	brocresine	an aromatic compound	117202	108074	90824	87768	99883	114308	1	120615	130326	124540	157191	130136	165564	145720	114990	112292	141602	158230	98697	80497	128890	118384	99716	83297	CPD-15233	CPD-15233 [ C7 H8 Br N O2, tgt=38.65, overall=38.65 ]			(239.96434, 9533.877)(223.98692, 5462.9155)(225.00626, 443.01)
1542	CPD-7390	butein 4'-beta-D-glucoside	a small molecule	1	1	1	1	1	1	1	1	1	1	1	1	1	1	1	1	1	1	1	1	1	1	1	1	CPD-7390	CPD-7390 [ C21H22O10, tgt= ]
2074	CPD-13346	butyl acetate	an acetyl ester	8547758	8244286	1	1	2540200	2539069	1	1853508	1	1	7847133	7566383	1	1	1	1	4541084	4605697	1	1	1	1	1	1	CPD-13346	CPD-13346 [ C6 H12 O2, tgt= ]			(121.06351, 149831.6)(122.06646, 4919.007)
511	CPD-19955	butyl benzoate	a carboxylic ester	254655	261198	161059	160195	364903	389365	595632	1	549022	518834	1	1	505257	494728	1	1	1	1	514463	494562	287711	274909	180051	170940	CPD-19955	CPD-19955 [ C11 H14 O2, tgt=32.43, overall=32.43 ]			(178.12062, 15713.881)(204.56387, 2412.959)(205.09465, 6890.404)
1192	CPD-14963	C-132-carboxypyropheophorbide a	a cyclic tetrapyrrole	1	1	1	1	1	1	1	1	1	1	1	1	1	1	1	1	1	1	1	1	1	1	1	1	CPD-14963	CPD-14963 [ C34 H33 N4 O5, tgt= ]
738	CPD-13610	C20 3-dehydrosphinganine	a 3-dehydrosphinganine	1	1	2428093	2358698	7394280	7344293	1997739	2373914	1	1	2448393	2313372	6280523	6222957	2640033	2676599	6913542	6799926	1	1	3506452	3516736	5865213	5804944	CPD-13610	CPD-13610 [ C20 H42 N O2, tgt=53.67, overall=53.67 ]			(310.3079, 146027.94)(311.31076, 18643.945)
1978	CPD-13611	C20 sphinganine	a D-erythro sphinganine	1	1	1	1	1	1	1	1	1	1	1	1	1	1	1	1	1	1	1	1	1	1	1	1	CPD-13611	CPD-13611 [ C20 H44 N O2, tgt= ]
669	CPD-18120	caffealdehyde	a phenylpropanoid	545433	496208	1	1	469839	467312	318500	499670	370798	391380	518574	489235	537406	504305	736380	706594	1	1	1	1	381514	387458	291348	274339	CPD-18120	CPD-18120 [ C9 H8 O3, tgt=40.18, overall=40.18 ]			(147.04506, 2202.5647)(164.07216, 22859.611)
2005	1-3-7-TRIMETHYLXANTHINE	caffeine	a purine	1	1	1	1	1	1	813814	1112362	1	1	622097	1	1	1	1	1	1	1	1	1	1	1	205563	202009	1-3-7-TRIMETHYLXANTHINE	1-3-7-TRIMETHYLXANTHINE [ C8 H10 N4 O2, tgt= ]			(176.0683, 28701.78)(177.0701, 253.57)(197.11478, 474.90997)(202.06912, 728.9675)
1977	CPD-8934	caffeoylserotonin	a carboxamide	1	1	1	1	1	1	1	1	1	1	1	1	1	1	1	1	1	1	1	1	1	1	1	1	CPD-8934	CPD-8934 [ C19 H18 N2 O4, tgt= ]
463	CPD-8228	calendate	a long-chain 2,3,4-saturated fatty acid // a polyunsaturated fatty acid	1	1	2510671	2518119	1095359	1137046	735153	893411	1	1	487713	497681	826009	812482	1	1	422800	2077595	1	1	689233	713567	855314	836255	CPD-8228	CPD-8228 [ C18H29O2, tgt= ]			(261.21844, 2700.625)(277.21365, 44701.047)(278.21735, 3230.8308)(295.24313, 7774.02)(278.24524, 49188.84)(279.24835, 3337.2273)
2030	CPD-17611	calycosin 7-O-glucoside	an isoflavone	1	1	1	1	1	1	1	1	1	1	1	1	1	1	1	1	1	1	1	1	1	1	1	1	CPD-17611	CPD-17611 [ C22 H22 O10, tgt= ]
332	THIAZOL-YL-INDOLE	camalexin	an indole-phytoalexin	501084	457179	722286	637213	626177	615830	282060	538518	457833	517236	562636	527988	498325	436710	514723	579191	619703	706723	501187	446399	582117	580227	902956	856015	THIAZOL-YL-INDOLE	THIAZOL-YL-INDOLE [ C11 H8 N2 S, tgt=31.86, overall=31.86 ]			(200.04198, 13625.522)(202.63463, 19421.758)(203.05089, 25504.025)
1820	CPD-708	campest-4-en-3beta-ol	a C28 3beta-hydroxysteroid	1	1	1	1	1	1	1	1	1	1	1	1	1	1	1	1	1	1	1	1	1	1	1	1	CPD-708	CPD-708 [ C28H48O, tgt= ]
1821	CPD-707	campesterol	a C28 3beta-hydroxysteroid	1	1	1	1	1	1	1	1	1	1	1	1	1	1	1	1	1	1	1	1	1	1	1	1	CPD-707	CPD-707 [ C28H48O, tgt= ]
1105	CPD-11776	camptothecin	a quinoline-type monoterpenoid indole alkaloid	1	113308	1	1	1	1	1	125062	118119	116084	1	1	1	1	102814	104217	1	1	1	1	1	1	1	1	CPD-11776	CPD-11776 [ C20 H16 N2 O4, tgt= ]			(349.12204, 6447.078)(335.10663, 3742.248)
1249	CANAVANINOSUCCINATE	canavaninosuccinate	a small molecule	1	1	1	1	1	1	1	1	1	1	1	1	1	1	1	1	1	1	1	1	1	1	1	1	CANAVANINOSUCCINATE	CANAVANINOSUCCINATE [ C9 H15 N4 O7, tgt= ]
1807	CPD-7171	cannabichromenate	a cannabinoid	1	1	1	1	1	1	1	1	1	1	1	1	1	1	1	1	1	1	1	1	1	1	1	1	CPD-7171	CPD-7171 [ C22H29O4, tgt= ]
1806	CPD-7170	cannabidiolate	a cannabinoid	1	1	1	1	1	1	1	1	1	1	1	1	1	1	1	1	1	1	1	1	1	1	1	1	CPD-7170	CPD-7170 [ C22H29O4, tgt= ]
1153	CPD-7166	cannabigerolate	a cannabinoid	1	1	1	1	1	1	1	1	1	1	1	1	1	1	1	1	1	1	1	1	1	1	1	1	CPD-7166	CPD-7166 [ C22H31O4, tgt= ]
1159	CPD-7175	cannabinerolate	a cannabinoid	1	1	1	1	1	1	1	1	1	1	1	1	1	1	1	1	1	1	1	1	1	1	1	1	CPD-7175	CPD-7175 [ C22H31O4, tgt= ]
1708	CPD-7851	canthaxanthin	a ketocarotenoid	1110747	1121019	946263	1315064	3050310	3156725	1769776	2168952	3437065	3238105	2512378	2588767	1	1	1709691	1740053	1937354	1908728	2388417	2442763	2042591	2063132	2834391	2789115	CPD-7851	CPD-7851 [ C40 H52 O2, tgt=58.98, overall=58.98 ]			(565.39844, 13549.596)(566.4019, 2400.406)(583.43054, 129194.73)(584.4335, 37707.805)(585.4373, 4710.819)(575.3894, 11193.45)
417	CAPSANTHIN	capsanthin	a small molecule	10233991	11707592	9451130	10793545	29142372	31126674	14700263	20550076	28270620	26529636	27974470	30797796	10816053	10182517	5884416	5384080	25196084	27624288	11665242	11252725	12952869	12237870	27394152	26434702	CAPSANTHIN	CAPSANTHIN [ C40 H56 O3, tgt=75.44, overall=75.44 ]			(571.42285, 538.3562)(567.43463, 9693.0205)(568.43805, 2822.9297)(585.4468, 304485.75)(586.4497, 105618.19)(587.4522, 11860.247)
495	CPD-10356	capsiconiate	an ester	634039	579737	166445	160721	426790	423518	124811	147323	1	1	1	1	178366	168271	902815	951301	136482	121020	1	1	1	1	1	122461	CPD-10356	CPD-10356 [ C20 H28 O4, tgt=44.42, overall=44.42 ]			(332.46335, 13813.388)(334.20358, 1595.52)(334.1263, 3094.8987)(336.22623, 1706.8201)
1664	CPD-4661	capsidiol	a sesquiterpenoid	1	1	1	1	1	1	1	1	1	1	1	1	1	1	1	1	1	1	995515	984185	854638	1	1	1	CPD-4661	CPD-4661 [ C15 H24 O2, tgt=28.15, overall=28.15 ]			(241.1524, 42827.25)(242.15527, 858.5634)
416	CAPSORUBIN	capsorubin	a small molecule	5542041	1676532	5281160	5221003	4663871	4696498	824959	1070599	1684415	4439521	1221484	1180663	2619255	2621480	6200220	6309245	571163	542216	6386981	6499004	5760875	5721922	6549189	6553175	CAPSORUBIN	CAPSORUBIN [ C40 H56 O4, tgt=62.22, overall=62.22 ]			(601.4232, 82568.87)(602.42487, 21919.78)(603.4259, 305.32202)(583.4108, 18164.115)(584.4128, 3858.1963)
1016	CPD0-1366	carboxin	a carboxamide	1	1	1	1	1	1	1	1	1	1	1	1	1	1	1	1	1	1	1	1	1	1	1	1	CPD0-1366	CPD0-1366 [ C12 H13 N O2 S, tgt= ]
790	CPD-14649	carlactone	a lactone	2799096	2814515	3679745	3735391	3909938	4055158	3266502	4006406	2340957	2326671	3703218	3885482	3328931	3287725	3638212	3614931	5716415	5491107	2292890	2250498	3498754	3375626	4618217	4628088	CPD-14649	CPD-14649 [ C19 H26 O3, tgt=41.70, overall=41.70 ]			(302.19373, 130177.164)(303.19644, 9874.786)(307.1652, 1846.2971)
1578	CPD-14651	carlactone carboxylate	a lactone	1	1	1	1	1	1	1	1	1	1	1	1	1	1	1	1	1	1	1	1	1	1	1	1	CPD-14651	CPD-14651 [ C19 H23 O5, tgt= ]
650	CPD-18103	carnosate	a diterpenoid	1	1	1	1	107708	112901	1	1	1	1	1	1	178366	168271	100326	110369	1	1	1	1	1	1	1	1	CPD-18103	CPD-18103 [ C20H27O4, tgt= ]			(332.1951, 7169.3257)(315.18958, 726.445)(336.22626, 2758.15)
309	CPD-684	casbene	a diterpenoid	1	1	1	1	679796	721179	310763	375991	1	1	1	1	437598	424374	1	1	470211	460192	1	1	1	1	337506	330574	CPD-684	CPD-684 [ C20 H32, tgt= ]			(295.2435, 29262.787)(296.25372, 1155.3131)
616	CPD-634	castasterone	a C28 brassinosteroid // a C28 steroid	1	1	1	1	1	1	1	1	1	1	1	1	178096	170203	152541	153347	1	1	1	1	201538	209444	1	1	CPD-634	CPD-634 [ C28H48O5, tgt= ]			(469.3563, 18621.375)(447.3431, 11267.398)
1068	CPD-19795	castasterone 22-O-sulfate	a castasterone-sulfate	1	1	1	1	500936	499412	1	1	590578	582573	1	1	1	1	1	1	1	1	1	1	1	1	1	1	CPD-19795	CPD-19795 [ C28H47O8S, tgt= ]			(562.33765, 24548.807)(563.33984, 984.025)
1842	CPDQT-522	castasterone-23-O-glucoside	a brassinosteroid glycoside // a C28 brassinosteroid	257518	255579	213297	224680	3037429	3021735	312239	1817341	159769	155203	678144	682073	1	1	1	1	1	1	1	1	1	1	1	1	CPDQT-522	CPDQT-522 [ C34H58O10, tgt= ]			(650.38983, 78688.336)(651.39215, 11769.21)(645.4213, 9640.796)(630.4117, 10198.9795)
1345	CPD-7859	catharanthine	an iboga-type monoterpenoid indole alkaloid	439768	433650	286334	307633	535413	526616	216665	305694	738048	737864	1	181702	1	1	1	1	1	1	1	1	1	1	1	1	CPD-7859	CPD-7859 [ C21 H25 N2 O2, tgt= ]			(338.19016, 3133.5447)(355.2165, 25708.799)(356.2188, 338.58)
1698	CPD-714	cathasterone	a (22S)-22-hydroxy-C28-steroid // a C28 brassinosteroid	2088747	1954081	319668	330394	1	1	1	250575	1912651	1974337	1	1	1	1	291142	323664	1	1	1615613	1720907	333473	313586	1	1	CPD-714	CPD-714 [ C28 H48 O3, tgt=15.89, overall=15.89 ]			(456.36374, 35407.848)(457.36664, 4517.9233)(439.3369, 2336.383)
1326	CPDQT-518	CDP-1-18:1(9Z)-2-16:0-glycerol	a CDP-diacylglycerol	1	1	1	1	1	1	1	1	82184	81932	1	1	1	1	1	1	1	1	1	1	1	1	129800	127889	CPDQT-518	CPDQT-518 [ C46H81N3O15P2, tgt= ]			(995.54565, 6503.988)(996.5486, 1494.9701)
1400	CDP-ETHANOLAMINE	CDP-ethanolamine	a modified nucleotide // a pyrimidine	93313	95459	282211	270875	247189	244193	91397	150950	110469	111260	1	1	1	1	118882	121423	1	1	109741	97306	194189	190269	432696	414502	CDP-ETHANOLAMINE	CDP-ETHANOLAMINE [ C11 H19 N4 O11 P2, tgt=31.70, overall=31.70 ]			(451.07358, 2940.0344)(463.07504, 1499.5312)(445.08215, 14597.691)(446.08905, 1059.1927)
808	CPD4FS-1	CDP-N-dimethylethanolamine	a small molecule	929665	914176	593685	604159	948180	977777	592631	791705	930514	922878	1111964	1128867	604174	584648	1074420	1117470	303891	1	1581746	1549373	1147388	1129319	1525404	1510590	CPD4FS-1	CPD4FS-1 [ C13 H23 N4 O11 P2, tgt=0.09, overall=0.09 ]			(455.42017, 26178.05)(456.08734, 1819.95)(479.11438, 128625.1)(456.0877, 2742.65)(481.06873, 1218.815)
1431	CPD-14816	cephaeline	an alkaloid	636808	641908	703621	679884	1048945	1056565	554289	718136	1122913	1108592	1	1	1	1	1	1	1	1	1	1	1	1	1	1	CPD-14816	CPD-14816 [ C28H40N2O4, tgt= ]			(469.28882, 20436.695)(478.28824, 2793.0808)
111	CPD-6901	cerulenin	an antibiotic // a small molecule	498536	504308	684845	696834	612653	645050	606109	770414	537721	538249	314113	329953	336039	313251	522569	536975	375321	351880	995515	984185	854638	820597	561938	561276	CPD-6901	CPD-6901 [ C12 H17 N O3, tgt=49.20, overall=49.20 ]			(241.15218, 27091.0)(242.15527, 858.5634)(250.12712, 4124.2554)(229.0981, 12840.055)(230.101, 1090.26)
1627	CPD-8062	chalcone 2'-O-glucoside	a chalcone-beta-D-glucoside	1	1	1	1	1	1	1	1	1	1	1	1	1	1	1	1	1	1	1	1	1	1	1	1	CPD-8062	CPD-8062 [ C21H22O10, tgt= ]
1503	CPD0-1088	CHAPS	a small molecule	1	1	262778	278262	1	1	1	1	1	1	1	1	1	1	1	1	1	1	1	1	1	1	1	1	CPD0-1088	CPD0-1088 [ C32H58N2O7S, tgt= ]			(616.4048, 4615.8047)(619.41455, 6111.2246)(597.402, 10204.48)(601.39886, 11439.77)
1631	CPD-16782	chelerythrine	a benzophenanthridine alkaloid	1	1	1	1	1	1	1	1	1	1	1	1	1	1	1	1	1	1	1	1	1	1	1	1	CPD-16782	CPD-16782 [ C21 H18 N O4, tgt= ]
356	CPD0-1272	chelidonate	a dicarboxylate	253947	244677	450470	476549	342751	350049	140666	202060	391205	391201	167878	162867	294090	280423	130879	141158	546450	548706	1590303	1559719	801197	788617	1	1	CPD0-1272	CPD0-1272 [ C7 H2 O6, tgt=47.61, overall=47.61 ]			(185.99994, 13370.994)(200.01562, 18419.406)
1436	CHLOROPHYLL-A	chlorophyll a	a chlorophyll a // an enzyme cofactor	296977	342801	264893	216268	1	1	398348	601837	1	1	712746	653266	1	1	1	1	1	1	1	1	1	1	1	1	CHLOROPHYLL-A	CHLOROPHYLL-A [ C55H71MgN4O5, tgt= ]			(914.58734, 4923.3037)(915.59015, 941.7134)(892.57465, 8083.9897)(893.57776, 2475.7925)
622	CHLOROPHYLL-B	chlorophyll b	a chlorophyll // an organometallic compound	2961303	2648108	2921320	2704658	85434	82353	1804701	2166882	4604494	4729465	2310098	2063651	2229057	2209311	2975853	3021234	3855934	3741290	3449070	3435320	3791007	3763367	5188044	5135630	CHLOROPHYLL-B	CHLOROPHYLL-B [ C55 H70 Mg N4 O6, tgt=23.96, overall=23.96 ]			(931.53107, 68276.89)(932.534, 27774.67)(933.53595, 3671.44)(926.5759, 93086.164)(927.5789, 39791.707)(928.581, 6317.8545)(912.5282, 6132.27)(912.5282, 6132.27)
898	CPD-7014	chlorophyllide b	a chlorophyllide // an organometallic compound	1	1	1	1	1	1	1	1	119315	120199	1	1	1	1	1	1	1	1	1	1	1	1	1	1	CPD-7014	CPD-7014 [ C35H30MgN4O6, tgt= ]			(610.1778, 7873.01)(611.1782, 2216.06)
1393	CPD-556	cholesteryl-beta-D-glucoside	a sterol 3-beta-D-glucoside // a cholesteryl glucoside	5436599	5462652	5955421	5980594	3296091	3327629	5042419	1	3983184	3931880	3995847	4051518	1	6256564	5694049	5684417	2938688	2915302	6022958	6005449	7503030	7389663	6006503	6016795	CPD-556	CPD-556 [ C33 H56 O6, tgt=40.09, overall=40.09 ]			(574.4024, 487.77753)(567.4337, 274.64)(549.41125, 87943.36)(550.4135, 10350.474)
323	CHOLINE	choline	a neurotransmitter // a quaternary ammonium compound	77791792	74116728	72789824	72757328	66665192	65912396	38719832	67309752	60738832	63486336	79622416	75830576	61395528	59225928	71421440	71769368	58941756	60410256	72354000	70247296	74447808	75265008	77185880	76908904	CHOLINE	CHOLINE [ C5 H14 N O, tgt=80.66, overall=80.66 ]			(104.105934, 1438515.1)(105.10911, 56782.324)
1263	CHORISMATE	chorismate	a dicarboxylate	1	1	233392	241951	188628	195705	1	1	1	1	1	1	1	1	1	1	1	1	1	1	206835	202557	249354	241717	CHORISMATE	CHORISMATE [ C10 H8 O6, tgt= ]			(206.02377, 7957.742)(231.01468, 10798.252)
1319	574-TRIHYDROXY-3-METHOXYFLAVONE	chrysoeriol	a 3'-methoxyflavone	1	1	1	1	1	1	1	1	1	1	1	1	1	1	1	1	1	1	1	1	1	1	1	1	574-TRIHYDROXY-3-METHOXYFLAVONE	574-TRIHYDROXY-3-METHOXYFLAVONE [ C16 H11 O6, tgt= ]
1178	CINNAMALDEHYDE	cinnamaldehyde	an alpha,beta-unsaturated aldehyde // an aromatic aldehyde	1	1	1	1	1	1	1	1	1	1	1	1	1	1	1	1	1	1	1	1	1	1	1	1	CINNAMALDEHYDE	CINNAMALDEHYDE [ C9 H8 O, tgt= ]
1130	TRANS-CINNAMOYL-BETA-D-GLUCOSE	cinnamoyl-beta-D-glucoside	a beta-D glucoside	1	1	1628234	1689897	1170252	1165597	1	1	1868519	1880439	1	1	1	1	1	1	1	1	7170064	7180652	931395	897793	1	1	TRANS-CINNAMOYL-BETA-D-GLUCOSE	TRANS-CINNAMOYL-BETA-D-GLUCOSE [ C15 H18 O7, tgt=66.74, overall=66.74 ]			(292.99677, 86043.375)(294.0985, 5076.7134)(293.0963, 56475.73)(294.0982, 2065.67)
1745	CPD-8941	cinnamoyltyramine	a carboxamide	1	1	1	1	1	1	1	1	1	1	179055	179132	1	1	1	1	1	1	244369	229595	1	1	1	1	CPD-8941	CPD-8941 [ C17 H17 N O2, tgt=17.16, overall=17.16 ]			(251.11859, 4921.4053)(250.62294, 6708.603)(295.12567, 1144.19)
286	CPD-19816	cis-12-sulfojasmonate	a 12-hydroxyjasmonate sulfate	2353377	2302469	2026948	1980339	1	1	1729895	2080353	2195401	2177341	2912295	2970677	2685396	2673184	2555251	2589295	1941788	1957881	2320316	2269617	2246920	2241854	3396012	3320515	CPD-19816	CPD-19816 [ C12 H16 O7 S, tgt=69.57, overall=69.57 ]			(287.0526, 92528.93)(288.05536, 6422.81)(309.03857, 3758.295)
1595	CPD4FS-7	cis-abscisic alcohol	a sesquiterpenoid	1	1	1	1	1	1	1	1	1	1	1	1	1	1	1	1	1	1	1	1	1	1	1	1	CPD4FS-7	CPD4FS-7 [ C15 H22 O3, tgt= ]
1656	CPD-8098	cis-caffeate	caffeate	1	1	209175	209967	134896	153933	1	1	187678	177954	1	1	1	1	1	1	241730	242119	1	1	426988	368513	1	1	CPD-8098	CPD-8098 [ C9H7O4, tgt= ]			(179.03609, 10389.239)(180.02934, 11630.427)
552	CPD-10523	cis-indole-2,3-dihydrodiol	an indole	163739	154712	1	1	165605	172140	161019	254328	196431	207910	290583	288872	481682	447922	269479	264201	291982	309429	124275	120685	124132	115783	179284	171097	CPD-10523	CPD-10523 [ C8 H9 N O2, tgt=2.41, overall=2.41 ]			(133.04901, 11686.134)(134.04213, 8018.2236)
1151	CPD-19813	cis-tuberonic acid glucoside	tuberonic acid glucoside	1	1	1	1	1	1	1	1	1	1	1	1	1	1	1	1	1	1	1	1	1	1	1	1	CPD-19813	CPD-19813 [ C18H27O9, tgt= ]
115	CPD-9247	cis-vaccenate	a vaccenate	608263	598173	3397021	3336579	10541364	10786500	3708359	4403492	1	1	3962695	4048509	5367592	5278835	2105054	2178280	5599424	5551893	125083	140528	3122000	3017464	4792456	4769579	CPD-9247	CPD-9247 [ C18 H33 O2, tgt=30.42, overall=30.42 ]			(263.2345, 35494.293)(264.23752, 2872.334)(268.26123, 97686.5)(269.26428, 9848.09)(281.26437, 79783.01)(282.26755, 2842.3938)
602	CPD-4441	cis-zeatin	an adenine-type cytokinin // a secondary metabolite	1	1	1	1	1	1	1	1	93855	1	1	1	94453	1	1	1	152190	147800	1	1	112511	102468	1	1	CPD-4441	CPD-4441 [ C10 H13 N5 O, tgt= ]			(203.10176, 1259.2499)(237.1462, 7220.3364)
1412	CPD-4442	cis-zeatin riboside	a small molecule // a secondary metabolite	1	1	156856	165648	140253	143907	159824	211620	329485	310580	109645	115452	1	1	1	1	134928	137725	143211	147842	1	1	425463	416209	CPD-4442	CPD-4442 [ C15 H21 N5 O5, tgt=39.68, overall=39.68 ]			(354.17264, 62087.4)(355.17514, 3551.2244)(354.18195, 48759.48)(355.1846, 2282.87)(374.14188, 10482.915)(359.13666, 6883.505)
1630	CPD-7656	clorgyline	a small molecule	121470	130880	1	1	162864	180898	126329	190286	151492	157481	1	1	1	1	1	1	156298	141765	1	1	1	1	1	1	CPD-7656	CPD-7656 [ C13H15Cl2NO, tgt= ]			(277.06525, 7549.876)(291.08102, 7561.746)(277.0293, 18981.713)
841	CMP-GROUP	CMP group	a nucleoside phosphate group	3365423	3541690	2387937	2443062	2720628	2918107	2257666	2958188	2896167	3088669	2452681	2794079	2497771	2287733	3403563	3675639	2461146	2600448	2990506	2929542	3344167	3552528	3600919	3361711	CMP-GROUP	CMP-GROUP [ C9 H13 N3 O8 P, tgt=27.90, overall=27.90 ]			(343.0752, 2562.3901)(327.0295, 96972.5)(328.0313, 4775.797)(329.0251, 7634.0493)
1225	CPD-9776	cocaine	an alkaloid	1	1	1	1	1	1	1	1	1	1	1	1	1	1	1	1	1	1	1	1	1	1	1	1	CPD-9776	CPD-9776 [ C17 H22 N O4, tgt= ]
1489	CODEINE	codeine	a morphinane alkaloid	1	1	1	1	1	1	1	1	1	1	1	1	1	1	1	1	1	1	1	1	1	1	1	1	CODEINE	CODEINE [ C18 H22 N O3, tgt= ]
443	CPD-8679	colneleate	a divinyl ether fatty acid	391856	372026	166040	161524	230565	215275	1	1	193295	191184	1	1	246570	233590	427549	452758	1	1	320238	337912	1	1	1	1	CPD-8679	CPD-8679 [ C18 H29 O3, tgt=50.72, overall=50.72 ]			(293.20804, 6086.1646)(294.204, 1046.96)(275.19785, 6104.771)(277.21338, 19016.13)(278.21674, 2023.6824)(294.24033, 234453.23)(295.24332, 29807.408)
408	CPD-8680	colnelenate	a divinyl ether fatty acid	1167514	1113688	674802	693670	1	1	1224900	1516188	895868	893863	685091	666876	1777443	1737625	1445366	1508389	840980	850738	1172933	1110642	1340298	1323407	1272644	1293047	CPD-8680	CPD-8680 [ C18 H27 O3, tgt=44.90, overall=44.90 ]			(291.19272, 47334.914)(292.1958, 2854.1775)(273.18195, 3204.3345)
1795	CPD-7111	colupulone	a beta bitter acid	1286527	1253458	1089418	1104852	153935	155855	965847	1194612	214477	198710	1	626301	1	1	1	1	1	1	1	1	1	1	1	1	CPD-7111	CPD-7111 [ C25H35O4, tgt= ]			(399.24222, 39785.746)(400.24448, 2007.2185)(401.2583, 52977.094)(402.26016, 2178.715)(404.23056, 4925.9473)
267	CONIFERYL-ALCOHOL	coniferyl alcohol	a guaiacyl-type monolignol // a methoxylated aromatic compound	2349159	2204624	2121198	1851071	2045455	1993677	1234684	2303666	2337933	2521705	2437382	2348533	2206015	2065123	2175518	2300853	2137918	1	2470663	2333777	2378489	2375531	1589173	1548729	CONIFERYL-ALCOHOL	CONIFERYL-ALCOHOL [ C10 H12 O3, tgt=19.75, overall=19.75 ]			(186.06577, 17341.38)(187.06224, 11188.851)
1904	CPD-17703	coniferyl alcohol 9-methyl ether	an ether // a phenol // a phenylpropanoid	1	1	1	1	1	1	1	1	1	1	1	1	1	1	1	1	1	1	1	1	1	1	1	1	CPD-17703	CPD-17703 [ C11 H14 O3, tgt= ]
210	CPD-7081	coronatine	a small molecule	169835	1013648	1840790	1774901	2956424	3002963	1742736	2022408	363070	344656	1323050	1340943	5581367	5469557	1840354	1924924	2851621	5660210	875646	879827	1625629	1657311	4424488	2009753	CPD-7081	CPD-7081 [ C20 H29 N O2, tgt=55.20, overall=55.20 ]			(343.22305, 4330.987)(335.2545, 2846.8398)(316.22208, 147251.62)(317.22464, 15923.827)(320.25323, 81714.586)
1289	CORTISOL	cortisol	a 3-oxo-Delta4-steroid // a glucocorticoid	1	1	1	1	71922	79392	1	1	100311	104370	1	1	1	1	1	1	1	1	1	1	1	1	1	1	CORTISOL	CORTISOL [ C21H30O5, tgt= ]			(362.21826, 4000.5525)(380.24747, 2989.6025)
1027	CORTISONE	cortisone	a 3-oxo-Delta4-steroid	1	1	1	1	1	1	1	1	1	1	1	1	1	1	1	1	1	1	1	1	1	1	1	1	CORTISONE	CORTISONE [ C21H28O5, tgt= ]
1433	CPD-9851	corynantheal	an alkaloid	174985	169352	1	1	102408	95350	1	1	192821	181621	1	1	1	1	1	1	90268	1	1	1	90944	90209	1	1	CPD-9851	CPD-9851 [ C19 H22 N2 O, tgt= ]			(316.22183, 94293.83)(317.22485, 17712.543)(294.20358, 8449.9)
626	COUMARIN	coumarin	a simple coumarin	757305	678521	422985	419758	653913	661268	370037	638132	588296	610701	699998	663865	588150	560054	813449	789208	394776	408528	958340	763332	741223	713245	320428	296225	COUMARIN	COUMARIN [ C9 H6 O2, tgt=42.52, overall=42.52 ]			(147.04506, 1667.7838)(148.0584, 179.14)(164.07216, 15119.14)(146.05988, 6342.215)(154.02751, 2121.0688)
765	CREPENYNATE	crepenynate	a small molecule	1	1	2510671	2518119	1095359	1137046	735153	893411	1	1	487713	497681	826009	812482	1	1	422800	2077595	1	1	689233	713567	855314	836255	CREPENYNATE	CREPENYNATE [ C18H29O2, tgt= ]			(261.21844, 2700.625)(277.21365, 44701.047)(278.21735, 3230.8308)(295.24313, 7774.02)(278.24524, 49188.84)(279.24835, 3337.2273)
1295	CPD-8664	crocin-3	a glycosyl ester // a D-glucoside // a carotenoate	1	1	1	1	1	1	1	1	1	1	1	1	1	1	1	1	1	1	1	1	1	1	1	1	CPD-8664	CPD-8664 [ C32H43O14, tgt= ]
1512	CPD-7700	cyanidin 3-O-(3'',6''-O-dimalonyl-beta-glucopyranoside)	an anthocyanidin-3-O-beta-D-glucoside	242889	233752	190821	198081	1	1	254271	335489	153189	151617	373039	367534	1	1	1	1	1	1	1	1	1	1	1	1	CPD-7700	CPD-7700 [ C27H21O17, tgt= ]			(645.0868, 8037.9663)(601.061, 9977.373)
1422	CPD-15284	cyanidin 3-O-(6"-O-malyl-beta-D-glucoside)	an anthocyanidin-3-O-(6-O-malonyl-beta-D-glucoside)	1	1	1	1	1	1	1	1	1	1	484207	507727	1	1	1	1	1	1	1	1	1	1	1	1	CPD-15284	CPD-15284 [ C25H22O15, tgt= ]			(545.10004, 22448.2)(546.1019, 770.83496)(547.09607, 2506.48)
15	CPD-16541	cyanidin 3-O-[6-O-(4-coumaroyl)]-beta-D-glucoside	an anthocyanidin-3-O-beta-D-glucoside	17682122	17261588	15223714	14767524	18028286	18050040	12049378	14916849	15095480	15124551	20856876	21223112	19514928	19673700	18838510	18987020	14601070	14610951	17174120	16956292	16778660	16751014	24317002	23973328	CPD-16541	CPD-16541 [ C30 H25 O13, tgt=53.98, overall=53.98 ]			(611.1561, 599908.2)(612.15924, 156544.36)(613.1608, 23105.393)(614.16266, 1014.5143)
1398	CPD-15234	cyanidin 3-O-[6-O-(4-O-beta-D-glucosyl-p-coumaroyl)-2-O-(beta-D-xylosyl)-beta-D-glucosyl]-5-O-(6-O-malonyl-beta-D-glucoside)	a small molecule	1	1	1	1	78851	80974	1	1	1	1	1	1	1	1	1	1	1	1	1	1	1	1	1	1	CPD-15234	CPD-15234 [ C50 H55 O30, tgt= ]			(1141.3132, 6310.92)(1142.3159, 1630.105)
917	CPD-16528	cyanidin 3-O-[6-O-sinapoyl-beta-D-glucosyl-(1rarr6)]-[beta-D-xylosyl-(1rarr2)]-beta-D-galactoside	an anthocyanidin-3-O-beta-D-galactoside	1	1	1	1	1	1	1	1	100627	90295	125644	127391	1	1	1	1	1	1	1	1	1	1	1	1	CPD-16528	CPD-16528 [ C43H47O24, tgt= ]			(949.2518, 8419.067)(950.2545, 1771.76)
1050	CPD-14999	cyanidin 3-O-[beta-D-glucosyl-(1rarr6)]-[beta-D-xylosyl-(1rarr2)]-beta-D-galactoside	an anthocyanidin-3-O-beta-D-galactoside	1	1	1	1	1	1	1	1	1	1	1	1	1	1	1	1	1	1	1	1	1	1	1	1	CPD-14999	CPD-14999 [ C32H38O20, tgt= ]
1584	CPD-18097	cyanidin 3-O-beta-D-(caffeoyl)-sambubioside	an anthocyanidin-3-O-[6-O-(hydroxycinnamoyl)-beta-D-glucoside]	202686	205643	350449	336677	251910	253463	227774	305880	301237	294820	246000	247484	1	1	1	1	1	1	1	1	1	1	1	1	CPD-18097	CPD-18097 [ C35H34O18, tgt= ]			(748.1774, 9795.505)(748.1774, 9795.505)
802	CPD-18098	cyanidin 3-O-beta-D-caffeoylglucoside	an anthocyanidin-3-O-[6-O-(hydroxycinnamoyl)-beta-D-glucoside]	17498048	17079930	16224195	15692102	17414022	17442324	13349681	16501733	14920913	14926501	18831620	19193416	19382204	19534130	17876284	18085418	14961593	14990102	15323294	15108096	16366162	16336341	23461284	23166746	CPD-18098	CPD-18098 [ C30 H25 O14, tgt=76.95, overall=76.95 ]			(615.1399, 1404.3322)(627.15045, 97098.664)(628.1531, 18045.03)(629.1547, 1806.8385)(611.1561, 570797.9)(612.15924, 148468.6)(613.1608, 21792.047)(614.1627, 797.61224)(633.13586, 14445.306)
1457	CPD-16604	cyanidin 3-O-glucoside-7-O-(6-O-(4-O-(6-O-(p-hydroxybenzoyl)-glucosyl)-oxybenzoyl)-glucoside)	an anthocyanidin-3-O-beta-D-glucoside	1	1	240407	241253	149792	149074	126177	171429	1	1	1	1	1	1	1	1	1	1	1	1	244451	231191	88856	93135	CPD-16604	CPD-16604 [ C47H48O25, tgt= ]			(1017.2371, 1863.5)(995.2569, 9680.16)(996.25964, 2268.005)(1001.2434, 3594.3723)(995.258, 12690.415)(996.2606, 3401.085)(1017.2363, 2033.41)
1456	CPD-16602	cyanidin 3-O-glucoside-7-O-(6-O-(p-hydroxybenzoyl)-glucoside)	an anthocyanidin-3-O-beta-D-glucoside	202686	205643	350449	336677	251910	253463	227774	305880	301237	294820	246000	247484	1	1	1	1	1	1	1	1	1	1	1	1	CPD-16602	CPD-16602 [ C34H34O18, tgt= ]			(733.16754, 8189.6577)
519	CPD-7842	cyanidin 3-O-sophoroside	an anthocyanidin 3-O-sophoroside	32178760	31399000	27786486	26951752	32762522	32815364	21921860	27006880	1	1	38005480	38706920	35615368	35901620	34357624	34641792	26793432	26842066	31267722	30870212	30614068	30558966	44417928	43772652	CPD-7842	CPD-7842 [ C27 H30 O16, tgt=74.86, overall=74.86 ]			(611.1561, 602693.5)(612.15924, 157462.77)(613.1609, 23303.46)(614.16266, 1008.1044)(633.1365, 19042.764)(634.13934, 1540.3431)(615.1399, 1482.2896)
261	CPD-7138	cyanidin 3,5-di-O-beta-D-glucoside	an anthocyanidin 3,5-di-O-beta-D-glucoside	32178760	31399000	27786486	26951752	32762522	32815364	21921860	27006880	1	1	38005480	38706920	35615368	35901620	34357624	34641792	26793432	26842066	31267722	30870212	30614068	30558966	44417928	43772652	CPD-7138	CPD-7138 [ C27 H30 O16, tgt=74.86, overall=74.86 ]			(611.1561, 602693.5)(612.15924, 157462.77)(613.1609, 23303.46)(614.16266, 1008.1044)(633.1365, 19042.764)(634.13934, 1540.3431)(615.1399, 1482.2896)
91	CPD-15005	cyanidin 3,7-di-O-beta-D-glucoside	an anthocyanidin 3,7-di-O-beta-D-glucoside	32178760	31399000	27786486	26951752	32762522	32815364	21921860	27006880	1	1	38005480	38706920	35615368	35901620	34357624	34641792	26793432	26842066	31267722	30870212	30614068	30558966	44417928	43772652	CPD-15005	CPD-15005 [ C27 H30 O16, tgt=74.86, overall=74.86 ]			(611.1561, 602693.5)(612.15924, 157462.77)(613.1609, 23303.46)(614.16266, 1008.1044)(633.1365, 19042.764)(634.13934, 1540.3431)(615.1399, 1482.2896)
1583	CPD-18094	cyanidin 5-O-beta-D-glucoside 3-O-beta-D-sambubioside	an anthocyanidin-3-O-beta-D-glucoside // an anthocyanidin-5-O-beta-D-glucoside	1	1	1	1	1	1	1	1	1	1	1	1	1	1	1	1	1	1	1	1	1	1	1	1	CPD-18094	CPD-18094 [ C32H38O20, tgt= ]
128	CPD-14998	cyanidin-3-O-beta-D-galactoside	an anthocyanidin-3-O-beta-D-galactoside	7689880	7495554	6833657	6505976	7576153	7931857	5882150	6841893	6817944	6634155	9288316	9341064	8352256	8350755	7944774	8236335	6551807	6689796	6736147	6935753	7238107	6890904	10206534	10473551	CPD-14998	CPD-14998 [ C21 H20 O11, tgt=74.48, overall=74.48 ]			(449.1045, 418984.78)(450.10733, 74034.1)(451.10876, 6691.6675)(453.08884, 13283.672)(454.09085, 803.4531)(455.08548, 514.7)
657	PRECURSOR-Z	cyclic pyranopterin phosphate	a pterin	3528534	3714433	2501210	2561922	2842747	3047079	2354073	3094731	2979942	3180798	2590496	2914056	2649594	2424304	3569819	3842554	2565475	2721349	3097957	3053397	3502349	3689363	3752556	3507510	PRECURSOR-Z	PRECURSOR-Z [ C10 H11 N5 O7 P, tgt=24.26, overall=24.26 ]			(327.0295, 97219.99)(328.03134, 4786.269)(329.02512, 7653.5747)(349.0106, 4276.714)
1445	CAMP	cyclic-AMP	a nucleoside cyclic 3',5'-monophosphate // a nucleic acid component	1	1	1	1	1	1	1	1	1	1	1	1	1	1	1	1	1	1	160832	153504	1	1	1	1	CAMP	CAMP [ C10 H11 N5 O6 P, tgt=47.15, overall=47.15 ]			(331.05133, 865.275)
1926	CPD-8656	cyclo-dopa 5-O-glucoside	an alkaloid	1	1	156856	1	140253	1	1	1	1	310580	1	1	1	1	1	1	1	1	1	1	676449	649283	425463	416209	CPD-8656	CPD-8656 [ C15H18NO9, tgt= ]			(342.10034, 409.27002)(374.1407, 14472.031)(359.1272, 8716.357)(361.0856, 26436.121)
1777	CPD-12868	cycloeucalenone	a 3-oxosteroid	1	1	1	1	1	1	1	1	1	1	1	1	1	1	1	1	1	1	1	1	1	1	1	1	CPD-12868	CPD-12868 [ C30H48O, tgt= ]
1694	CPD0-1276	cyclogutamate	a small molecule	178919	164984	172378	144351	174246	161854	1	232795	1	205399	1	1	1	1	163020	183881	1	1	230962	211081	190707	197656	127154	117930	CPD0-1276	CPD0-1276 [ C8 H12 N O4, tgt=2.47, overall=2.47 ]			(187.07841, 12626.658)(192.05305, 1616.6177)
1074	CPD-7099	cycloheximide	a small molecule	1	1	1	1	1	1	1	1	1	1	1	1	1	1	1	1	1	1	1	1	1	1	1	1	CPD-7099	CPD-7099 [ C15 H23 N O4, tgt= ]
1072	CYSTINE	cystine	a non-proteinogenic alpha-amino acid	494208	515081	666250	656537	715688	740148	1	384882	1	1	348596	330992	1	1	607577	631702	1	1	405616	367927	566977	565063	439976	442900	CYSTINE	CYSTINE [ C6 H12 N2 O4 S2, tgt=42.87, overall=42.87 ]			(225.00626, 227.9075)(263.01385, 19491.203)(245.00333, 3018.326)
1432	CYTIDINE	cytidine	a pyrimidine ribonucleoside	1	1	1	1	1	1	1	1	1	1	1	1	1	1	1	1	1	1	1	1	1	1	1	1	CYTIDINE	CYTIDINE [ C9 H13 N3 O5, tgt= ]
1424	CPD-3710	cytidine 2'-monophosphate	a ribonucleoside 2'-phosphate // a pyrimidine	1	1	1	1	1	1	1	1	1	1	211337	224964	1	1	1	1	1	1	1	1	1	1	1	1	CPD-3710	CPD-3710 [ C9 H12 N3 O8 P, tgt= ]			(322.03827, 6193.815)(339.07996, 3584.375)
613	CPD-3713	cytidine 2',3'-cyclic monophosphate	a nucleoside cyclic 2',3'-monophosphate // a ribonucleoside 2',3'-cyclic phosphate // a pyrimidine	3365423	3541690	2387937	2443062	2720628	2918107	2257666	2958188	2896167	3088669	2452681	2794079	2497771	2287733	3403563	3675639	2461146	2600448	2990506	2929542	3344167	3552528	3600919	3361711	CPD-3713	CPD-3713 [ C9 H11 N3 O7 P, tgt=27.90, overall=27.90 ]			(327.0295, 96972.5)(328.0313, 4775.797)(329.0251, 7634.0493)
1425	CPD-3711	cytidine-3'-monophosphate	a ribonucleoside 3'-phosphate // a pyrimidine	1	1	1	1	1	1	1	1	1	1	211337	224964	1	1	1	1	1	1	1	1	1	1	1	1	CPD-3711	CPD-3711 [ C9 H12 N3 O8 P, tgt= ]			(322.03827, 6193.815)(339.07996, 3584.375)
1852	CPD-10303	D-allothreonine	DL-allothreonine	1	1	1	1	1	1	1	1	1	1	1	1	1	1	1	1	1	1	1	1	1	1	1	1	CPD-10303	CPD-10303 [ C4H9NO3, tgt= ]
2050	CPD-18118	D-arabinofuranose 5-phosphate	D-arabinose 5-phosphate	1	1	1	1	1	1	1	1	1	1	1	1	1	1	1	1	1	1	1	1	1	1	1	1	CPD-18118	CPD-18118 [ C5 H9 O8 P, tgt= ]
14	CPD-302	D-aspartate	a D-amino acid	5587557	2845752	1	1	4708732	4663458	5348070	4881218	5067018	6178847	6921171	7668279	13261237	12558227	7857426	7621002	9416878	10339926	4713276	4163903	3151814	3837793	6398302	4884421	CPD-302	CPD-302 [ C4 H6 N O4, tgt=36.59, overall=36.59 ]			(134.04213, 8955.676)(136.06015, 36860.84)
481	D-CYSTEINE	D-cysteine	a D-amino acid	1	1	1	1	1	1	1	1	1	1	1	1	183010	1	1	1	1	1	108988	1	1	1	1	1	D-CYSTEINE	D-CYSTEINE [ C3 H7 N O2 S, tgt=33.20, overall=33.20 ]			(140.0538, 732.43)(144.01236, 2648.145)(126.9972, 626.89)
721	D-ERYTHRO-IMIDAZOLE-GLYCEROL-P	D-erythro-1-(imidazol-4-yl)-glycerol 3-phosphate	a small molecule	3826521	3724911	4979803	4545152	4458008	4386630	2910741	4355172	3666670	3839189	3074958	2883835	2418267	2230150	3899704	3960279	2857665	2858318	4937775	4758039	3751876	3772386	4745826	4631058	D-ERYTHRO-IMIDAZOLE-GLYCEROL-P	D-ERYTHRO-IMIDAZOLE-GLYCEROL-P [ C6 H9 N2 O6 P, tgt=28.67, overall=28.67 ]			(221.1067, 1833.7345)(222.0269, 1210.5867)(263.0138, 10576.605)(241.00194, 5346.3657)(242.00294, 1006.76605)(243.00081, 780.105)
1914	DIHYDRO-NEO-PTERIN	D-erythro-7,8-dihydroneopterin	a 7,8-dihydroneopterin	116563	121321	186996	183978	169311	170719	1	167500	1	163510	1	1	1	1	133114	139835	1	1	1	1	1	1	1	1	DIHYDRO-NEO-PTERIN	DIHYDRO-NEO-PTERIN [ C9 H13 N5 O4, tgt= ]			(255.09476, 9436.007)(261.0705, 1739.431)
927	CPD-16522	D-galactaro-1,4-lactone	a gamma-lactone	1	1	1	1	79811	81291	1	1	1	1	1	1	1	1	1	1	1	1	1	1	1	1	110804	110430	CPD-16522	CPD-16522 [ C6 H7 O7, tgt= ]			(175.01611, 2362.165)(177.02121, 1563.9575)(191.0369, 8390.875)(219.0246, 110650.11)
1909	CPD-8058	D-galactosylononitol	a methylated inositol // a galactosyl inositol	1	1	1	1	1	1	1	1	1	1	1	1	1	1	1	1	1	1	1	114829	1	1	1	1	CPD-8058	CPD-8058 [ C13H24O11, tgt= ]			(359.1387, 7791.97)
1771	D-GLUCARATE	D-glucarate	a hexaric acid	1	1	1	1	1	1	1	1	1	1	1	1	1	1	1	1	1	1	1	1	1	1	1	1	D-GLUCARATE	D-GLUCARATE [ C6 H8 O8, tgt= ]
1353	CPD-12595	D-glucaro-1,5-lactone	a delta-lactone	1	1	1	1	79811	81291	1	1	1	1	1	1	1	1	1	1	1	1	1	1	1	1	110804	110430	CPD-12595	CPD-12595 [ C6 H7 O7, tgt= ]			(175.01611, 2362.165)(177.02121, 1563.9575)(191.0369, 8390.875)(219.0246, 110650.11)
1088	GLUCONATE	D-gluconate	a hexonate // a monocarboxylate	1	1	1	1	1	1	1	1	1	1	1	1	1	1	1	1	1	1	13180487	12912144	1	1	1	1	GLUCONATE	GLUCONATE [ C6 H11 O7, tgt=45.01, overall=45.01 ]			(178.03876, 794990.4)(179.04085, 37734.492)
236	GLC-D-LACTONE	D-glucono-1,5-lactone	a delta-lactone	1	1	1	1	1	1	1	1	296983	355136	448166	405125	432858	373789	1	1	1	555981	313454	263939	1	1	1	1	GLC-D-LACTONE	GLC-D-LACTONE [ C6 H10 O6, tgt=31.33, overall=31.33 ]			(201.04163, 27312.49)(202.05348, 2306.4614)(184.0262, 804.35)
151	D-GLT	D-glutamate	a D-amino acid // D-or-L-glutamate	561178	452502	198573	207846	435418	427030	286438	448120	340934	365536	472088	453814	120070	464483	729159	718947	241316	272633	332026	282603	394493	397212	285804	268906	D-GLT	D-GLT [ C5 H8 N O4, tgt=45.24, overall=45.24 ]			(147.04504, 2072.752)(148.05855, 3935.6858)(130.04778, 12558.078)(132.0464, 358121.22)(133.049, 9948.606)(166.0841, 9305.698)(167.0872, 317.6)(147.07411, 6930.398)(152.66127, 2239.4307)
397	GLUTAMIDE	D-glutamine	a D-amino acid	301530	270007	1	1	1	1	1	1	286268	299768	371889	337580	267684	216911	1	263897	1	1	538733	585504	116119	390820	1	1	GLUTAMIDE	GLUTAMIDE [ C5 H10 N2 O3, tgt=15.18, overall=15.18 ]			(131.06181, 1610.64)(147.07419, 9855.233)(152.05466, 1354.38)
420	D-HEXOSE-6-PHOSPHATE	D-hexose 6-phosphate	a small molecule	212402	231016	153635	156253	177542	180355	179289	242536	273874	271749	214773	222036	232651	228278	214391	212089	186584	171638	210453	205353	240549	233212	1	80898	D-HEXOSE-6-PHOSPHATE	D-HEXOSE-6-PHOSPHATE [ C6 H11 O9 P, tgt=21.85, overall=21.85 ]			(241.0019, 16111.852)(242.00294, 2884.8804)(281.06775, 2540.9534)(282.0108, 8537.146)
2008	MANNITOL	D-mannitol	a hexitol // a sweetening agent	1	447189	198573	207846	427811	419808	286438	440393	1	1	472088	446881	1	1	1	629587	241316	1	1	1	350347	1	1	268906	MANNITOL	MANNITOL [ C6 H14 O6, tgt=5.33, overall=5.33 ]			(164.07216, 19830.049)(166.08406, 6425.508)
1510	MANNITOL-1P	D-mannitol 1-phosphate	an alditol phosphate	1	1	1	1	1	1172658	1	1	1	1	1	1	1	1	1	1	1	1	1	1	1	1	1	1	MANNITOL-1P	MANNITOL-1P [ C6 H13 O9 P, tgt= ]			(247.0397, 388.91)(281.0676, 2269.1)
1960	CPD-6781	D-myo-inositol (1,2,3,4) tetrakisphosphate	a myo-inositol tetrakisphosphate	1	1	1	1	1	1	1	1	1	1	1	1	1	1	1	1	1	1	1	1	1	1	1	1	CPD-6781	CPD-6781 [ C6 H8 O18 P4, tgt= ]
1963	CPD-6743	D-myo-inositol (1,2,3,6) tetrakisphosphate	a myo-inositol tetrakisphosphate	1	1	1	1	1	1	1	1	1	1	1	1	1	1	1	1	1	1	1	1	1	1	1	1	CPD-6743	CPD-6743 [ C6 H8 O18 P4, tgt= ]
1964	CPD-6742	D-myo-inositol (1,2,5,6) tetrakisphosphate	a myo-inositol tetrakisphosphate	1	1	1	1	1	1	1	1	1	1	1	1	1	1	1	1	1	1	1	1	1	1	1	1	CPD-6742	CPD-6742 [ C6 H8 O18 P4, tgt= ]
1983	CPD-506	D-myo-inositol (1,3,4,5)-tetrakisphosphate	a myo-inositol tetrakisphosphate	1	1	1	1	1	1	1	1	1	1	1	1	1	1	1	1	1	1	1	1	1	1	1	1	CPD-506	CPD-506 [ C6 H8 O18 P4, tgt= ]
1982	CPD-505	D-myo-inositol (1,3,4,6)-tetrakisphosphate	a myo-inositol tetrakisphosphate	1	1	1	1	1	1	1	1	1	1	1	1	1	1	1	1	1	1	1	1	1	1	1	1	CPD-505	CPD-505 [ C6 H8 O18 P4, tgt= ]
1990	INOSITOL-1456-TETRAKISPHOSPHATE	D-myo-inositol (1,4,5,6)-tetrakisphosphate	a myo-inositol tetrakisphosphate	1	1	1	1	1	1	1	1	1	1	1	1	1	1	1	1	1	1	1	1	1	1	1	1	INOSITOL-1456-TETRAKISPHOSPHATE	INOSITOL-1456-TETRAKISPHOSPHATE [ C6 H8 O18 P4, tgt= ]
1968	CPD-178	D-myo-inositol (3,4,5,6)-tetrakisphosphate	a myo-inositol tetrakisphosphate	1	1	1	1	1	1	1	1	1	1	1	1	1	1	1	1	1	1	1	1	1	1	1	1	CPD-178	CPD-178 [ C6 H8 O18 P4, tgt= ]
1761	CPD-309	D-octopine	an amino acid opine // an N-modified amino acid	1293913	1286483	1	1	1	1	1	1	1	1	2516495	1	1	1	1	1	1	1	1	1	1	1	1	1	CPD-309	CPD-309 [ C9 H18 N4 O4, tgt= ]			(251.11879, 59700.69)(252.12157, 2529.8533)
1961	4-METHYL-MYO-INOSITOL	D-ononitol	a methylated inositol	1	1	1	1	1	1	1	1	1	1	622097	1	1	1	1	1	1	1	1	1	1	1	1	1	4-METHYL-MYO-INOSITOL	4-METHYL-MYO-INOSITOL [ C7H14O6, tgt= ]			(176.0683, 28701.78)(177.0701, 253.57)
1987	CPD-8046	D-pinitol	a methylated inositol	1	1	1	1	1	1	1	1	1	1	622097	1	1	1	1	1	1	1	1	1	1	1	1	1	CPD-8046	CPD-8046 [ C7H14O6, tgt= ]			(176.0683, 28701.78)(177.0701, 253.57)
2032	D-RIBULOSE-1-P	D-ribulose 1-phosphate	a pentose 1-phosphate	1	1	1	1	1	1	1	1	1	1	1	1	1	1	1	1	1	1	1	1	1	1	1	1	D-RIBULOSE-1-P	D-RIBULOSE-1-P [ C5 H9 O8 P, tgt= ]
2036	RIBULOSE-5P	D-ribulose 5-phosphate	L(or D)-ribulose 5-phosphate	1	1	1	1	1	1	1	1	1	1	1	1	1	1	1	1	1	1	1	1	1	1	1	1	RIBULOSE-5P	RIBULOSE-5P [ C5 H9 O8 P, tgt= ]
428	D-SEDOHEPTULOSE-1-7-P2	D-sedoheptulose 1,7-bisphosphate	a sugar bisphosphate	1	1	570652	543995	589164	597954	1	1	950531	910859	1	1	862907	832588	1229659	1273640	1	1	621581	577323	1	1	1	1	D-SEDOHEPTULOSE-1-7-P2	D-SEDOHEPTULOSE-1-7-P2 [ C7 H12 O13 P2, tgt=13.10, overall=13.10 ]			(350.98373, 22427.29)(352.98038, 2755.6484)
2009	SORBITOL	D-sorbitol	a hexitol // a sweetening agent	1	447189	198573	207846	427811	419808	286438	440393	1	1	472088	446881	1	1	1	629587	241316	1	1	1	350347	1	1	268906	SORBITOL	SORBITOL [ C6 H14 O6, tgt=5.33, overall=5.33 ]			(164.07216, 19830.049)(166.08406, 6425.508)
1396	D-SORBITOL-6-P	D-sorbitol 6-phosphate	an alditol phosphate	1	1	1	1	1	1172658	1	1	1	1	1	1	1	1	1	1	1	1	1	1	1	1	1	1	D-SORBITOL-6-P	D-SORBITOL-6-P [ C6 H13 O9 P, tgt= ]			(247.0397, 388.91)(281.0676, 2269.1)
16	D-TARTRATE	D-tartrate	a small molecule	60028624	56720032	43580060	44091732	46276760	46511832	36040984	45246288	32369404	33740360	47547592	47774360	35071952	34519608	62652108	60941724	25914354	26587180	38839736	38895092	60123960	61478880	46660280	46105696	D-TARTRATE	D-TARTRATE [ C4 H4 O6, tgt=76.44, overall=76.44 ]			(148.02356, 1191423.9)(149.0258, 53889.547)(150.0189, 78571.02)(151.02182, 1001.638)
1776	D-THREONINE	D-threonine	a D-amino acid	1	1	1	1	1	1	1	1	1	1	1	1	1	1	1	1	1	1	1	1	1	1	1	1	D-THREONINE	D-THREONINE [ C4H9NO3, tgt= ]
110	D-TRYPTOPHAN	D-tryptophan	an aromatic D-amino acid	1046830	1	172378	144351	1380493	1363767	1	1	2226216	2305718	1	1	1067098	1	1	1	1	1	1	1	1	1	1	1	D-TRYPTOPHAN	D-TRYPTOPHAN [ C11 H12 N2 O2, tgt=40.76, overall=40.76 ]			(205.34619, 43044.703)(206.09831, 2243.3179)(187.07825, 11619.365)(205.76477, 13515.96)
2052	XYLULOSE-5-PHOSPHATE	D-xylulose 5-phosphate	a pentose 5-phosphate	1	1	1	1	1	1	1	1	1	1	1	1	1	1	1	1	1	1	1	1	1	1	1	1	XYLULOSE-5-PHOSPHATE	XYLULOSE-5-PHOSPHATE [ C5 H9 O8 P, tgt= ]
1693	CPD0-1245	D,L- gamma-hydroxyphosphinothricin	a small molecule	3614119	3493895	4826168	4388899	4280467	4206275	1	4112636	3392796	3567440	2860185	2661798	1	1	3685313	3748191	1	1	4727322	4552686	3511327	3539174	4669813	4550910	CPD0-1245	CPD0-1245 [ C5 H11 N O5 P, tgt=74.75, overall=74.75 ]			(200.04193, 8212.43)(202.05342, 695.3367)(183.04787, 797.9183)(219.02452, 113952.42)(220.02734, 1239.3401)(221.02303, 2241.4211)(206.02373, 2128.402)
1189	CPD0-1246	D,L-cyclohexanephosphinothricin	a small molecule	1	1	1	1	1	1	1	1	1	1	319382	301140	1	1	1	1	1	1	1	1	1	1	1	1	CPD0-1246	CPD0-1246 [ C8 H15 N O4 P, tgt= ]			(220.09865, 9890.279)(221.09215, 6013.56)
762	CPD-6646	dalbergioidin	a small molecule	2523629	2461575	2162466	2115369	1	1	1827023	2201529	2176738	2170564	3128053	3190336	2877473	2856875	2736922	2776010	2070097	2086298	2479260	2424480	2404963	2397764	3638866	3570046	CPD-6646	CPD-6646 [ C15 H11 O6, tgt=55.86, overall=55.86 ]			(287.05276, 114893.73)(288.05542, 8251.387)
1281	CPD-9716	dalnigrein	an isoflavone	1	1	1	1	1	1	1	1	1	1	1	1	1	1	1	1	1	1	1	1	1	1	1	1	CPD-9716	CPD-9716 [ C19H18O7, tgt= ]
1285	CPD-9710	dalpatein	an isoflavone	1	1	1	1	1	1	1	1	1	1	1	1	1	1	1	1	1	1	1	1	1	1	1	1	CPD-9710	CPD-9710 [ C18 H14 O7, tgt= ]
179	CPD-9693	dalpatein 7-O-beta-D-apiofuranosyl-(1->6)-beta-D-glucopyranoside	an isoflavone	3231757	3198640	4315064	4209504	2587968	2648209	3630756	4506674	3000121	2938498	3016294	3016841	3313250	3395735	3248715	3307667	2913316	2894567	1504906	1415357	2884809	2872569	4763668	4712222	CPD-9693	CPD-9693 [ C29 H32 O16, tgt=16.71, overall=16.71 ]			(641.1662, 157492.75)(642.1689, 31729.61)
1261	DAMP	dAMP	a purine 2'-deoxyribonucleoside 5'-monophosphate // a nucleic acid component	1	1	1	1	459519	481558	1	1	1	1	1	1	1	1	1	1	1	1	1	1	1	1	1	1	DAMP	DAMP [ C10 H12 N5 O6 P, tgt= ]			(329.0596, 1581.95)(311.04944, 5517.535)(353.0355, 9991.189)
2070	CPD-14427	daphnetin	a simple coumarin	1	1	1	1	1	1	1	1	1	1	1	1	1	1	2206489	1	1	1	1	1	1	1	1	1	CPD-14427	CPD-14427 [ C9 H6 O4, tgt=27.42, overall=27.42 ]			(179.0359, 566.07)(180.0289, 416.56)
1316	DATP	dATP	a purine 2'-deoxyribonucleoside 5'-triphosphate // a nucleic acid component	1	1	1	1	986922	1007069	1	1	1063136	1042161	1	1	1	1	1	1	1	1	1	1	1	1	1	1	DATP	DATP [ C10H12N5O12P3, tgt= ]			(468.95477, 29731.568)(512.98035, 2344.1401)(514.96533, 199.67)(492.96387, 4329.335)
1615	DCMP	dCMP	a pyrimidine 2'-deoxyribonucleoside 5'-monophosphate // a pyrimidine	169505	183978	1	1	1	1	1	1	1	1	1	1	1	1	162642	191911	1	1	160832	153504	178228	182710	187677	166631	DCMP	DCMP [ C9 H12 N3 O7 P, tgt=16.46, overall=16.46 ]			(328.03143, 7293.8096)(329.02524, 11160.342)
1065	DEACETOXYVINDOLINE	deacetoxyvindoline	a small molecule	1332718	1302709	1123803	1141181	2043675	2041516	992226	1236316	2353001	2323049	1	625692	1	1	1	1	1	1	1	1	1	1	1	1	DEACETOXYVINDOLINE	DEACETOXYVINDOLINE [ C23H31N2O4, tgt= ]			(382.21594, 2520.7148)(382.21664, 4408.1035)(399.24265, 80291.51)(400.2446, 3165.9836)
1240	CPD-9786	deacetylcolchicine	an alkaloid	1	1	1	1	1	1	1	1	1	1	1	1	1	1	1	1	1	1	1	1	1	1	1	1	CPD-9786	CPD-9786 [ C20 H24 N O5, tgt= ]
957	DEACETYLISOIPECOSIDE	deacetylisoipecoside	a glycoalkaloid	1	1	1	1	1	1	1	1	1011788	1163787	1	1	1	1	1	1	1	1	1	1	1	1	852516	834251	DEACETYLISOIPECOSIDE	DEACETYLISOIPECOSIDE [ C25 H34 N O11, tgt= ]			(525.24084, 20416.227)(526.2438, 1608.3975)
1839	CPD-3617	decanoate	a medium-chain 2,3,4-saturated fatty acid // a saturated fatty acid	1	1	1	1	1	1	1	1	1	1	1	1	1	1	1	1	1	1	1	1	1	1	1	1	CPD-3617	CPD-3617 [ C10 H19 O2, tgt= ]
2103	DECOYININE	decoyinine	a nucleoside analog // a purine	1	1	1	1	1	1	1	1	1	1	1	1	1	1	1	1	1	1	1	1	1	1	1	1	DECOYININE	DECOYININE [ C11 H13 N5 O4, tgt= ]
1658	CPD-13471	decylglucoside	a small molecule	1944569	1930143	4260435	1479117	2305798	2354761	1650533	1928400	378965	361420	1424338	1457066	1	1	1	1239005	2352080	2378233	921262	1	4451253	4372823	1	377362	CPD-13471	CPD-13471 [ C16 H32 O6, tgt=40.68, overall=40.68 ]			(338.2631, 23238.43)(339.2662, 331.31)(325.23404, 3959.656)(321.10153, 6401.714)
1536	CPD-8951	deferoxamine mesylate	an organic salt	1	1	1	1	185107	1	1	1	202945	209387	1	1	1	1	1	1	1	1	1	1	1	1	1	1	CPD-8951	CPD-8951 [ C26H52N6O11S, tgt= ]			(675.3812, 11326.841)(661.3549, 531.05664)(661.3549, 531.05664)
680	CPD-8723	dehydroabietadiene-diol	a diterpenoid // an alcohol	972629	967619	2059062	1	2257186	2963739	863503	1734520	1	1	863368	2061135	3079012	1	761591	843095	2296296	3182454	524896	534594	2417854	2311467	1	1	CPD-8723	CPD-8723 [ C20 H30 O2, tgt=20.49, overall=20.49 ]			(320.25336, 92057.43)(321.25598, 8719.423)
1875	CPD-8722	dehydroabietadienol	a diterpenoid // an alcohol	1	1	1	1	1	1	1	1	1	1	1	1	1	1	1	1	1	1	1	1	1	1	1	1	CPD-8722	CPD-8722 [ C20 H30 O, tgt= ]
676	CPD-8725	dehydroabietate	a diterpenoid // an organic acid	1	1	395692	402425	673283	712414	404729	475479	1	1	409086	416627	634979	616340	304276	304773	669865	1	1	1	338161	316839	466483	476000	CPD-8725	CPD-8725 [ C20 H27 O2, tgt= ]			(318.23743, 67543.32)(319.2404, 5290.1274)(320.25308, 33876.906)(321.25592, 2305.5732)
405	L-DEHYDRO-ASCORBATE	dehydroascorbate	a small molecule	1424014	824478	1882995	1006387	1409369	1409838	856852	1362709	1434515	1258429	1566877	1307082	970776	1252915	686849	775165	451381	939989	1414728	2183265	1125395	650892	233186	457669	L-DEHYDRO-ASCORBATE	L-DEHYDRO-ASCORBATE [ C6 H6 O6, tgt=44.36, overall=44.36 ]			(175.0161, 10989.417)(178.03372, 21415.822)(179.03592, 763.9799)(192.04907, 8739.8955)(193.0472, 146.6)(200.01523, 1585.0742)
92	CPD-13907	dehydroascorbate (bicyclic form)	a small molecule	1424014	824478	1882995	1006387	1409369	1409838	856852	1362709	1434515	1258429	1566877	1307082	970776	1252915	686849	775165	451381	939989	1414728	2183265	1125395	650892	233186	457669	CPD-13907	CPD-13907 [ C6 H8 O7, tgt=44.36, overall=44.36 ]			(175.0161, 10989.417)(178.03372, 21415.822)(179.03592, 763.9799)(192.04907, 8739.8955)(193.0472, 146.6)(200.01523, 1585.0742)
919	CPD-11852	dehydroscoulerine	a berberine alkaloid	1	1	1	1	1	1	1	1	1	1	1	1	1	1	1	1	1	1	1	1	1	1	1	1	CPD-11852	CPD-11852 [ C19 H18 N O4, tgt= ]
800	CPD-18092	delphinidin 3-O-beta-D-sambubioside	an anthocyanidin-3-O-beta-D-glucoside	1	1	1	1	1	1	1	1	1	1	671389	676102	602857	600805	558546	593483	1	1	1	1	1	491557	825999	807934	CPD-18092	CPD-18092 [ C26 H27 O16, tgt=47.63, overall=47.63 ]			(613.1609, 32444.871)(614.1627, 1009.4567)
1128	CPD-7960	delphinidin 3-O-glucosyl-5-O-caffeoylglucoside	an anthocyanidin 3,5-di-O-beta-D-glucoside	1	1	491601	519024	1	1	1	442642	1	1	1	1	1	1	1	1	1	1	1	1	1	1	373143	1	CPD-7960	CPD-7960 [ C36H36O20, tgt= ]			(789.2007, 12220.455)(790.20337, 698.23505)(773.1842, 1319.73)(773.1947, 12635.62)(774.2081, 4475.9)(788.20386, 15838.814)(789.20575, 1348.315)
276	CPD-7145	delphinidin 3-O-rutinoside	an anthocyanidin-3-O-beta-D-glucoside	32178760	31399000	27786486	26951752	32762522	32815364	21921860	27006880	1	1	38005480	38706920	35615368	35901620	34357624	34641792	26793432	26842066	31267722	30870212	30614068	30558966	44417928	43772652	CPD-7145	CPD-7145 [ C27 H30 O16, tgt=74.86, overall=74.86 ]			(611.1561, 602693.5)(612.15924, 157462.77)(613.1609, 23303.46)(614.16266, 1008.1044)(633.1365, 19042.764)(634.13934, 1540.3431)(615.1399, 1482.2896)
12	CPD-16558	delphinidin 3-O-rutinoside-7-O-glucoside	an anthocyanidin-3-O-beta-D-glucoside	1234319	1210627	1896951	1999823	848313	875513	799760	1132500	1875705	1875063	3820698	3863147	952385	903414	473212	478007	564330	587346	475965	463324	1	1	2761245	2709329	CPD-16558	CPD-16558 [ C33 H40 O21, tgt=11.74, overall=11.74 ]			(773.20825, 35362.453)(774.211, 6680.5)(775.2113, 1644.6951)
520	CPD-7844	delphinidin 3-O-sophoroside	an anthocyanidin 3-O-sophoroside	5796317	5664651	7107300	6811333	5290476	5297844	6548615	8194348	4917359	4863635	3502165	3567481	6420371	6492435	4755668	4881597	5390424	5402137	2745551	2677719	4963997	4958173	7257101	7170541	CPD-7844	CPD-7844 [ C27 H30 O17, tgt=64.34, overall=64.34 ]			(627.15045, 128182.62)(628.1531, 23794.07)(629.1547, 2382.8757)(611.1562, 658524.44)(612.15924, 174477.02)(613.1608, 26241.545)(614.1627, 1072.0255)(649.1188, 10865.915)(633.1365, 19187.521)(634.13934, 1928.614)
1124	CPD-7966	delphinidin 3,3',5-tri-O-beta-D-glucoside	an anthocyanidin 3,5-di-O-beta-D-glucoside	150477	159751	464287	496659	126298	143639	281030	442642	148315	142266	142734	140229	1	1	1	1	81759	89219	1	1	1	1	373143	360429	CPD-7966	CPD-7966 [ C33H40O22, tgt= ]			(789.20056, 7489.785)(790.2032, 1221.99)(773.20654, 36516.254)(774.20917, 7449.66)(775.2114, 1900.6299)
262	CPD-7139	delphinidin 3,5-di-O-beta-D-glucoside	an anthocyanidin 3,5-di-O-beta-D-glucoside	5796317	5664651	7107300	6811333	5290476	5297844	6548615	8194348	4917359	4863635	3502165	3567481	6420371	6492435	4755668	4881597	5390424	5402137	2745551	2677719	4963997	4958173	7257101	7170541	CPD-7139	CPD-7139 [ C27 H30 O17, tgt=64.34, overall=64.34 ]			(627.15045, 128182.62)(628.1531, 23794.07)(629.1547, 2382.8757)(611.1562, 658524.44)(612.15924, 174477.02)(613.1608, 26241.545)(614.1627, 1072.0255)(649.1188, 10865.915)(633.1365, 19187.521)(634.13934, 1928.614)
591	CPD-15290	delphinidin 3,7-di O-beta-D-glucoside	an anthocyanidin 3,7-di-O-beta-D-glucoside	5796317	5664651	7107300	6811333	5290476	5297844	6548615	8194348	4917359	4863635	3502165	3567481	6420371	6492435	4755668	4881597	5390424	5402137	2745551	2677719	4963997	4958173	7257101	7170541	CPD-15290	CPD-15290 [ C27 H30 O17, tgt=64.34, overall=64.34 ]			(627.15045, 128182.62)(628.1531, 23794.07)(629.1547, 2382.8757)(611.1562, 658524.44)(612.15924, 174477.02)(613.1608, 26241.545)(614.1627, 1072.0255)(649.1188, 10865.915)(633.1365, 19187.521)(634.13934, 1928.614)
1126	CPD-7117	delphinidin-3-O-beta-D-glucoside	an anthocyanidin-3-O-beta-D-glucoside	1	1	295439	284199	253257	250012	1	1	117299	124251	1	1	1	1	1	1	1	1	129145	115264	199332	190269	454302	435307	CPD-7117	CPD-7117 [ C21 H19 O12, tgt=27.31, overall=27.31 ]			(463.07504, 1522.6725)(445.08228, 17405.717)(446.08905, 1066.659)
96	CPD-4142	Delta24-25-sitosterol	a triterpenoid	1	1	1	1	1	1	1	1	1	1	1	1	561641	551771	1	1	1	1	1	1	1	1	1	1	CPD-4142	CPD-4142 [ C29H48O, tgt= ]			(413.37317, 13205.415)(414.37656, 390.105)
1804	CPD-7169	Delta9-tetrahydrocannabinolate	a cannabinoid	1	1	1	1	1	1	1	1	1	1	1	1	1	1	1	1	1	1	1	1	1	1	1	1	CPD-7169	CPD-7169 [ C22H29O4, tgt= ]
384	CPD-9787	demecolcine	an alkaloid	2076143	2057745	1163207	1206769	1951108	1982679	1076835	1378665	1961380	1928130	853453	872968	814104	1	2234334	2232469	1564998	1509185	874234	1048943	1954255	1911224	1300984	1277601	CPD-9787	CPD-9787 [ C21 H26 N O5, tgt=12.37, overall=12.37 ]			(354.17337, 66984.02)(355.17584, 3564.8665)
1971	CPD-12187	demethoxycurcumin	a biological pigment // a small molecule // a secondary metabolite	1	1	1	1	1	1	1	1	1	1	1	1	1	1	1	1	1	1	1	1	1	1	1	1	CPD-12187	CPD-12187 [ C20 H18 O5, tgt= ]
1950	CPD-12830	demethylphylloquinol	a quinol	1	1	1	1	1	1	1	1	1	1	1	1	1	1	1	1	1	1	1	1	1	1	1	1	CPD-12830	CPD-12830 [ C30 H46 O2, tgt= ]
931	CPD-8192	demethylsuberosin	a simple coumarin	1	1	1	1	1	1	1	1	1	1	1	1	1	1	1	1	1	1	202652	180589	1	1	1	1	CPD-8192	CPD-8192 [ C14 H14 O3, tgt=47.02, overall=47.02 ]			(217.09825, 4323.855)(218.10115, 468.02997)(250.12735, 3476.1099)(252.1429, 1230.6)(234.13245, 11624.885)
631	CPD-12192	densipolate	a long-chain 2,3,4-saturated fatty acid // a polyunsaturated fatty acid	2089132	2087636	2510671	2518119	2978653	3010844	735153	893411	86163	79427	882136	877980	826009	812482	3572607	3575291	1	2077595	889061	981793	950362	1502200	1858807	1852603	CPD-12192	CPD-12192 [ C18 H31 O3, tgt=46.76, overall=46.76 ]			(277.21362, 46325.098)(278.21716, 3779.223)(279.22852, 2167.21)(295.24335, 24622.969)
1119	CPD-19789	deoxyadlupulone	a 2-acyl-4,6-bisprenylphloroglucinol	1	1	1	1	1	1	1	1	1	1	1	1	1	1	1	1	1	1	1	1	1	1	1	1	CPD-19789	CPD-19789 [ C21 H29 O4, tgt= ]
609	DEOXYCHOLATE	deoxycholate	a bile acid	866011	789160	655809	576688	902412	891480	462738	477486	905847	943981	753427	714451	1053928	1060261	982734	1106665	1013608	926806	2126978	2225792	1182484	1175128	698489	718180	DEOXYCHOLATE	DEOXYCHOLATE [ C24 H39 O4, tgt=46.78, overall=46.78 ]			(391.28055, 48713.17)(392.28345, 6044.246)(414.2652, 434.9)
358	CPD-7107	deoxycohumulone	a 2-acyl-4,6-bisprenylphloroglucinol	1	1	1	1	107708	112901	1	1	1	1	1	1	178366	168271	100326	110369	1	1	1	1	1	1	1	1	CPD-7107	CPD-7107 [ C20H27O4, tgt= ]			(332.1951, 7169.3257)(315.18958, 726.445)(336.22626, 2758.15)
1210	CPD-7105	deoxyhumulone	a 2-acyl-4,6-bisprenylphloroglucinol	1	1	1	1	1	1	1	1	1	1	1	1	1	1	1	1	1	1	1	1	1	1	1	1	CPD-7105	CPD-7105 [ C21 H29 O4, tgt= ]
1809	CPD-9321	deoxyshikonin	a quinone	1	1	1	1	1	1	1	1	1	1	1	1	1	1	1	1	1	1	1	1	1	1	1	1	CPD-9321	CPD-9321 [ C16H16O4, tgt= ]
634	CPD-3764	desferrioxamine B	a hydroxamate siderophore	805133	792734	623333	654357	1522245	1537645	1	784810	1752105	1721739	297284	303514	429437	428214	332233	329795	1	1	1	408524	514130	520666	394205	397619	CPD-3764	CPD-3764 [ C25H49N6O8, tgt= ]			(549.356, 813.9333)(583.41064, 22554.805)(584.41284, 5241.6357)(584.35065, 19566.033)(585.35297, 1569.0979)
1491	CPD-1862	desulfoglucobrassicin	an aldoxime	1	1	1	1	1	1	1	1	1	1	1	1	1	1	1	1	1	1	1	1	1	1	1	1	CPD-1862	CPD-1862 [ C16 H20 N2 O6 S, tgt= ]
1603	BENZYL-DESULFOGLUCOSINOLATE	desulfoglucotropaeolin	an aldoxime	1	1	1	1	1	1	1	1	1	1	1	1	1	1	1	1	1	1	1	1	1	1	1	1	BENZYL-DESULFOGLUCOSINOLATE	BENZYL-DESULFOGLUCOSINOLATE [ C14 H19 N O6 S, tgt= ]
1948	DETHIOBIOTIN	dethiobiotin	a small molecule	1	1	1	1	1	1	1	1	1	1	1	1	1	1	1	1	1	1	1	1	1	1	1	1	DETHIOBIOTIN	DETHIOBIOTIN [ C10 H17 N2 O3, tgt= ]
730	DGMP	dGMP	a purine 2'-deoxyribonucleoside 5'-monophosphate // a nucleic acid component	3534928	3725667	2496402	2558069	2838144	3058961	2346051	3105931	3039809	3242271	2565075	2926219	2609654	2375582	3566205	3867550	2568684	2723789	3179017	3127386	3536776	3735237	3788596	3528342	DGMP	DGMP [ C10 H12 N5 O7 P, tgt=46.76, overall=46.76 ]			(327.0295, 97363.65)(328.0313, 4795.2534)(329.0251, 7667.521)(331.0515, 1534.915)
1340	CPD-1042	dhurrin	a nitrile	1	1	1675793	1754921	1186236	1194612	1	1	1955581	1964630	1	1	1	1	1	1	1	1	7664895	7662323	936666	908109	1	1	CPD-1042	CPD-1042 [ C14 H17 N O7, tgt=30.91, overall=30.91 ]			(293.09644, 92415.52)(294.09845, 4840.1543)(295.09296, 8848.585)
216	CPD-8120	di-homo-gamma-linolenate	a omega-6 fatty acid // an icosatrienoate	536848	532816	461201	458751	487066	480407	397885	490514	529323	519672	386228	380347	493209	487745	552803	568679	650799	618262	490472	479246	542077	531176	483469	487082	CPD-8120	CPD-8120 [ C20 H33 O2, tgt=4.49, overall=4.49 ]			(288.25043, 19429.11)(310.2322, 7248.23)
1700	CPD-6365	DIBOA	a benzoxazinoid	1	1	1	1	1	1	1	1	1	1	1	1	1	1	1	1	1	276802	940476	849695	409980	1	1	1	CPD-6365	CPD-6365 [ C8 H6 N O4, tgt=62.55, overall=62.55 ]			(180.03134, 23510.303)(164.02025, 1660018.6)(165.02307, 88595.93)
1161	CPD-13811	DIBOA-beta-D-glucoside	a benzoxazinoid	1	1	1	1	1	1	1	1	1	1	1	1	1	1	1	1	1	1	1	1	1	1	1	1	CPD-13811	CPD-13811 [ C14 H17 N O9, tgt= ]
1091	DICOUMAROL	dicoumarol	a small molecule // a toxin	1	1	1	1	1	1	1	1	1	1	1	1	1	1	1	1	1	1	1	1	1	1	1	1	DICOUMAROL	DICOUMAROL [ C19 H12 O6, tgt= ]
1869	CPD-12654	dicranin	a long-chain 2,3,4-saturated fatty acid // a polyunsaturated fatty acid	1	1	1	1	1	1	1	1	1	1	1	1	1	1	1	1	1	1	1	1	1	1	1	1	CPD-12654	CPD-12654 [ C18 H25 O2, tgt= ]
1729	CPD-17446	diethyl thiosulfinate	a dialkyl-thiosulfinate	4376395	4018749	4483619	3898915	4063424	4061545	2367224	4196048	4102639	4407296	5471281	4984715	1	1	4269744	4482301	1	1	3839466	3582099	4217811	4232831	5403904	5120688	CPD-17446	CPD-17446 [ C4 H10 O S2, tgt=37.00, overall=37.00 ]			(143.11482, 3886.9446)(144.0126, 2014.15)(143.01494, 2302.8367)(141.03734, 899.88635)(143.05908, 271935.84)(144.00345, 8391.005)
347	DIETHYLDITHIOCARBAMATE	diethyldithiocarbamate	a small molecule	62728544	59334984	45023768	45956968	48281080	48561656	37463408	47207324	33635640	35074944	49607920	49878744	36495948	35813048	65584316	63804312	26866690	27562052	40466292	40500164	62979208	64285624	48729020	48043500	DIETHYLDITHIOCARBAMATE	DIETHYLDITHIOCARBAMATE [ C5 H10 N S2, tgt=86.28, overall=86.28 ]			(148.02356, 1196207.6)(149.0258, 54121.785)(150.0189, 78911.234)(151.02182, 1001.638)(154.02751, 1421.5734)
324	DIFLUOROMETHYLORNITHINE	difluoromethylornithine	a small molecule	2146445	2231127	2916825	2929839	2995236	3100875	1	1372328	1887108	1998663	1	1	2173814	2021959	1	1	1299369	1381454	1542510	1518062	1309146	1	1	1	DIFLUOROMETHYLORNITHINE	DIFLUOROMETHYLORNITHINE [ C6 H13 F2 N2 O2, tgt=41.94, overall=41.94 ]			(166.08421, 31338.5)(167.08746, 2014.3385)(188.06882, 72311.91)(189.07137, 2912.224)
1337	CPD-10538	digiproside	a cardenolide glycoside	2873495	2818256	2002066	2067617	4220068	4202332	1811007	2404429	4658348	4558609	1891384	1874600	1	1	1	1	860651	825126	1	1	424788	428285	1447348	1433595	CPD-10538	CPD-10538 [ C29H44O8, tgt= ]			(503.9751, 33591.44)(505.31522, 6614.967)(503.3004, 2131.73)(520.328, 81037.71)(521.33057, 10144.699)(543.2952, 323.47)(525.28217, 2254.1409)
1844	CPD-10537	digitoxigenin	a 3beta-hydroxysteroid // a cardenolide	1	1	1	1	1	1	1	1	1	1	1	1	1	1	1	791283	1430175	1386832	1	1	804528	759185	1069325	1072615	CPD-10537	CPD-10537 [ C23H34O4, tgt= ]			(356.2294, 37938.01)(357.23233, 1695.1072)
1634	CPD-16781	dihydrochelerythrine	a benzophenanthridine alkaloid	1	1	1	1	1	1	1	1	1	1	1	1	1	1	1	1	1	1	1	1	1	1	1	1	CPD-16781	CPD-16781 [ C21 H19 N O4, tgt= ]
2110	CPD-94	dihydroconiferyl alcohol	a small molecule	1	1	1	1	1	1	1	1	1	1	1	1	1	1	1	1	1	1	1	1	1	1	1	1	CPD-94	CPD-94 [ C10 H14 O3, tgt= ]
1524	CPD-82	dihydroconiferyl alcohol glucoside	a small molecule	1	1	1	1	1	1	1	1	1	1	1	1	1	1	1	1	1	1	1	1	1	1	1	1	CPD-82	CPD-82 [ C16 H24 O8, tgt= ]
677	CPD-11530	dihydroconiferyl aldehyde	a small molecule	2349159	2204624	2121198	1851071	2045455	1993677	1234684	2303666	2337933	2521705	2437382	2348533	2206015	2065123	2175518	2300853	2137918	1	2470663	2333777	2378489	2375531	1589173	1548729	CPD-11530	CPD-11530 [ C10 H12 O3, tgt=19.75, overall=19.75 ]			(186.06577, 17341.38)(187.06224, 11188.851)
1766	CPD-7004	dihydrogeranylgeranyl chlorophyll a	an organometallic compound	1	1	1	1	270993	272903	1	1	332981	321304	1	1	1	1	259826	271519	225886	1	1	1	1	1	1	1	CPD-7004	CPD-7004 [ C55H67MgN4O5, tgt= ]			(892.53064, 1481.5226)(870.5182, 8710.629)(871.52057, 1296.9375)(907.5262, 6291.2305)(908.52905, 1133.3168)
1194	CPD0-1253	dihydroisopteroate	a pteroate	1	1	1	1	1	1	1	1	1	1	1	1	1	1	1	1	1	1	1	1	1	1	1	1	CPD0-1253	CPD0-1253 [ C14 H13 N6 O3, tgt= ]
1556	DIHYDROLIPOAMIDE	dihydrolipoamide	a small molecule	1	1	1	1	1	1	1	1	1	1	1	1	1	1	1	1	1	1	1	1	1	1	1	1	DIHYDROLIPOAMIDE	DIHYDROLIPOAMIDE [ C8 H17 N O S2, tgt= ]
1663	DIHYDROMACARPINE	dihydromacarpine	a benzophenanthridine alkaloid	1	1	1	1	1	1	1	1	1	1	1	1	1	1	1	704813	1	1	614636	572056	1	1	1	1	DIHYDROMACARPINE	DIHYDROMACARPINE [ C22 H19 N O6, tgt=55.35, overall=55.35 ]			(375.7769, 29798.81)(376.7792, 486.8933)
1500	CPD-10258	dihydrosorgoleone	a small molecule	1	1	1	1	1	1	1	1	1	1	1	1	1	1	1	1	1	1	1	1	1	1	1	1	CPD-10258	CPD-10258 [ C22 H32 O3, tgt= ]
874	DIHYDROSTERCULIC-ACID	dihydrosterculate	a fatty acid derivative	1507516	1318383	4458322	4758170	20046194	17098284	6945614	4484704	1	1	3602580	5497577	9064264	7127576	3076998	4199900	13878323	16322584	716789	731119	8193613	7821307	15161578	12621938	DIHYDROSTERCULIC-ACID	DIHYDROSTERCULIC-ACID [ C19 H35 O2, tgt=41.58, overall=41.58 ]			(320.25232, 4053.426)(322.26834, 1258.1566)(280.26077, 11351.36)(281.61823, 2143.854)(282.2761, 8556.271)(298.27075, 257.8)
969	CPD-4615	dihydrozeatin-7-N-glucose	an adenine-type cytokinin glucoside	146656	143300	1	1	189454	190994	1	1	1	1	1	1	1	1	1	1	1	1	1	1	1	1	1	1	CPD-4615	CPD-4615 [ C16 H25 N5 O6, tgt= ]			(384.1822, 9721.923)(409.17883, 2637.9824)
970	CPD-4616	dihydrozeatin-9-N-glucoside	an adenine-type cytokinin glucoside	146656	143300	1	1	189454	190994	1	1	1	1	1	1	1	1	1	1	1	1	1	1	1	1	1	1	CPD-4616	CPD-4616 [ C16 H25 N5 O6, tgt= ]			(384.1822, 9721.923)(409.17883, 2637.9824)
968	CPD-4617	dihydrozeatin-O-glucoside	an adenine-type cytokinin glucoside	146656	143300	1	1	189454	190994	1	1	1	1	1	1	1	1	1	1	1	1	1	1	1	1	1	1	CPD-4617	CPD-4617 [ C16 H25 N5 O6, tgt= ]			(384.1822, 9721.923)(409.17883, 2637.9824)
1725	DIISOPROPYL-FLUOROPHOSPHATE	diisopropyl fluorophosphate	a small molecule	1	1	1	1	1	1	1	1	156336	1	1	1	1	1	1	1	1	1738739	1174880	1	1	1	1	1	DIISOPROPYL-FLUOROPHOSPHATE	DIISOPROPYL-FLUOROPHOSPHATE [ C6 H14 F O3 P, tgt=47.61, overall=47.61 ]			(184.73347, 124638.62)(185.73198, 15320.921)(187.07875, 16140.245)(170.06335, 943.3)(192.0531, 2101.9)
2094	CPD-12622	dimeric urushiol	an urushiol	1	1	1	1	1	1	1	1	1	1	1	1	1	1	1	1	1	1	1	1	191488	200563	1	1	CPD-12622	CPD-12622 [ C42 H58 O4, tgt= ]			(645.4597, 11717.775)(646.46265, 318.405)
1902	CPD-9598	dimeric urushiol peroxide	an urushiol	1	1	1	1	1	1	1	1	1	1	1	1	1	1	1	1	1	1	1	1	1	1	1	1	CPD-9598	CPD-9598 [ C42H58O5, tgt= ]
629	CPD-17445	dimethyl thiosulfinate	a dialkyl-thiosulfinate	1479524	1404453	1283065	1205293	1317150	1318762	697736	1441513	1502129	1511858	1491951	1419486	1405935	1316705	1377841	1422900	1341289	1431109	1563625	1428427	1539807	1519911	1031357	947295	CPD-17445	CPD-17445 [ C2 H6 O S2, tgt=77.99, overall=77.99 ]			(129.02026, 34687.484)(110.00766, 52458.41)(111.0083, 3649.2249)(112.004875, 3207.4724)
1507	CPD-10472	dimethyl(3-oxopropyl)sulfanium	an organosulfur compound	1	1	1	1	1	1	1	1	1	1	1	1	1	1	1	1	1	1	1	1	1	1	1	1	CPD-10472	CPD-10472 [ C5 H11 O S, tgt= ]
1703	CPD-13770	dimethylselenoniopropanoate	an organoselenium compound	253947	244677	450470	476549	342751	350049	140666	202060	1	90691	167878	1	1	1	130879	141158	546450	548706	1590303	1559719	77495	788617	1	1	CPD-13770	CPD-13770 [ C5 H10 O2 Se, tgt=46.86, overall=46.86 ]			(185.99963, 14382.119)(159.98996, 4595.3945)(200.0157, 19408.283)(177.02124, 791.96497)(201.97386, 1238.646)(182.9604, 6368.29)
496	CPD-13719	dimethylselenopropanoate-amine	an organoselenium compound	3402671	3127043	3031267	2584742	2914585	2848123	1675852	3328803	3329024	3594154	3543463	3330907	3147573	2863424	3088196	3296277	3051699	3307505	3675688	3365881	3417061	3397941	2270036	2150308	CPD-13719	CPD-13719 [ C5 H15 N Se, tgt=34.68, overall=34.68 ]			(168.04889, 38970.305)(169.05003, 3502.2795)(170.04646, 1702.8575)(200.04198, 14508.02)
826	SS-DIMETHYL-BETA-PROPIOTHETIN	dimethylsulfoniopropanoate	a small molecule // a compatible solute	113416	101942	1	1	118145	118570	110860	189874	136225	146130	215716	210591	333689	299953	168799	164536	181410	192037	1	1	1	1	133289	120144	SS-DIMETHYL-BETA-PROPIOTHETIN	SS-DIMETHYL-BETA-PROPIOTHETIN [ C5 H10 O2 S, tgt= ]			(134.04214, 8875.51)(136.06013, 36984.027)
453	CPD-8204	dimorphecolate	a long-chain 2,3,4-saturated fatty acid // a polyunsaturated fatty acid	2089132	2087636	2510671	2518119	2978653	3010844	735153	893411	86163	79427	882136	877980	826009	812482	3572607	3575291	1	2077595	889061	981793	950362	1502200	1858807	1852603	CPD-8204	CPD-8204 [ C18 H31 O3, tgt=46.76, overall=46.76 ]			(277.21362, 46325.098)(278.21716, 3779.223)(279.22852, 2167.21)(295.24335, 24622.969)
1258	DIMP	dIMP	a purine 2'-deoxyribonucleoside 5'-monophosphate // a nucleic acid component	1	1	1	1	1	1	1	1	1	1	1	1	1	1	1	1	1	1	1	1	1	1	1	1	DIMP	DIMP [ C10 H11 N4 O7 P, tgt= ]
2001	DINITROPHENYLHYDRAZINE	dinitrophenylhydrazine	a hydrazine // a C-nitro compound	1	1	1	1	1	1	1	1	1	1	1	1	1	1	1	1	1	1	1	1	1	1	1	1	DINITROPHENYLHYDRAZINE	DINITROPHENYLHYDRAZINE [ C6 H6 N4 O4, tgt= ]
1095	CPD-9642	dioxindole-3-acetyl-3-O-beta-glucose	a dioxindole-3-acetyl-3-O-hexose	1	1	1	1	1	1	1	1	1	1	1	1	1	1	1	1	1	1	1	1	1	1	1	1	CPD-9642	CPD-9642 [ C16 H18 N O9, tgt= ]
736	CPD-11394	diphosphoglycolyl proline	a small molecule	2701262	2632738	7812637	7605209	9778304	9814429	1	1	13728529	13579597	1	1	11154151	10997680	15975819	16192700	1	1	9312259	8973656	1628935	1	4177888	4199027	CPD-11394	CPD-11394 [ C7 H9 N O10 P2, tgt=32.65, overall=32.65 ]			(329.0027, 252356.7)(330.0053, 11409.17)
30	CPD-13456	diphyllin	a lignan	564267	539549	1	1	190562	190722	1	1	1	1	624014	622383	983171	934579	1	1	453196	1	1	1	1	1	1	1	CPD-13456	CPD-13456 [ C21H16O7, tgt= ]			(362.08075, 407.195)(364.09686, 28454.26)(365.09918, 3981.01)(366.09286, 3422.8528)(398.135, 27405.18)(399.13718, 1918.5045)(400.1316, 1362.375)
487	CPD-4841	dipicolinate	a pyrimidine	15170866	15298785	11368461	11548939	13745437	13904685	11807255	14653344	12961304	12981424	11845062	12094621	11436891	11150585	15726877	16175006	12835426	15832019	18533704	15649017	21462532	14967956	19649908	13671328	CPD-4841	CPD-4841 [ C7 H3 N O4, tgt=68.74, overall=68.74 ]			(168.0102, 143.04)(166.01443, 334860.47)(167.01665, 8095.5957)(168.01039, 1060.5138)(188.04964, 499.33997)
23	DISULFIRAM	disulfiram	a small molecule	112161	123943	84601	83579	93960	94246	1	128311	147155	156455	117354	124296	120795	124146	116673	121910	98574	99784	121699	107098	132695	127753	1	1	DISULFIRAM	DISULFIRAM [ C10 H20 N2 S4, tgt=63.38, overall=63.38 ]			(299.04346, 9340.575)(300.0444, 1301.1906)(301.05035, 1593.7178)(301.05484, 2272.36)
235	CPD-7990	DL -alpha-difluoromethyllysine	a small molecule	2818153	2750507	4419648	4486358	1962036	1978362	1956476	2518976	1902997	1869108	1167436	1197105	1539075	1506311	1916875	1938332	1	1	1	1	2706847	2673325	1	2766100	CPD-7990	CPD-7990 [ C7 H15 F2 N2 O2, tgt=45.23, overall=45.23 ]			(197.11534, 89020.01)(198.1183, 3568.3254)(179.1044, 1321.54)(220.09863, 4598.953)(221.09215, 4169.975)
727	CPD-13101	docosanedioate	an alpha,omega-dicarboxylate	774047	704446	592340	521260	805333	796343	421111	435523	807375	841743	675876	640236	938739	942650	880728	982313	904072	825765	1855891	1940048	1049964	1046178	629777	643561	CPD-13101	CPD-13101 [ C22 H40 O4, tgt=69.38, overall=69.38 ]			(391.28055, 47748.062)(392.28345, 5903.0527)
1283	CPD-8671	dopaxanthin	an alkaloid	146236	141473	1	1	150407	156210	1	1	149914	153672	1	1	1	1	1	1	1	1	1	1	111891	108251	1	1	CPD-8671	CPD-8671 [ C18H15N2O8, tgt= ]			(375.10132, 28924.367)(405.11145, 8049.8066)(395.0692, 5461.4453)
1284	CPD-8672	dopaxanthin quinone	an alkaloid	1	1	1	1	1	1	1	1	1	1	1	1	1	1	1	1	1	1	1	1	1	1	1	1	CPD-8672	CPD-8672 [ C18H13N2O8, tgt= ]
1067	TTP	dTTP	a pyrimidine 2'-deoxyribonucleoside 5'-triphosphate // a pyrimidine	125877	121149	140633	139529	228134	221419	119859	146948	242129	240805	1	1	1	1	1	1	1	1	1	1	1	1	1	1	TTP	TTP [ C10H13N2O14P3, tgt= ]			(477.95395, 9897.838)(483.96445, 45132.418)(485.54047, 1760.9612)(486.55142, 2154.902)(486.95255, 2257.1726)
1093	DUTP	dUTP	a pyrimidine 2'-deoxyribonucleoside 5'-triphosphate // a pyrimidine	1	1	1	1	1	1	1	1	108449	103893	1	1	1	1	1	1	1	1	1	1	1	1	1	1	DUTP	DUTP [ C9H11N2O14P3, tgt= ]			(468.95395, 2898.9)
2127	CPD0-1468	dXMP	a small molecule	1	1	1	1	1	1	1	1	1	1	1	1	1	1	1	1	1	1	1	1	1	1	1	1	CPD0-1468	CPD0-1468 [ C10H11N4O8P, tgt= ]
1916	CPD-11760	echinatin	a small molecule	1	1	1	1	1	1	1	1	520845	522838	1533661	1567593	1	1	1	1	228389	225414	1	1	441553	440510	728104	740935	CPD-11760	CPD-11760 [ C16 H14 O4, tgt=2.38, overall=2.38 ]			(252.07071, 25120.543)(253.06412, 28338.992)(293.07834, 60570.453)(294.0805, 2190.275)(295.0739, 2078.25)
1845	CPD-7850	echinenone	a ketocarotenoid	1	1	1	1	1	1	1	1	1	1	1	1	1	1	1	1	1	1	1	705976	1	1	348901	321993	CPD-7850	CPD-7850 [ C40H54O, tgt= ]			(551.41925, 11518.079)(552.4221, 1246.93)
1110	EDTA	EDTA	a non-metabolic compound	1	1	390878	375115	350602	359184	1	246436	1	1	1	1	1	1	180858	201680	164414	171857	1	1	283086	274858	517612	504729	EDTA	EDTA [ C10 H14 N2 O8, tgt= ]			(290.07318, 15949.304)(291.0809, 1636.36)(295.05975, 1301.5217)
1291	EGTA	EGTA	a small molecule	1	1	1	1	1	1	1	1	1	1	1	1	1	1	1	1	1	1	635785	577297	1	1	1	1	EGTA	EGTA [ C14 H20 N2 O10, tgt=39.29, overall=39.29 ]			(376.11462, 27602.455)(377.11664, 603.185)(364.11435, 3304.455)
6	EHNA	EHNA	a small molecule	1870407	1864743	2122303	2104039	1153042	1189552	997118	807202	847667	809614	646818	668256	865225	762663	3150595	3136774	894645	891387	840519	929831	787517	798019	796907	793846	EHNA	EHNA [ C14 H23 N5 O, tgt=64.98, overall=64.98 ]			(277.21365, 49353.855)(278.2171, 3260.0676)(303.19235, 1475.23)
1863	CPD-14817	emetine	an alkaloid	591321	586560	1	1	1016054	1036875	425157	552969	1121312	1104278	1	1	1	1	1	1	1	1	1	1	1	1	228683	227530	CPD-14817	CPD-14817 [ C29H42N2O4, tgt= ]			(507.70978, 6065.722)(487.29218, 37902.188)(488.29605, 2706.0237)
754	ENOL-OXALOACETATE	enol-oxaloacetate	a C4-dicarboxylate	60028624	56935820	43580060	44091732	46276760	46511832	36040984	45246288	32369404	33740360	47454040	47774360	35071952	34519608	62652108	60941724	25914354	26587180	38839736	38895092	60123960	61478880	46660280	46105696	ENOL-OXALOACETATE	ENOL-OXALOACETATE [ C4 H2 O5, tgt=76.44, overall=76.44 ]			(148.02356, 1191423.9)(149.0258, 53889.547)(150.0189, 78571.02)(151.02182, 1001.638)
43	CPD-13924	ent-11beta-hydroxy-ent-cassa-12,15-diene	a diterpenoid	1	1	465222	473731	763740	761390	455000	580709	1	1	465625	466785	540193	517656	456282	490205	778072	657157	1	1	445739	435307	562695	641198	CPD-13924	CPD-13924 [ C20 H32 O, tgt=4.41, overall=4.41 ]			(288.2504, 11980.738)(270.24008, 5188.2715)
447	CPD-11669	ent-16-a-hydroxy-kaurene	a diterpenoid	1	1	1	1	1	1	310763	375991	1	1	1	1	437598	424374	1	1	1	1	1	1	1	1	1	1	CPD-11669	CPD-11669 [ C20 H34 O, tgt= ]			(295.2434, 25007.943)(296.25378, 578.29)
654	CPD-16675	ent-3beta-hydroxy-cassa-12,15-diene-11-one	a diterpenoid	972629	967619	2059062	1	2257186	2963739	863503	1734520	1	1	863368	2061135	3079012	1	761591	843095	2296296	3182454	524896	534594	2417854	2311467	1	1	CPD-16675	CPD-16675 [ C20 H30 O2, tgt=20.49, overall=20.49 ]			(320.25336, 92057.43)(321.25598, 8719.423)
768	CPD-20325	ent-3beta-hydroxycassa-12,15-dien-2-one	a diterpenoid	972629	967619	2059062	1	2257186	2963739	863503	1734520	1	1	863368	2061135	3079012	1	761591	843095	2296296	3182454	524896	534594	2417854	2311467	1	1	CPD-20325	CPD-20325 [ C20 H30 O2, tgt=20.49, overall=20.49 ]			(320.25336, 92057.43)(321.25598, 8719.423)
433	CPD1F-136	ent-7alpha-hydroxykaur-16-en-19-oate	a diterpenoid	1	1	1	1	1430033	1507448	865904	1019528	1	1	1	1	1277171	1242005	705480	723459	1374523	1	1	1	682666	660048	1048884	1	CPD1F-136	CPD1F-136 [ C20H29O3, tgt= ]			(317.20557, 1409.35)(335.2544, 1048.4316)(318.23737, 34197.684)(319.24045, 2379.2327)(320.25336, 90098.38)(321.25598, 8831.874)
1898	CPD-20324	ent-cassa-12,15-dien-2-one	a diterpenoid	1	1	1	1	1	1	1	1	1	1	1	1	1	1	1	1	1	1	1	1	1	1	1	1	CPD-20324	CPD-20324 [ C20 H30 O, tgt= ]
815	CPD-16719	ent-cassa-12,15-dien-2beta-ol	a diterpenoid	1	1	465222	473731	763740	761390	455000	580709	1	1	465625	466785	540193	517656	456282	490205	778072	657157	1	1	445739	435307	562695	641198	CPD-16719	CPD-16719 [ C20 H32 O, tgt=4.41, overall=4.41 ]			(288.2504, 11980.738)(270.24008, 5188.2715)
1856	CPD-20413	ent-cassa-12,15-dien-2beta,3beta-diol	a diterpenoid	1	1	1	1	1	1	1	1	1	1	1	1	1	1	1	1	1	1	1	1	1	1	1	1	CPD-20413	CPD-20413 [ C20 H32 O2, tgt= ]
701	CPD-16689	ent-cassa-12,15-dien-3beta-ol	a diterpenoid	1	1	465222	473731	763740	761390	455000	580709	1	1	465625	466785	540193	517656	456282	490205	778072	657157	1	1	445739	435307	562695	641198	CPD-16689	CPD-16689 [ C20 H32 O, tgt=4.41, overall=4.41 ]			(288.2504, 11980.738)(270.24008, 5188.2715)
307	CPD-4751	ent-cassa-12,15-diene	a diterpenoid	1	1	1	1	679796	721179	310763	375991	1	1	1	1	437598	424374	1	1	470211	460192	1	1	1	1	337506	330574	CPD-4751	CPD-4751 [ C20 H32, tgt= ]			(295.2435, 29262.787)(296.25372, 1155.3131)
655	CPD-16676	ent-cassa-12,15-diene-2beta,3beta-diol-11-one	a diterpenoid	1688301	1665310	5532879	5369045	8616191	8861684	4987333	5807337	1	1	4799949	4897364	7907345	7757505	3918862	3973576	8274533	8046189	398338	414451	5455744	5314201	6939189	6885408	CPD-16676	CPD-16676 [ C20 H30 O3, tgt=44.54, overall=44.54 ]			(319.22137, 14070.71)(336.24463, 3899.7327)(318.42087, 92676.82)(319.2405, 9315.238)
99	CPD-13920	ent-isokauren-2alpha-ol	a small molecule	1	1	465222	473731	763740	761390	455000	580709	1	1	465625	466785	540193	517656	456282	490205	778072	657157	1	1	445739	435307	562695	641198	CPD-13920	CPD-13920 [ C20 H32 O, tgt=4.41, overall=4.41 ]			(288.2504, 11980.738)(270.24008, 5188.2715)
767	CPD-20323	ent-isokauren-2beta-ol	a small molecule	1	1	465222	473731	763740	761390	455000	580709	1	1	465625	466785	540193	517656	456282	490205	778072	657157	1	1	445739	435307	562695	641198	CPD-20323	CPD-20323 [ C20 H32 O, tgt=4.41, overall=4.41 ]			(288.2504, 11980.738)(270.24008, 5188.2715)
673	CPD-11534	ent-isokaurene	a diterpenoid	1	1	1	1	679796	721179	310763	375991	1	1	1	1	437598	424374	1	1	470211	460192	1	1	1	1	337506	330574	CPD-11534	CPD-11534 [ C20 H32, tgt= ]			(295.2435, 29262.787)(296.25372, 1155.3131)
425	CPD1F-132	ent-kaur-16-en-19-oate	a diterpenoid	1	1	1	1	1	1	1	1	1	1	1	1	651725	1	1	1	697326	1	1	1	1	1	1	1	CPD1F-132	CPD1F-132 [ C20 H29 O2, tgt= ]			(320.25238, 8152.285)(322.26816, 1042.775)
1826	ENT-KAUR-16-EN-19-AL	ent-kaurenal	a small molecule	1	1	1	1	1	1	1	1	1	1	1	1	1	1	1	1	1	1	1	1	1	1	1	1	ENT-KAUR-16-EN-19-AL	ENT-KAUR-16-EN-19-AL [ C20 H30 O, tgt= ]
424	CPD1F-128	ent-kaurene	a diterpenoid	1	1	1	1	679796	721179	310763	375991	1	1	1	1	437598	424374	1	1	470211	460192	1	1	1	1	337506	330574	CPD1F-128	CPD1F-128 [ C20 H32, tgt= ]			(295.2435, 29262.787)(296.25372, 1155.3131)
499	ENT-KAUR-16-EN-19-OL	ent-kaurenol	a small molecule	1	1	465222	473731	763740	761390	455000	580709	1	1	465625	466785	540193	517656	456282	490205	778072	657157	1	1	445739	435307	562695	641198	ENT-KAUR-16-EN-19-OL	ENT-KAUR-16-EN-19-OL [ C20 H32 O, tgt=4.41, overall=4.41 ]			(288.2504, 11980.738)(270.24008, 5188.2715)
203	CPD-7097	ent-pimara-8(14),15-diene	a diterpenoid	1	1	1	1	679796	721179	310763	375991	1	1	1	1	437598	424374	1	1	470211	460192	1	1	1	1	337506	330574	CPD-7097	CPD-7097 [ C20 H32, tgt= ]			(295.2435, 29262.787)(296.25372, 1155.3131)
645	CPD-16610	ent-sandaracopimaradien-3beta-ol	a diterpenoid	1	1	465222	473731	763740	761390	455000	580709	1	1	465625	466785	540193	517656	456282	490205	778072	657157	1	1	445739	435307	562695	641198	CPD-16610	CPD-16610 [ C20 H32 O, tgt=4.41, overall=4.41 ]			(288.2504, 11980.738)(270.24008, 5188.2715)
306	CPD-4753	ent-sandaracopimaradiene	a diterpenoid	1	1	1	1	679796	721179	310763	375991	1	1	1	1	437598	424374	1	1	470211	460192	1	1	1	1	337506	330574	CPD-4753	CPD-4753 [ C20 H32, tgt= ]			(295.2435, 29262.787)(296.25372, 1155.3131)
868	CPD-8059	epi-inositol	an inositol	1	1	1	1	1	1	1	1	306069	323071	1	1	290848	282802	1	1	1	1	1	1	1	1	1	1	CPD-8059	CPD-8059 [ C6 H12 O6, tgt=36.98, overall=36.98 ]			(203.05089, 18550.516)(185.03857, 903.20245)
1134	CPD-18666	epoxypheophorbide a	a chlorin	1	1	1	1	395947	398130	1	1	1	1	1	1	1	1	1	1	1	1	1	1	1	1	1	1	CPD-18666	CPD-18666 [ C35H34N4O6, tgt= ]			(607.2853, 15518.165)(608.2881, 2035.88)
785	L-ERYTHRO-4-HYDROXY-GLUTAMATE	erythro-4-hydroxy-L-glutamate	4-hydroxy-L-glutamate	1	1	1	1	319178	1	1	349293	296385	1	1	1	118418	103063	366085	395163	1	1	293507	285716	1	1	321995	309570	L-ERYTHRO-4-HYDROXY-GLUTAMATE	L-ERYTHRO-4-HYDROXY-GLUTAMATE [ C5 H8 N O5, tgt=50.90, overall=50.90 ]			(164.0721, 7006.8047)(185.0303, 7266.14)(167.01656, 11423.203)(168.0102, 1130.4321)
2072	CPD-8097	esculetin	a simple coumarin	1	1	1	1	1	1	1	1	1	1	1	1	1	1	2206489	1	1	1	1	1	1	1	1	1	CPD-8097	CPD-8097 [ C9 H6 O4, tgt=27.42, overall=27.42 ]			(179.0359, 566.07)(180.0289, 416.56)
404	CPD-8690	etheroleate	an ether // an oxylipin	391856	372026	166040	161524	230565	215275	1	1	193295	191184	1	1	246570	233590	427549	452758	1	1	320238	337912	1	1	1	1	CPD-8690	CPD-8690 [ C18 H29 O3, tgt=50.72, overall=50.72 ]			(293.20804, 6086.1646)(294.204, 1046.96)(275.19785, 6104.771)(277.21338, 19016.13)(278.21674, 2023.6824)(294.24033, 234453.23)(295.24332, 29807.408)
165	CPD-6481	eugenol	a phenylpropanoid	301530	270007	172378	1	501680	489174	1	232795	286268	299768	211178	170741	534709	216774	163020	263897	1	1	128327	585422	272419	113538	1	1	CPD-6481	CPD-6481 [ C10 H12 O2, tgt=35.66, overall=35.66 ]			(166.08434, 24958.758)(167.08743, 1290.295)(147.07419, 10096.504)(187.0782, 13286.004)(170.06303, 381.54333)
1167	CPD-14912	eupatolin	a flavonol derivative	1	1	1	1	1	1	1	1	1	1	1	1	1	1	1	1	1	1	1	1	1	1	1	1	CPD-14912	CPD-14912 [ C23H24O12, tgt= ]
251	CPD-6061	F-dUMP	a small molecule	2701262	2632738	7812637	7605209	9778304	9814429	1	1	13728529	13579597	1	1	11154151	10997680	15975819	16192700	1	1	9312259	8973656	1628935	1	4177888	4199027	CPD-6061	CPD-6061 [ C9 H10 F N2 O8 P, tgt=28.12, overall=28.12 ]			(329.0027, 252356.7)(330.0053, 11409.17)
879	FADH2	FADH2	a flavin electron carrier/enzyme cofactor // a reduced flavin	1	1	1290475	1310752	1	1	1	1	219534	219920	98332	101748	137073	130894	1	1	122159	121608	152846	142419	1	1	1	1	FADH2	FADH2 [ C27 H33 N9 O15 P2, tgt=13.40, overall=13.40 ]			(773.185, 8800.48)(774.1876, 1871.625)(807.98474, 4503.011)(804.198, 3147.925)(787.20087, 16191.565)(788.20374, 3248.488)(789.20575, 1090.36)
429	CPD-8257	fagopyritol A1	a galactosyl inositol	106279	92164	1	1	1	1	1	1	110222	108164	886671	885964	131435	127429	1	1	1	1	478877	476039	1	1	1	1	CPD-8257	CPD-8257 [ C12 H22 O11, tgt=2.46, overall=2.46 ]			(365.09943, 18004.8)(366.09314, 16564.197)(367.095, 1676.585)
430	CPD-8253	fagopyritol B1	a galactosyl inositol	106279	92164	1	1	1	1	1	1	110222	108164	886671	885964	131435	127429	1	1	1	1	478877	476039	1	1	1	1	CPD-8253	CPD-8253 [ C12 H22 O11, tgt=2.46, overall=2.46 ]			(365.09943, 18004.8)(366.09314, 16564.197)(367.095, 1676.585)
1765	CPD-16534	ferruginol	a diterpenoid	1	1	1	1	1	1	1	1	1	1	1	1	1	1	1	1	1	1	1	1	1	1	1	1	CPD-16534	CPD-16534 [ C20 H30 O, tgt= ]
1438	CPD-12180	feruloylacetyl-CoA	a coenzyme A-activated compound	338312	334743	611961	588422	405725	413928	385300	504689	538830	528929	386195	399503	1	1	1	1	1	1	1	1	1	1	1	1	CPD-12180	CPD-12180 [ C33H42N7O20P3S, tgt= ]			(1003.1848, 7136.56)(981.17206, 8973.672)
212	FMN	FMN	a flavin electron carrier/enzyme cofactor // an oxidized flavin	10928373	10813347	8135231	8073498	10999857	11119891	8166130	9580779	10839428	10744521	12491414	12623603	8207080	8138600	77226	79427	4786546	4689158	16217360	16071599	12819093	12664443	15931779	15844916	FMN	FMN [ C17 H18 N4 O9 P, tgt=27.64, overall=27.64 ]			(453.08954, 395069.97)(454.0916, 54686.387)(455.0864, 38132.305)(456.08762, 2197.3308)(455.11194, 29501.77)(456.1145, 1542.0)(481.06873, 1048.3817)(462.0723, 15163.265)
211	FMNH2	FMNH2	a flavin electron carrier/enzyme cofactor // a reduced flavin	1	1	1	1	1	1	1	4288414	1	1	1	1	3082187	3094502	1	1	1	1	1	1	1	1	1	1	FMNH2	FMNH2 [ C17 H21 N4 O9 P, tgt=19.35, overall=19.35 ]			(457.14197, 1603.635)(465.09732, 7007.16)(466.1001, 359.0)
1109	CPD-12826	folate	a folate	1	1	1	1	1	1	1	1	1	1	1	1	1	1	1	1	1	1	1	1	1	1	1	1	CPD-12826	CPD-12826 [ C19H17N7O6, tgt= ]
612	FORMONONETIN	formononetin	a 4'-methoxyisoflavone // a phytoestrogen	6505256	6364930	3808141	3788508	5234700	5197564	2700781	3372500	8157187	8208901	16897572	16505134	11940544	11974529	2811731	2802924	4325357	4365762	13638131	13463244	7360648	7310815	10454542	10635085	FORMONONETIN	FORMONONETIN [ C16 H12 O4, tgt=44.80, overall=44.80 ]			(251.06868, 335504.97)(252.07063, 23023.08)(253.06407, 25981.342)(254.0666, 1203.016)
867	CPD0-441	fosmidomycin	an antibiotic // an organophosphonate	200371824	200817712	152565200	155130752	182478656	182708912	161164608	190670032	171535664	173223600	159254272	161830144	155096352	152157200	208590208	207885344	142478976	138471744	143195232	136988784	194462224	197458128	183483120	181735168	CPD0-441	CPD0-441 [ C4 H9 N O5 P, tgt=84.10, overall=84.10 ]			(166.01431, 294993.12)(167.01656, 7020.3887)
1818	CPD-14893	fungisterol	a Delta7-sterol	1	1	1	1	1	1	1	1	1	1	1	1	1	1	1	1	1	1	1	1	1	1	1	1	CPD-14893	CPD-14893 [ C28H48O, tgt= ]
1148	CPD-10216	furaneol glucopyranoside	an aldehyde or ketone	1	1	1	1	1	1	1	1	1	1	1	1	1	1	1	1	1	1	141739	132786	1	1	1	1	CPD-10216	CPD-10216 [ C12 H18 O8, tgt=5.51, overall=5.51 ]			(291.0976, 6445.67)(298.09406, 1872.335)
224	CPD-12805	fusicocca-2,10(14)-diene	a diterpenoid	1	1	1	1	679796	721179	310763	375991	1	1	1	1	437598	424374	1	1	470211	460192	1	1	1	1	337506	330574	CPD-12805	CPD-12805 [ C20 H32, tgt= ]			(295.2435, 29262.787)(296.25372, 1155.3131)
1330	CPD0-1606	fusidic acid	a fusidane-type antibiotic	1419519	1394966	995390	1025131	2064258	2057437	905503	1190123	2273859	2229468	942999	932094	1	1	1	1	1	1	1	1	1	1	1	1	CPD0-1606	CPD0-1606 [ C31H47O6, tgt= ]			(520.328, 80483.36)(521.33057, 10060.946)
756	CPD-458	galactinol	a galactinol-type-disaccharide-sugar-alcohol // a galactosyl inositol	106279	92164	1	1	1	1	1	1	110222	108164	886671	885964	131435	127429	1	1	1	1	478877	476039	1	1	1	1	CPD-458	CPD-458 [ C12 H22 O11, tgt=2.46, overall=2.46 ]			(365.09943, 18004.8)(366.09314, 16564.197)(367.095, 1676.585)
2006	GALACTITOL	galactitol	a hexitol	1	447189	198573	207846	427811	419808	286438	440393	1	1	472088	446881	1	1	1	629587	241316	1	1	1	350347	1	1	268906	GALACTITOL	GALACTITOL [ C6 H14 O6, tgt=5.33, overall=5.33 ]			(164.07216, 19830.049)(166.08406, 6425.508)
1988	CPD-8047	galactopinitol A	a methylated inositol // a galactosyl inositol	1	1	1	1	1	1	1	1	1	1	1	1	1	1	1	1	1	1	1	114829	1	1	1	1	CPD-8047	CPD-8047 [ C13 H24 O11, tgt=46.70, overall=46.70 ]			(359.1387, 7791.97)
1989	CPD-8048	galactopinitol B	a methylated inositol // a galactosyl inositol	1	1	1	1	1	1	1	1	1	1	1	1	1	1	1	1	1	1	1	114829	1	1	1	1	CPD-8048	CPD-8048 [ C13 H24 O11, tgt=46.70, overall=46.70 ]			(359.1387, 7791.97)
35	GALACTOSE	Galactose	a sugar	1	1	1	1	1	1	1	1	306069	323071	1	1	290848	282802	1	1	1	1	1	1	1	1	1	1	GALACTOSE	GALACTOSE [ C6 H12 O6, tgt=36.98, overall=36.98 ]			(203.05089, 18550.516)(185.03857, 903.20245)
1133	CPD-19430	galanthamine	a small molecule	1	1	1	1	1	1	1	1	1	1	1	1	1	1	1	1	1	1	1	1	1	1	1	1	CPD-19430	CPD-19430 [ C17 H21 N O3, tgt= ]
106	CPD-9216	gamma-chaconine	an alkaloid	1	3225029	1920464	1923271	368513	353070	1395610	1697077	1	1933899	850762	843410	1323134	1	1	1	312252	307147	1	1	1	1	1344937	1357417	CPD-9216	CPD-9216 [ C33H54NO6, tgt= ]			(583.4297, 4261.149)(584.4326, 895.5712)
1434	CPD-17438	gamma-L-glutamyl-(S)-2-carboxypropyl-L-cysteine	a [gamma-glutamyl-L-cysteine]-S-conjugate	149186	161813	1	1	130597	135512	122959	173693	1	1	1	1	1	1	1	1	1	1	1	1	118007	1	1	1	CPD-17438	CPD-17438 [ C12 H18 N2 O7 S, tgt= ]			(339.07993, 5497.61)(335.10672, 7467.2554)(358.08585, 2038.9001)
1446	CPD-17447	gamma-L-glutamyl-(S)-methyl-L-cysteine	a [gamma-glutamyl-L-cysteine]-S-conjugate	1	1	1	1	1	1	1	1	1	1	1	1	1	1	1	1	1	1	1	1	1	1	1	1	CPD-17447	CPD-17447 [ C9 H15 N2 O5 S, tgt= ]
1175	CPD-9317	gamma-L-glutamyl-(S)-trans-1-propenyl-L-cysteine	a [gamma-glutamyl-L-cysteine]-S-conjugate	1	1	1	1	190318	197762	1	1	1	1	1	1	1	1	1	1	1	1	1	1	136851	1	194994	189327	CPD-9317	CPD-9317 [ C11 H17 N2 O5 S, tgt= ]			(289.08234, 9625.722)(296.05536, 2102.7961)
1444	CPD-17443	gamma-L-glutamyl-[(S)-allyl]-L-cysteine	a [gamma-glutamyl-L-cysteine]-S-conjugate	1	1	1	1	190318	197762	1	1	1	1	1	1	1	1	1	1	1	1	1	1	136851	1	194994	189327	CPD-17443	CPD-17443 [ C11H17N2O5S, tgt= ]			(289.08234, 9625.722)(296.05536, 2102.7961)
904	L-GAMMA-GLUTAMYLCYSTEINE	gamma-L-glutamyl-L-cysteine	an alpha-(gamma-L-glutamyl)-L-amino acid	1	1	1	1	1	1	1	1	1	1	1	1	1	1	1	1	1	1	1	1	1	1	1	1	L-GAMMA-GLUTAMYLCYSTEINE	L-GAMMA-GLUTAMYLCYSTEINE [ C8 H13 N2 O5 S, tgt= ]
233	CPD-8117	gamma-linolenate	a long-chain 2,3,4-saturated fatty acid // a omega-6 fatty acid	1	1	2510671	2518119	1095359	1137046	735153	893411	1	1	487713	497681	826009	812482	1	1	422800	2077595	1	1	689233	713567	855314	836255	CPD-8117	CPD-8117 [ C18H29O2, tgt= ]			(261.21844, 2700.625)(277.21365, 44701.047)(278.21735, 3230.8308)(295.24313, 7774.02)(278.24524, 49188.84)(279.24835, 3337.2273)
108	CPD-9213	gamma-solanine	an alkaloid	1	3225029	1	1	1	1	1395610	1697077	1	1933899	850762	843410	1323134	1	1	1	312252	307147	2456853	1	1	1	1344937	1357417	CPD-9213	CPD-9213 [ C33 H54 N O6, tgt=16.93, overall=16.93 ]			(565.3986, 16008.28)(566.402, 3153.84)(583.42975, 4474.2026)(584.4327, 984.5146)
369	CPD-15838	gamma-tocotrienol	a tocotrienol	810329	479188	323502	314507	261242	278351	105917	408728	832322	865027	379665	405113	1074603	1	155087	173272	1	1	1	623011	202970	169048	1	108058	CPD-15838	CPD-15838 [ C28H42O2, tgt= ]			(439.3369, 2932.5718)(429.368, 20415.607)(430.37134, 2678.294)(417.2931, 8054.6616)(412.3379, 8939.814)
1256	CPD-15474	gardenin B	a methoxyflavone // a monohydroxyflavone	1	1	1	1	1	1	1	1	1	1	1	1	1	1	1	1	1	1	1	1	1	1	1	1	CPD-15474	CPD-15474 [ C19H18O7, tgt= ]
1537	CPD-13118	GDP-beta-L-fucose	a GDP-sugar	1	1	1	1	1	1	1	1	1	1	1	1	1	1	1	1	1	1	1	1	1	1	1	1	CPD-13118	CPD-13118 [ C16H23N5O15P2, tgt= ]
892	CPD-3421	genistin	an isoflavone-7-O-beta-D-glucoside	888628	874840	1	598944	901423	929877	1	761032	888988	877431	1060359	1071181	598923	1	1018031	1058083	1	1	1483287	1460402	1091757	1073697	1436621	1420827	CPD-3421	CPD-3421 [ C21 H20 O10, tgt=13.95, overall=13.95 ]			(455.08646, 49066.094)(456.08765, 2552.4453)
615	CPD-633	gentisate	a benzoate // a hydroxylated carboxylate // a monocarboxylate // a phenol	1	1	1	1	1	1	1	1	1	1	1239297	1	1506120	1	1	1	1	1	1	1	1	1118180	1	1	CPD-633	CPD-633 [ C7 H5 O4, tgt=13.31, overall=13.31 ]			(176.06824, 2165.3066)(158.00063, 12344.696)
1774	GERANIAL	geranial	a monoterpenal	1	1	1	1	1	1	1	1	1	1	1	1	1	1	1	1	1	1	1	1	1	1	1	1	GERANIAL	GERANIAL [ C10 H16 O, tgt= ]
387	CPD-18262	geranyl beta-D-glucopyranoside	a monoterpenol // a monosaccharide	1336440	1328541	2263827	2355141	2032880	2071359	1659194	2151673	760558	743105	2656534	2684506	2257256	2204709	1852435	1870896	2917116	2969189	1	1	1614546	1602762	2682680	2649063	CPD-18262	CPD-18262 [ C16H28O6, tgt= ]			(316.2092, 95564.83)(317.21194, 7933.908)
1594	CPD-14731	geranyl beta-primeveroside	a disaccharide derivative // a monoterpenol	1	1	1	1	1	1	1	1	1	94062	1	1	1	1	1	1	1	1	1	1	1	1	1	1	CPD-14731	CPD-14731 [ C21H36O10, tgt= ]			(468.2595, 1851.38)(448.2538, 367.87)
1343	CPD-13243	geranyl monophosphate	a small molecule	1	1	1	1	1	1	1	1	1	1	1	1	1	1	1	1	1	1	1	1	1	1	1	1	CPD-13243	CPD-13243 [ C10 H17 O4 P, tgt= ]
611	CPD-9087	geranylgeraniol	a methyl-branched lipid // a prenol	1	1	1	1	1	1	310763	375991	1	1	1	1	437598	424374	1	1	1	1	1	1	1	1	1	1	CPD-9087	CPD-9087 [ C20 H34 O, tgt= ]			(295.2434, 25007.943)(296.25378, 578.29)
1912	CPD-7005	geranylgeranyl chlorophyll a	an organometallic compound	1	1	1	1	1	1	1	1	208132	229881	1	1	1	1	3361353	3340791	2723689	1	1	1	1	1	1	1	CPD-7005	CPD-7005 [ C55 H65 Mg N4 O5, tgt= ]			(868.5032, 7703.7)(869.50586, 602.735)(907.5262, 3687.0332)(908.52905, 661.5867)
1560	GERANYLGERANYL-PP	geranylgeranyl diphosphate	an all-trans-polyprenyl diphosphate	1	1	1	1	1	1	1	1	1	1	377703	385226	1	1	1	1	1	1	1	1	1	1	1	1	GERANYLGERANYL-PP	GERANYLGERANYL-PP [ C20H33O7P2, tgt= ]			(430.16632, 25077.676)(431.16913, 1198.355)
1172	CPD-9319	geranylhydroquinone	a quinol	1	1	1	1	1	1	1	1	1	1	1	1	1	1	1	1	1	1	1	1	1	1	1	1	CPD-9319	CPD-9319 [ C16 H22 O2, tgt= ]
1731	CPD-9412	germacra-1(10),4,11(13)-trien-12-al	a sesquiterpenoid	1	1	1	1	1	1	1	1	1	1	1	1	1	1	1	1	1	1	995515	984185	854638	1	1	1	CPD-9412	CPD-9412 [ C15 H22 O, tgt=28.15, overall=28.15 ]			(241.1524, 42827.25)(242.15527, 858.5634)
1485	CPD1F-95	gibberellin A12	a gibberellin	1	1	1	1	1	1	1	1	1	1	1	1	1	1	1	1	1	1	1	1	1	1	1	1	CPD1F-95	CPD1F-95 [ C20 H26 O4, tgt= ]
438	CPD1F-138	gibberellin A12-aldehyde	a gibberellin	1303422	1284657	2216655	2272546	2027579	2039591	1650752	1998358	1	1	2640459	2665374	2212015	2190365	1829833	1870896	2911441	2969189	183157	151800	1382206	1555874	2682680	2633632	CPD1F-138	CPD1F-138 [ C20 H27 O3, tgt=14.94, overall=14.94 ]			(316.20923, 101031.016)(317.21198, 8516.897)(316.21436, 49023.117)(317.21716, 3438.5098)
781	CPD-6221	gibberellin A13	a gibberellin	577758	571783	1	1	1	1	1	1	1	1	618666	611214	983171	934579	1	1	453196	445001	1	1	1	1	1	1	CPD-6221	CPD-6221 [ C20H23O7, tgt= ]			(398.13513, 32788.805)(399.13736, 2212.23)(400.1316, 1362.375)
774	CPD-6227	gibberellin A14-aldehyde	a gibberellin	1958211	1941072	1	1	107708	112901	1	1	1848224	1824898	1	1	178366	168271	100326	110369	1	1	1064951	1038949	1	1806408	1	1	CPD-6227	CPD-6227 [ C20 H27 O4, tgt=60.09, overall=60.09 ]			(332.1951, 7169.3257)(315.18958, 726.445)(336.22626, 2758.15)(354.17474, 72506.11)(355.1773, 4086.5742)
684	CPD1F-86	gibberellin A17	a gibberellin	577758	571783	1	1	1	1	1	1	1	1	618666	611214	983171	934579	1	1	453196	445001	1	1	1	1	1	1	CPD1F-86	CPD1F-86 [ C20H23O7, tgt= ]			(398.13513, 32788.805)(399.13736, 2212.23)(400.1316, 1362.375)
1270	CPD1F-140	gibberellin A20	a gibberellin	1	1	1	1	1	1	1	1	1	1	1	1	1	1	1	1	1	1	1	1	1	1	1	1	CPD1F-140	CPD1F-140 [ C19 H23 O5, tgt= ]
1571	CPD-6225	gibberellin A28	a gibberellin	1	1	162223	187009	190663	201839	1	222186	389775	367600	1	1	1	1	1	1	1	1	1	1	1	1	1	1	CPD-6225	CPD-6225 [ C20H23O8, tgt= ]			(374.14047, 10889.95)(409.1788, 1984.9572)
1280	CPD1F-137	gibberellin A4	a gibberellin	1	1	1	1	1	1	1	1	1	1	1	1	1	1	1	1	1	1	1	1	1	1	1	1	CPD1F-137	CPD1F-137 [ C19 H23 O5, tgt= ]
1572	CPD-6222	gibberellin A43	a gibberellin	1	1	1	1	1	1	1	1	1	1	1	1	1	1	1	1	1	1	1	1	1	1	1	1	CPD-6222	CPD-6222 [ C20H23O8, tgt= ]
779	CPD-6223	gibberellin A46	a gibberellin	577758	571783	1	1	1	1	1	1	1	1	618666	611214	983171	934579	1	1	453196	445001	1	1	1	1	1	1	CPD-6223	CPD-6223 [ C20H23O7, tgt= ]			(398.13513, 32788.805)(399.13736, 2212.23)(400.1316, 1362.375)
1539	CPD-482	gibberellin A51	a gibberellin	1	1	1	1	1	1	1	1	1	1	1	1	1	1	1	1	1	1	1	1	1	1	1	1	CPD-482	CPD-482 [ C19 H23 O5, tgt= ]
[truncated: 701 more rows]

## Sheet: Table S3
Table S2. VIP-selected discriminating compounds from OPLS-DA modeling on rocket leaf metabolic profile, under untreated control, TRIA0, TRIA1 and TRIA2 treatments.
[truncated: 89 more rows]

## Sheet: Table S4
Table S3. List of the 122 compounds selected by ANOVA analysis (p < 0.05, Benjamini correction) and fold change analysis (FC ≥ 1) which were loaded into the PlantCyc pathway tool.
[truncated: 123 more rows]
